# Supplementary material for: Biomolecular condensates formed by designer minimalistic peptides
Source: Nat Commun. 2023 Jan 26;14:421. doi: 10.1038/s41467-023-36060-8 (PMC9879991; doi:10.1038/s41467-023-36060-8)
Supplement: Supplementary file 4 — Supplementary Data 1 [file 41467_2023_36060_MOESM4_ESM.xlsx]

## Sheet: Sheet1
		13C chemical shifts comparison for WGR-1, 5 & 20 mM, with and without 100mM NaCl, pH 8, 300 K
		5 mM			20 mM
		position	δ [ppm]	Δδ* [Hz]	position	δ [ppm]	Δδ* [Hz]
		13Cγ Vm	20.01	2.26	13Cγ Vm	20.01	5.68
		13Cγ V	20.36	1.45	13Cγ V	20.35	5.27
		13Cγ Vm	21.03	2.22	13Cγ Vm	21.04	5.65
		13Cγ V	21.06	2.82	13Cγ V	21.07	5.92
		13Cγ Pm	24.15	2.67	13Cγ Pm	24.15	6.35
		13Cγ R	26.77	4.08	13Cγ R	26.78	7.01
			26.86	3.24		26.86	6.4
			26.94	4.26		26.94	6.95
			27.03	3.07		27.02	6.44
		13Cγ P	27.22	0.11	13Cγ P	27.2	4.88
		13Cβ W9m	29.07	1.13	13Cβ W9m	29.06	5.62
		13Cβ R	30.44	3.62	13Cβ R	30.45	6.96
			30.49	3.55		30.51	5.28
			30.54	2.6		30.65	2.79
			30.69	-3.14		30.69	3.02
			30.7	-1.51
		13Cβ W	31.66	-33.31	13Cβ W9	31.85	5.7
			31.86	-1.53	13Cβ W1	32.03	-18.16
		13Cβ P	32.77	0	13Cβ P	32.77	4.16
		13Cβ V	32.84	-0.97	13Cβ V	32.84	3.67
		13Cβ Vm	33.02	5.19	13Cβ Vm	33.02	8.52
		13Cβ Y	39.36	0.34	13Cβ Y	39.36	4.3
		13Cβ Ym	39.39	0.21	13Cβ Ym	39.38	4.16
		13Cδ R	43.08	3.55	13Cδ R	43.08	7.26
			43.14	3.63		43.14	7.32
			43.23	3.76		43.23	7.61
			43.27	4.3		43.27	7.9
			43.29	3.06		43.29	7.43
		13Cα G	45.01-45.44		13Cα G	45.01-45.44
		13Cδ Pm	49.86	0.97	13Cδ Pm	49.84	5.09
		13Cδ P	50.76	2.69	13Cδ P	50.74	6.64
		R, W9	56.00-56.09		R, W9	56.02-56.10
		13Cα R	56.31	5.22	13Cα R3,5	56.3	7.61
			56.42	-2.08	13Cα R7	56.38	4.08
			56.62	-0.87	13Cα R7m	56.59	3.9
		13Cα W1	57.35	-15.12	13Cα W1	57.52	4.38-
		13Cα Y	59.09	0.97	13Cα Y	59.11	3.26
		13Cα Vm	62.18	2.46	13Cα Vm	62.17	5.62
		13Cα V	62.41	2.81	13Cα V	62.39	5.96
		P	63.45-63.65		13Cα P	63.22	14.01
		Pm			13Cα Pm	63.54	6.3
		13Cγ W9m	110.76	2.94	13Cγ W9m	110.77	7.14
		13Cγ W1	110.85	-34	13Cγ W1	111.2	15.94-
		13Cγ W9	110.35	1.88	13Cγ W9	111.35	6.6
		13Cζ2 W1	114.65	3.84	13Cζ2 W1	114.61	6.97
		13Cζ2 W9	114.67	1.51	13Cζ2 W9	114.66	5.73
		13Cζ2 W9m	114.7	2.38
		13Cε Y	117.99	2.69	13Cε Y	117.99	6.47
		13Cε Ym	118.15	1.31	13Cε Ym	118.15	4.69
		13Cε W9m	120.73	2.6	13Cε W9m	120.71	6.22
		13Cε W9	120.81	3.85	13Cε W9	120.8	7.02
		13Cε W1	120.97	-0.14	13Cε W1	121	4.72
		13Cζ3 W	122.03	5.86	13Cζ3 W	122	8.47
			122.18	2.36		122.16	5.9
		13Cη2 W1	124.67	4.66	13Cη2 W1	124.62	7.59
		13Cη2 W9	124.71	1.94	13Cη2 W9	124.69	6.07
		13Cη2 W9m	124.84	0.26	13Cη2 W9m	124.82	5.16
		13Cδ1 W9	127.31	1.01	13Cδ1 W9	127.28	5.75
		13Cδ1 W9m	127.47	1.25	13Cδ1 W9m	127.44	5.68
		13Cδ1 W1	127.65	11.8	13Cδ1 W1	127.53	12.19
		13Cδ2 W9m	129.36	1.6	13Cδ2 W9m	129.36	5.8
		13Cδ2 W9	129.48	1.66	13Cδ2 W9	129.49	5.33
		13Cδ2 W1	129.52	-2.18	13Cδ2 W1	129.58	2.91
		13Cγ Ym	131.85	2.61	13Cγ Ym	131.82	8.52
		13Cγ Y	131.87	2.84	13Cγ Y	131.83	8.01
		13Cδ Y	133.28	0.74	13Cδ Y	133.26	4.89
		13Cε2 W9	138.76	0.75	13Cε2 W9	138.75	5.09
		13Cε2 W9m	138.89	0.58	13Cε2 W9m	138.88	4.89
		13Cε2 W1	138.96	1.32	13Cε2 W1	138.94	5.13
		13Cζ Y	156.94	0	13Cζ Y	156.97	2.52
		13Cζ Ym	156.96	-0.47	13Cζ Ym	156.99	2.29
		C=NH R	159.27	0.33	C=NH R7m	159.26	5.1
			159.35	0.35	C=NH R7	159.34	4.92
			159.48	0	C=NH R3+5	159.46	4.96
		C' Gm	172.81	3.31	C' Gm	172.8	6.98
			172.85	2.78		172.83	6.68
			173.02	0.65		172.997	4.41
		C' G	173.50-174.05		C' G	173.45-174.04
		C' W9	174.72	5.22	C' W9	174.7	7.02
		C' W9m	175.29	-1	C' W9m	175.25	2.78
		C' Vm	176.34	2.26	C' Vm	176.31	6.5
		C' V	176.44	2.39	C' V	176.4	5.83
		C' R	176.73	2.7	C' R	176.71	5.32
			176.75	3.99		176.73	5.57
			176.83	-1.51		176.78	3.79
			176.9	1.94		176.88	4.78
			176.91	1.82
		C' P10	177.15	2.71	C' P10	177.11	7.28
		C' W1	177.56	-86.1	C' W1	178.39	49.63-
		C' Y14	180.27	4.25	C' Y14	180.27	7.09
