# Supplementary material for: Biomolecular condensates formed by designer minimalistic peptides
Source: Nat Commun. 2023 Jan 26;14:421. doi: 10.1038/s41467-023-36060-8 (PMC9879991; doi:10.1038/s41467-023-36060-8)
Supplement: Supplementary file 6 — Source data [file 41467_2023_36060_MOESM6_ESM.zip]

Archive with 17 entries (16 files):
- Source Data/
- Source Data/Figure 2.xlsx
- Source Data/Figure 3.xlsx
- Source Data/Figure 4.xlsx
- Source Data/Figure 5.xlsx
- Source Data/Figure S1.xlsx
- Source Data/Figure S2.xlsx
- Source Data/Figure S3.xlsx
- Source Data/Figure S4.xlsx
- Source Data/Figure S5.xlsx
- Source Data/Figure S8.xlsx
- Source Data/Supplementary Data 1.xlsx
- Source Data/Table_S1.xlsx
- Source Data/Table_S2.xlsx
- Source Data/Table_S3.xlsx
- Source Data/Table_S4.xlsx
- Source Data/Table_S5.xlsx
