# Supplementary material for: Biomolecular condensates formed by designer minimalistic peptides
Source: Nat Commun. 2023 Jan 26;14:421. doi: 10.1038/s41467-023-36060-8 (PMC9879991; doi:10.1038/s41467-023-36060-8)
Supplement: Supplementary file 6 — Source data [file 41467_2023_36060_MOESM6_ESM.zip › Source Data/Figure 2.xlsx]

## Sheet: Sheet1
Figure 2b
WGR-1						WGR-3						WGR-4						WGR-5
	pH						pH						pH						pH
concentration [mM]	1	2	3	average	std	concentration [mM]	1	2	3	average	std	concentration [mM]	1	2	3	average	std	concentration [mM]	1	2	3	average	std
5						5						5						5	8.91	8.51	8.22	8.54667	0.346458
8	8.43	8.47	8.55	8.48333	0.061101	8	8.58	8.47	8.34	8.46333	0.120139	8	9.69	9.4	9.6	9.56333	0.148436	8	7.32	7.11	7.27	7.23333	0.109697
10	7.84	7.86	7.94	7.88	0.052915	10	7.98	7.92	8.01	7.97	0.0458258	10	8.14	8.09	7.94	8.05667	0.104083	10	7.18	7.14	7.1	7.14	0.04
15	7.45	7.51	7.49	7.48333	0.0305505	15	7.65	7.43	7.55	7.54333	0.110151	15	7.55	7.58	7.31	7.48	0.147986	15	6.82	6.62	6.59	6.67667	0.125033
20	7.13	7.08	7.15	7.12	0.0360555	20	7.28	7.02	7.23	7.17667	0.137961	20	7	7.06	7.03	7.03	0.03	20	6.31	6.01	6.23	6.18333	0.155349
30	6.82	8.86	6.88	6.85	0.0424264	30	6.79	6.79	6.8	6.79333	0.0057735	30	6.74	6.85	6.7	6.76333	0.0776745	30	4.51	4.13	4	4.21333	0.265016
