# Supplementary material for: Biomolecular condensates formed by designer minimalistic peptides
Source: Nat Commun. 2023 Jan 26;14:421. doi: 10.1038/s41467-023-36060-8 (PMC9879991; doi:10.1038/s41467-023-36060-8)
Supplement: Supplementary file 6 — Source data [file 41467_2023_36060_MOESM6_ESM.zip › Source Data/Figure 3.xlsx]

## Sheet: WGR-1
1			2			3			4			5
Time::Relative Time!!R	Intensity-1	Intensity 1-normalized	Time::Relative Time!!R	Intensity-1	Intensity 1-normalized	Time::Relative Time!!R	Intensity-1	Intensity 1-normalized	Time::Relative Time!!R	Intensity-1	Intensity 1-normalized	Time::Relative Time!!R	Intensity-1	Intensity 1-normalized	average	stdev
s			s			s			s			s
0	197.536	98.5023	0	151.335	98.3859	0	142.984	96.3375	0	168.145	100.671	0	184.726	96.7865	98.1365	1.70855
0.381042	200.926	102.631	0.365328	149.8	94.0918	0.365374	144.576	99.2848	0.3654	165.486	94.5446	0.365336	184.724	96.7815	97.4667	3.54859
0.777971	199.261	100.603	0.778318	151.963	100.145	0.778411	146.1	102.105	0.762575	167.072	98.1972	0.778335	188.548	105.541	101.318	2.74245
1.19079	198.949	100.223	1.17542	152.337	101.189	1.17556	145.153	100.351	1.17564	170.103	105.18	1.17545	186.933	101.843	101.757	2.02329									y=0.95a	y=0.5a
1.58772	197.157	98.0411	1.58841	154.124	106.188	1.5886	146.001	101.922	1.57281	168.465	101.408	1.58844	185.713	99.0476	101.321	3.16167			a	a	b	b	c	c	x=t	x=t
3.87568	116.634	0	3.01408	116.166	0	2.99859	90.9312	0	2.99874	124.441	0	2.99841	142.475	0	0	0			Value	Standard Error	Value	Standard Error	Value	Standard Error
4.27261	118.33	2.06484	3.42707	115.862	-0.849193	3.39574	94.0462	5.76524	3.4118	125.798	3.12542	3.39552	145.744	7.48831	3.51892	3.24621		1	68.4582	0.22441	70.9839	0.56116	0.98056	0.00031297	154.444	37.1535
4.68542	117.534	1.09501	3.84006	118.634	6.90496	3.80878	94.1194	5.90057	3.80898	127.95	8.08213	3.80852	146.677	9.62571	6.32168	3.23463		2	86.9887	0.40166	82.1117	1.12191	0.97874	0.000562159	136.721	29.5706
5.09824	117.028	0.479644	4.25305	121.501	14.9241	4.22182	93.8086	5.32544	4.20615	126.767	5.35644	4.22152	146.383	8.95282	7.00769	5.35316		3	80.7942	0.21021	78.7086	0.76423	0.97457	0.000425157	115.284	25.8937
5.49517	119.808	3.86482	4.65016	120.307	11.5846	4.61897	92.2516	2.44381	4.61921	129.352	11.3125	4.61863	145.711	7.41162	7.32346	4.17882		4	81.5915	0.32303	76.4645	0.99508	0.97732	0.000546157	127.754	27.3852
5.90798	121.319	5.70434	5.06315	122.915	18.881	5.032	95.6591	8.75035	5.03227	132.257	18.003	5.03163	147.42	11.3277	12.5333	5.75782		5	75.3216	0.44138	68.943	0.96012	0.98171	0.000555789	157.495	32.7563
6.30491	121.087	5.42103	5.46025	119.947	10.5788	5.42915	97.0043	11.2399	5.42945	131.323	15.852	5.42874	144.928	5.61809	9.74196	4.35755
6.71773	122.722	7.41208	5.87324	119.394	9.03096	5.84219	97.2505	11.6957	5.84251	131.423	16.0818	5.84173	146.865	10.0562	10.8553	3.31078		%recovery	78.6308						138.34
7.11466	122.787	7.49115	6.27034	123.399	20.2361	6.23934	98.5957	14.1852	6.23968	133.312	20.4339	6.25473	151.149	19.8699	16.4433	5.64118			7.03086						17.8362	30.5519
7.52748	123.771	8.68894	6.68333	123.836	21.4587	6.65237	96.7667	10.8001	6.65275	134.498	23.1646	6.65184	149.46	16.0008	16.0226	6.35642										4.50361
7.94029	123.067	7.83243	7.09632	121.284	14.3188	7.04952	98.0882	13.2459	7.04992	132.107	17.6583	7.04895	148.414	13.6036	13.3318	3.53613
8.33722	124.348	9.39259	7.49342	122.294	17.1435	7.46256	99.8161	16.444	7.46298	131.467	16.1842	7.46195	149.941	17.1017	15.2532	3.30232							D	1	4.04677e-14
8.75004	121.195	5.5528	7.90641	122.576	17.9324	7.85971	97.7441	12.6091	7.86016	131.073	15.2748	7.87495	151.596	20.894	14.4526	5.84984								2	4.57135e-14
9.14697	124.695	9.81426	8.30352	121.981	16.2672	8.27274	98.7806	14.5275	8.27322	129.013	10.5305	8.27206	149.276	15.5802	13.3439	2.97159								3	5.42142e-14
9.55978	125.116	10.3268	8.71651	122.407	17.4596	8.68578	99.3355	15.5544	8.68628	130.688	14.3879	8.68506	148.775	14.4324	14.4322	2.61155								4	4.8922e-14
9.95671	127.084	12.7237	9.11361	124.399	23.0336	9.08293	100.266	17.2758	9.08346	132.781	19.2097	9.08217	150.755	18.9669	18.242	3.73517								5	3.96839e-14
10.3695	125.978	11.3771	9.5266	124.138	22.3019	9.49597	99.1796	15.2659	9.49652	135.046	24.4263	9.49517	147.967	12.5795	17.1901	5.85756								average	4.58002e-14
10.7823	127.248	12.9227	9.9237	125.319	25.6053	9.89311	100.627	17.9445	9.89369	135.118	24.5936	9.89228	148.383	13.5344	18.9201	5.9751								srdev	6.04964e-15
11.1793	124.978	10.1595	10.3367	124.521	23.3739	10.3062	102.678	21.7416	10.3068	138.152	31.5815	10.3053	150.359	18.059	20.9831	7.81533
11.5921	127.353	13.0505	10.7338	125.648	26.5267	10.7033	101.584	19.7157	10.7039	135.661	25.8428	10.7183	150.653	18.7344	20.774	5.56145
11.989	127.417	13.1283	11.1468	124.623	23.66	11.1163	102.873	22.1018	11.117	135.67	25.8653	11.1154	150.287	17.8958	20.5302	5.06106
12.4018	127.326	13.0176	11.5439	125.189	25.2439	11.5135	105.586	27.1227	11.5142	134.825	23.9191	11.5284	152.43	22.8038	22.4214	5.4975
12.7988	126.981	12.5972	11.9569	124.657	23.7533	11.9265	103.099	22.5197	11.9272	138.573	32.5509	11.9255	152.485	22.93	22.8702	7.07381
13.2116	127.693	13.4643	12.3699	127.673	32.191	12.3237	105.386	26.7526	12.3403	135.895	26.3825	12.3385	152.109	22.0691	24.1719	6.98082
13.6244	130.288	16.6241	12.767	128.644	34.9073	12.7367	104.776	25.6242	12.7375	136.842	28.5635	12.7356	152.357	22.6381	25.6714	6.79561
14.0213	127.774	13.5631	13.18	127.037	30.4113	13.1497	104.054	24.2869	13.1505	136.346	27.4218	13.1486	154.793	28.2166	24.7799	6.64385
14.4341	129.499	15.6635	13.5771	123.936	21.7387	13.5469	104.506	25.1247	13.5477	135.758	26.0677	13.5457	151.19	19.9639	21.7117	4.19102
14.8311	131.139	17.6599	13.9901	125.451	25.9757	13.9599	104.547	25.2003	13.9608	135.569	25.633	13.9587	153.057	24.2411	23.742	3.46169
15.2439	131.877	18.5585	14.3872	125.933	27.3247	14.3571	104.974	25.9904	14.3579	137.626	30.3698	14.3717	150	17.2377	23.8962	5.72001
15.6408	133.496	20.5298	14.8001	124.152	22.341	14.7701	107.525	30.7108	14.771	135.766	26.0852	14.7688	152.518	23.0067	24.5347	3.99169
16.0536	128.884	14.9151	15.1972	123.96	21.805	15.1673	106.16	28.1854	15.1682	135.993	26.6098	15.1818	153.617	25.5226	23.4076	5.29731
16.4506	131.391	17.9669	15.6102	122.614	18.0378	15.5803	107.383	30.4481	15.5812	136.029	26.6922	15.5789	156.259	31.5761	24.9442	6.58999
16.8634	132.091	18.8194	16.0073	126.75	29.6103	15.9774	105.373	26.7287	15.9784	138.742	32.9406	15.9919	154.295	27.0762	27.035	5.22253
17.2762	132.861	19.7576	16.4203	127.448	31.5617	16.3905	106.99	29.7217	16.3915	136.47	27.7066	16.389	153.479	25.2084	26.7912	4.58692
17.6731	130.848	17.3067	16.8174	126.589	29.1586	16.8035	106.012	27.9108	16.7886	135.458	25.3756	16.802	151.938	21.6783	24.286	4.83683
18.0859	132.882	19.7827	17.2304	126.618	29.2399	17.2007	107.663	30.9675	17.2017	136.454	27.6716	17.1991	150.918	19.3405	25.4004	5.45836
18.4829	133.023	19.954	17.6275	126.789	29.7187	17.6137	108.062	31.7059	17.5989	137.438	29.9376	17.6121	153.769	25.8714	27.4375	4.69385
18.8957	131.745	18.3978	18.0405	126.099	27.7885	18.0109	108.034	31.6541	18.0119	138.679	32.7957	18.0251	154.377	27.2642	27.58	5.66256
19.2926	133.328	20.3256	18.4535	126.592	29.1677	18.4239	106.073	28.0242	18.4091	138.496	32.3735	18.4223	155.676	30.2402	28.0262	4.59356
19.7054	133.44	20.4626	18.8506	125.507	26.1323	18.821	107.777	31.1785	18.8222	137.068	29.0857	18.8353	153.541	25.3494	26.4417	4.07633
20.1024	132.795	19.6773	19.2477	125.911	27.2615	19.2341	108.265	32.08	19.2194	138.272	31.8588	19.2324	155.211	29.174	28.0103	5.06773
20.5152	133.582	20.6352	19.6607	127.858	32.709	19.6471	108.328	32.1974	19.6324	137.761	30.6821	19.6454	154.255	26.9846	28.6417	5.00496
20.9121	132.553	19.3821	20.0737	128.282	33.8954	20.0443	109.689	34.7168	20.0455	138.451	32.271	20.0425	155.411	29.6341	29.9799	6.23402
21.3249	131.052	17.5544	20.4708	126.926	30.1012	20.4573	110.529	36.2711	20.4427	137.47	30.01	20.4555	156.248	31.5513	29.0976	6.93837
21.7377	134.991	22.3509	20.8838	131.363	42.5139	20.8544	109.309	34.0123	20.8557	139.507	34.7019	20.8685	152.93	23.9492	31.5056	8.3455
22.1347	134.067	21.2256	21.2809	128.635	34.8832	21.2675	107.81	31.2382	21.2529	137.422	29.9001	21.2656	153.125	24.397	28.3288	5.47284
22.5475	135.963	23.5342	21.6939	125.966	27.4151	21.6646	111.457	37.9885	21.6501	137.437	29.9351	21.6786	153.855	26.0693	28.9884	5.53722
22.9444	136.406	24.0731	22.091	126.885	29.9868	22.0777	110.988	37.1208	22.0631	139.289	34.1998	22.0757	156.391	31.8779	31.4517	4.91075
23.3572	137.833	25.8112	22.504	127.076	30.5228	22.4748	111.988	38.9716	22.4762	139.751	35.264	22.4887	154.863	28.3774	31.7894	5.30666
23.77	137.074	24.8862	22.9011	127.581	31.9351	22.8879	113.206	41.2264	22.8734	139.112	33.7925	22.8858	155.551	29.9532	32.3587	5.96858
24.167	138.637	26.7902	23.3141	126.217	28.1197	23.285	112.768	40.4144	23.2864	142.319	41.1801	23.2988	157.05	33.3869	33.9783	6.70132
24.5798	138.333	26.42	23.7112	127.382	31.378	23.698	114.275	43.2045	23.6836	139.081	33.7226	23.6959	157.629	34.7129	33.8876	6.11508
24.9767	137.39	25.2709	24.1242	128.257	33.8262	24.0952	115.318	45.1349	24.0967	141.541	39.3888	24.1089	158.596	36.9295	36.1101	7.34118
25.3895	137.01	24.8084	24.5213	125.665	26.5749	24.5082	115.889	46.1916	24.4938	138.595	32.6033	24.506	157.309	33.9807	32.8318	8.41694
25.7865	136.264	23.9005	24.9342	128.437	34.3291	24.9213	114.801	44.1776	24.9069	138.483	32.3435	24.919	155.711	30.3194	33.014	7.36754
26.1993	138.842	27.0393	25.3314	130.707	40.68	25.3184	114.67	43.9349	25.3041	136.752	28.3561	25.332	155.029	28.7584	33.7537	7.91832
26.6121	138.025	26.0444	25.7443	126.975	30.2397	25.7314	113.115	41.0572	25.7171	141.003	38.1496	25.7291	156.496	32.1179	33.5218	6.05916
27.009	139.205	27.4807	26.1414	132.652	46.1214	26.1286	113.316	41.4294	26.1302	140.134	36.1485	26.1421	157.344	34.0623	37.0484	7.12004
27.4218	139.306	27.6046	26.5544	130.369	39.7344	26.5416	116.297	46.9458	26.5274	143.197	43.2038	26.5392	156.073	31.1506	37.7278	8.13518
27.8188	139.133	27.3937	26.9674	130.517	40.147	26.9388	113.766	42.2612	26.9245	142.332	41.2101	26.9522	155.494	29.8221	36.1668	6.99356
28.2316	139.045	27.287	27.3645	131.593	43.1583	27.3518	115.683	45.8095	27.3376	144.512	46.2318	27.3493	155.656	30.1932	38.5359	9.07794
28.6444	139.542	27.8918	27.7775	132.905	46.8291	27.749	116.971	48.1936	27.7348	145.145	47.6908	27.7623	159.055	37.9809	41.7172	8.78721
29.0413	141.569	30.3599	28.1746	129.365	36.9248	28.162	116.331	47.0095	28.1478	144.727	46.7264	28.1595	157.263	33.8768	38.9795	7.56725
29.4542	138.348	26.4384	28.5876	131.066	41.6827	28.5592	116.199	46.7647	28.5609	144.02	45.0975	28.5725	158.419	36.5238	39.3014	8.18747
29.8511	140.157	28.6403	28.9847	130.601	40.3818	28.9722	116.188	46.7448	28.9581	142.524	41.6523	28.9696	156.617	32.3949	37.9628	7.32289
30.2639	140.149	28.6311	29.3977	131.031	41.5864	29.3852	114.873	44.311	29.3711	142.026	40.5056	29.3826	158.09	35.7692	38.1606	6.15615
30.6608	142.337	31.2941	29.7948	130.298	39.5357	29.7824	118.542	51.1011	29.7683	141.638	39.6112	29.7797	158.467	36.6326	39.6349	7.24683
31.0736	139.607	27.9709	30.2078	129.456	37.1808	30.1954	116.565	47.4414	30.1814	141.809	40.0059	30.1927	157.654	34.7723	37.4742	7.13185
31.4865	141.995	30.8777	30.6049	131.163	41.9537	30.5926	116.86	47.9886	30.5786	142.952	42.6391	30.6057	158.387	36.4495	39.9818	6.52725
31.8834	137.91	25.9047	31.0179	132.808	46.5581	31.0056	118.154	50.3827	30.9916	141.85	40.1008	31.0028	158.122	35.8435	39.758	9.57182
32.2962	141.735	30.5615	31.415	133.263	47.8288	31.4027	119.469	52.8166	31.3888	142.892	42.4992	31.4158	156.398	31.8952	41.1203	9.75063
32.709	144.242	33.6146	31.828	133.604	48.7834	31.8158	118.326	50.7011	31.8018	140.403	36.768	31.8129	157.28	33.9139	40.7562	8.3226
33.1059	142.518	31.5155	32.241	132.436	45.5161	32.2129	117.417	49.0195	32.199	146.59	51.0186	32.2259	155.679	30.2476	41.4635	9.86882
33.5188	142.992	32.0927	32.6381	132.375	45.3445	32.626	117.276	48.7588	32.6121	140.157	36.2009	32.623	157.71	34.8984	39.4591	7.1903
33.9157	143.859	33.1482	33.0511	133.664	48.9521	33.0231	117.833	49.7896	33.0093	142.631	41.8996	33.036	158.721	37.2164	42.2012	7.24664
34.3285	143.147	32.2811	33.4482	134.594	51.5538	33.4362	118.512	51.0454	33.4223	142.616	41.8647	33.4331	158.151	35.9102	42.531	8.70697
34.7413	144.473	33.8953	33.8612	134.244	50.5752	33.8333	118.499	51.0215	33.8195	141.641	39.6187	33.8461	158.273	36.1898	42.2601	8.05758
35.1383	148.916	39.3045	34.2583	135.792	54.9054	34.2463	118.588	51.1867	34.2326	142.465	41.5174	34.2591	159.591	39.2079	45.2244	7.31877
35.5511	144.854	34.3591	34.6712	135.802	54.9325	34.6435	118.132	50.3429	34.6456	144.473	46.1418	34.6562	156.161	31.351	43.4255	10.1936
35.948	145.568	35.2288	35.0842	135.132	53.0595	35.0565	118.443	50.918	35.0428	144.644	46.5366	35.0692	156.04	31.0739	43.3634	9.72573
36.3608	146.889	36.8364	35.4813	133.788	49.2984	35.4537	120.222	54.2096	35.4559	144.671	46.599	35.4663	159.862	39.8288	45.3544	7.0464
36.7577	145.671	35.354	35.8943	133.843	49.4519	35.8667	119.895	53.6046	35.853	143.246	43.3162	35.8793	157.243	33.8298	43.1113	8.61218
37.1706	147.237	37.2607	36.2914	135.663	54.5441	36.2797	119.429	52.7429	36.2661	144.565	46.3542	36.2764	159.145	38.1862	45.8176	7.99779
37.5834	145.071	34.624	36.7044	135.449	53.9448	36.6769	118.839	51.6504	36.6633	143.574	44.0707	36.6894	159.462	38.9135	44.6407	8.20309
37.9803	145.539	35.1932	37.1015	136.18	55.9895	37.0899	117.981	50.0623	37.0763	146.092	49.8718	37.0865	157.691	34.8564	45.1947	9.60478
38.3931	145.989	35.7414	37.5145	136.737	57.5494	37.4871	117.882	49.8792	37.4735	145.068	47.5134	37.4995	159.498	38.9951	45.9357	8.73232
38.7901	145.969	35.7164	37.9116	135.409	53.8334	37.9001	118.84	51.6524	37.8866	147.239	52.5126	37.9125	157.85	35.22	45.787	9.45329
39.2029	146.28	36.0959	38.3246	136.77	57.6397	38.2973	116.8	47.8772	38.2837	143.883	44.7827	38.3096	157.747	34.985	44.2761	9.28778
39.5998	148.846	39.2201	38.7217	134.803	52.138	38.7103	118.188	50.4464	38.6968	146.222	50.1716	38.7226	159.836	39.7694	46.3491	6.30526
40.0126	148.394	38.6693	39.1347	135.686	54.6073	39.1075	116.751	47.7856	39.094	146.03	49.7294	39.1198	159.37	38.7032	45.899	7.03765
40.4254	146.425	36.2724	39.5477	136.2	56.0467	39.5205	118.019	50.1339	39.507	145.792	49.1798	39.5328	156.364	31.816	44.6898	10.1902
40.8224	145.828	35.5451	39.9448	134.932	52.4994	39.9176	116.385	47.109	39.9201	146.447	50.6888	39.9299	159.986	40.1133	45.1911	7.17887
41.2352	144.932	34.454	40.3578	134.963	52.5867	40.3307	119.427	52.7389	40.3173	149.912	58.671	40.3429	161.154	42.79	48.2481	9.5877
41.6321	145.703	35.3935	40.7549	133.304	47.9433	40.7278	118.591	51.1927	40.7303	147.11	52.2153	40.74	160.414	41.0929	45.5675	7.1591
42.0449	150.278	40.9635	41.1679	132.196	44.8446	41.1409	119.643	53.1389	41.1275	145.614	48.7701	41.153	161.296	43.1141	46.1662	4.83554
42.4419	149.812	40.3955	41.565	135.358	53.6919	41.5539	119.784	53.3996	41.5406	144.578	46.3842	41.5501	160.718	41.7906	47.1324	6.26071
42.8547	148.194	38.4256	41.978	136.168	55.9564	41.951	120.994	55.6385	41.9377	147.956	54.164	41.9631	161.177	42.8419	49.4053	8.18607
43.2675	146.259	36.0695	42.391	133.309	47.9583	42.3482	119.34	52.5777	42.3508	145.4	48.2779	42.3602	163.614	48.4254	46.6618	6.21688
43.6644	147.952	38.1317	42.7881	137.456	59.5609	42.7612	120.751	55.1887	42.748	149.861	58.5536	42.7732	163.096	47.238	51.7346	9.01304
44.0772	149.829	40.4166	43.2011	134.732	51.9393	43.1584	121.547	56.6634	43.161	149.216	57.0671	43.1862	165.592	52.955	51.8083	6.75146
44.4742	147.258	37.2857	43.5982	134.945	52.5355	43.5714	121.13	55.8912	43.5582	148.567	55.573	43.5833	162.054	44.8507	49.2272	8.02147
44.887	149.261	39.7248	44.0111	136.386	56.5677	43.9845	120.849	55.3718	43.9713	149.437	57.5767	43.9804	162.698	46.3251	51.1132	7.78276
45.2839	148.11	38.3241	44.4082	134.729	51.9303	44.3816	120.19	54.1519	44.3685	149.156	56.9296	44.3934	164.271	49.9295	50.2531	7.15883
45.6967	149.87	40.4667	44.8212	139.84	66.228	44.7946	121.315	56.2335	44.7815	148.756	56.0078	44.8064	165.571	52.908	54.3688	9.24942
46.1095	150.39	41.0992	45.2183	136.38	56.5496	45.1918	121.263	56.138	45.1946	148.005	54.2789	45.2035	162.887	46.758	50.9647	6.78164
46.5065	149.908	40.5128	45.6313	135.297	53.5202	45.6048	120.857	55.3857	45.5918	147.975	54.209	45.6165	165.31	52.3093	51.1874	6.0705
46.9193	148.369	38.639	46.0443	136.505	56.8989	46.002	121.861	57.2445	46.0048	149.6	57.9515	46.0136	160.054	40.2692	50.2006	9.83442
47.3162	150.506	41.2415	46.4414	138.973	63.8039	46.415	123.352	60.0027	46.402	149.804	58.4211	46.4266	160.928	42.2705	53.1479	10.588
47.729	146.981	36.9484	46.8544	136.735	57.5434	46.8122	121.483	56.544	46.8151	151.7	62.7882	46.8237	162.545	45.9763	51.9601	10.3753
48.1418	150.511	41.2468	47.2515	136.167	55.9534	47.2252	122.633	58.6733	47.2122	147.479	53.0672	47.2367	163.312	47.7327	51.3347	6.94497
48.5388	145.786	35.4937	47.6645	137.787	60.4854	47.6223	123.153	59.6345	47.6253	147.501	53.1172	47.6497	161.17	42.8246	50.3111	10.8849
48.9516	150.121	40.7724	48.0616	140.018	66.7279	48.0354	122.247	57.9589	48.0225	150.407	59.8102	48.0468	162.718	46.3721	54.3283	10.5362
49.3485	148.962	39.3611	48.4746	138.519	62.5331	48.4484	122.118	57.7201	48.4355	150.846	60.8221	48.4598	162.447	45.7512	53.2375	10.1566
49.7613	147.863	38.0223	48.8717	135.624	54.4357	48.8456	122.567	58.55	48.8327	149.774	58.3537	48.857	163.127	47.3097	51.3343	8.72298
50.1583	149.608	40.1478	49.2847	139.479	65.2192	49.2586	121.886	57.2902	49.2458	148.525	55.4756	49.27	163.836	48.9325	53.4131	9.41693
50.5711	153.134	44.4409	49.6818	142.128	72.6301	49.6558	124.823	62.7251	49.6429	150.085	59.0682	49.6671	164.755	51.0378	57.9804	10.8378
50.968	149.476	39.987	50.0948	138.385	62.1597	50.0688	120.549	54.8166	50.056	149.286	57.2294	50.0801	163.627	48.4551	52.5296	8.57286
51.3808	149.268	39.734	50.5078	139.327	64.7946	50.4659	122.217	57.9032	50.4691	150.991	61.1568	50.4772	162.49	45.8501	53.8878	10.6402
51.7936	148.146	38.3676	50.9049	137.38	59.3471	50.879	121.439	56.4624	50.8662	147.012	51.9904	50.8902	162.846	46.664	50.5663	8.33564
52.1906	152.515	43.6871	51.3179	136.23	56.1311	51.2761	119.422	52.729	51.2793	149.551	57.839	51.2873	163.53	48.2324	51.7237	5.80103
52.6034	150.446	41.1677	51.715	138.971	63.7979	51.6892	121.915	57.344	51.6765	148.307	54.9734	51.7003	163.95	49.1948	53.2956	8.56454
53.0003	149.126	39.5601	52.128	140.184	67.1916	52.0863	122.389	58.2216	52.0895	152.645	64.9668	52.0974	161.267	43.0473	54.5975	12.6372
53.4131	147.368	37.4201	52.541	140.783	68.8659	52.4993	123.349	59.9987	52.4867	150.983	61.1368	52.5104	161.624	43.8661	54.2576	13.0879
53.8101	149.476	39.987	52.9381	137.382	59.3532	52.8965	123.713	60.6714	52.8998	151.514	62.361	52.9075	163.46	48.0716	54.0888	9.67651
54.2229	149.566	40.0964	53.351	138.032	61.172	53.3095	121.835	57.1967	53.2969	150.713	60.5148	53.3205	162.918	46.8298	53.1619	9.29125
54.6357	152.398	43.5448	53.7481	139.677	65.7733	53.7067	124.653	62.4107	53.71	151.331	61.9388	53.7335	162.468	45.7982	55.8932	10.3807
55.0326	151.522	42.4775	54.1611	139.328	64.7976	54.1197	124.462	62.0585	54.1072	149.887	58.6135	54.1306	163.069	47.1761	55.0246	9.70691
55.4454	148.07	38.2753	54.5582	140.918	69.2454	54.5328	124.495	62.1182	54.5202	151.86	63.158	54.5436	167.29	56.8463	57.9286	11.8363
55.8424	148.563	38.8749	54.9712	136.157	55.9263	54.9299	122.159	57.7957	54.9174	152.996	65.7738	54.9407	166.473	54.9737	54.6689	9.80076
56.2552	149.869	40.4654	55.3683	144.194	78.4088	55.3429	121.841	57.2067	55.3305	154.14	68.4095	55.3537	163.698	48.6159	58.6212	15.1584
56.6521	153.688	45.1155	55.7813	139.212	64.4724	55.7401	122.762	58.9121	55.7277	151.864	63.168	55.7508	166.611	55.2903	57.3917	7.76102
57.0649	155.38	47.1751	56.1784	140.138	67.0622	56.1531	126.606	66.0267	56.1407	149.971	58.8059	56.1638	163.689	48.5961	57.5332	9.37712
57.4619	151.188	42.0716	56.5914	139.074	64.087	56.5503	126.475	65.7839	56.5379	152.051	63.5977	56.5609	166.664	55.4115	58.1903	9.86415
57.8747	152.187	43.2879	56.9885	138.933	63.6925	56.9633	123.553	60.3749	56.951	151.222	61.689	56.9739	165.737	53.2865	56.4661	8.34495
58.2875	150.744	41.5301	57.4015	140.052	66.8212	57.3605	123.725	60.6933	57.364	153.856	67.7549	57.371	166.222	54.3997	58.2398	10.7722
58.6844	151.184	42.0664	57.7986	141.907	72.0128	57.7735	123.613	60.4863	57.7612	150.999	61.1743	57.784	165.15	51.9432	57.5366	11.2039
59.0972	148.719	39.0646	58.2116	138.831	63.4064	58.1865	123.183	59.6903	58.1742	151.36	62.0063	58.197	165.917	53.6996	55.5734	9.94656
59.4942	152.274	43.3933	58.6087	141.363	70.489	58.5837	123.146	59.6226	58.5714	151.731	62.8607	58.5941	168.382	59.3474	59.1426	9.88533
59.907	154.902	46.5927	59.0217	139.143	64.2797	58.9967	125.617	64.1958	58.9845	151.274	61.8089	59.0071	165.171	51.9902	57.7735	8.03614
60.3198	151.899	42.9374	59.4188	139.634	65.6529	59.3939	125.362	63.7241	59.3817	153.903	67.8649	59.4043	166.162	54.2612	58.8881	10.3146
60.7167	150.922	41.7475	59.8318	139.118	64.2104	59.8069	123.735	60.7132	59.7947	150.949	61.0594	59.8173	162.865	46.7086	54.8878	9.98127
61.1295	153.778	45.2249	60.2289	137.278	59.0611	60.204	124.058	61.3102	60.1919	151.407	62.1137	60.2144	167.051	56.2972	56.8014	6.85429
61.5265	152.237	43.3485	60.6419	141.228	70.1126	60.6171	123.591	60.4465	60.605	152.935	65.6339	60.6274	167.738	57.8705	59.4824	10.1818
61.9393	154.198	45.7362	61.0549	139.124	64.2255	61.0142	121.403	56.3967	61.0021	152.759	65.2291	61.0245	166.888	55.9236	57.5022	7.85909
62.3362	155.589	47.4294	61.452	139.756	65.9931	61.4273	124.102	61.3918	61.4152	150.934	61.0244	61.4375	166.952	56.072	58.3822	7.05807
62.749	155.562	47.3965	61.865	139.921	66.4569	61.8244	122.781	58.946	61.8283	151.51	62.351	61.8346	166.855	55.8494	58.2	7.21466
63.1619	156.003	47.9341	62.2621	141.731	71.5189	62.2375	124.73	62.554	62.2254	151.698	62.7857	62.2476	169.63	62.2047	61.3995	8.47971
63.5588	155.645	47.4979	62.6751	138.138	61.4671	62.6346	124.739	62.5699	62.6385	149.361	57.4018	62.6447	169.437	61.7643	58.1402	6.2775
63.9716	154.829	46.5044	63.0722	140.33	67.6012	63.0476	125.326	63.6565	63.0357	153.485	66.9005	63.0577	172.362	68.4635	62.6252	9.19332
64.3685	156.771	48.8684	63.4851	140.919	69.2484	63.4607	125.433	63.8555	63.4487	153.184	66.2085	63.4548	170.625	64.4856	62.5333	7.91974
64.7813	157.983	50.3442	63.8822	139.532	65.3668	63.8578	126.831	66.4426	63.8459	152.719	65.1367	63.8678	170.582	64.3866	62.3354	6.74356
65.1783	154.988	46.6981	64.2952	142.663	74.1267	64.2709	124.711	62.5182	64.259	151.387	62.0687	64.2649	168.177	58.8774	60.8578	9.80697
65.5911	158.024	50.3943	64.6923	140.442	67.9144	64.668	126.235	65.3401	64.6561	155.662	71.9147	64.6779	170.018	63.0953	63.7317	8.14455
66.0039	156.213	48.1897	65.1053	138.779	63.2619	65.081	122.723	58.8385	65.0692	156.701	74.3081	65.0909	169.674	62.3061	61.3809	9.38052
66.4008	158.214	50.6262	65.5024	141.813	71.7478	65.4782	124.106	61.3997	65.4823	152.96	65.6913	65.488	169.913	62.8528	62.4636	7.71398
66.8137	157.829	50.1571	65.9154	139.564	65.4571	65.8912	126.837	66.4525	65.8794	151.612	62.5859	65.901	165.729	53.2692	59.5844	7.40651
67.2106	162.443	55.7744	66.3125	137.721	60.3017	66.2884	126.057	65.0097	66.2925	154.428	69.0741	66.2981	167.565	57.4747	61.5269	5.47955
67.6234	160.105	52.9282	66.7255	142.829	74.5905	66.7014	126.948	66.6595	66.6897	150.367	59.7178	66.7111	167.905	58.254	62.43	8.37922
68.0362	159.066	51.6632	67.1385	138.521	62.5391	67.0986	124.019	61.2385	67.1027	152.095	63.7001	67.1082	166.636	55.3472	58.8976	5.16592
68.4331	158.742	51.2692	67.5356	139.689	65.8064	67.5116	126.402	65.6485	67.4999	153.377	66.6532	67.5212	163.665	48.5417	59.5838	8.89578
68.846	155.084	46.8154	67.9486	138.428	62.2802	67.9088	127.266	67.2466	67.913	153.688	67.3677	67.9183	166.046	53.9965	59.5413	8.95572
69.2429	159.443	52.1218	68.3457	140.107	66.9748	68.3218	125.856	64.6376	68.3101	153.055	65.9112	68.3313	167.391	57.0764	61.3444	6.45513
69.6557	159.096	51.7001	68.7587	144.058	78.0294	68.7189	128.313	69.1849	68.7232	152.771	65.2566	68.7285	168.906	60.5472	64.9436	9.79851
70.0526	159.372	52.0361	69.1558	144.692	79.8031	69.132	127.128	66.9918	69.1204	153.285	66.4408	69.1415	166.813	55.7529	64.2049	10.9039
70.4655	161.055	54.0851	69.5688	139.654	65.7101	69.5291	128.266	69.0973	69.5334	153.145	66.1185	69.5386	165.259	52.1931	61.4408	7.71941
70.8624	160.739	53.7004	69.9659	142.572	73.8708	69.9422	125.214	63.4495	69.9465	154.838	70.0184	69.9516	168.853	60.426	64.293	7.94328
71.2752	158.686	51.2007	70.3789	141.048	69.6097	70.3552	126.949	66.6615	70.3437	150.004	58.8833	70.3646	170.07	63.214	61.9139	7.20092
71.688	155.381	47.1764	70.776	141.296	70.3023	70.7523	126.088	65.0674	70.7567	152.768	65.2491	70.7617	168.805	60.3147	61.622	8.81418
72.0849	158.83	51.3759	71.189	142.971	74.988	71.1654	129.458	71.3043	71.1539	152.718	65.1342	71.1747	168.46	59.5255	64.4656	9.40317
72.4978	153.266	44.6016	71.5861	145.015	80.7065	71.5625	127.566	67.8018	71.567	151.958	63.3829	71.5718	168.691	60.0549	63.3095	13.0711
72.8947	161.252	54.325	71.9991	144.194	78.4088	71.9756	128.425	69.3919	71.9642	155.35	71.1977	71.9848	169.793	62.5782	67.1803	9.13165
73.3075	160.092	52.9124	72.4121	140.072	66.8785	72.3727	127.985	68.5779	72.3772	152.343	64.2698	72.3819	166.055	54.0163	61.331	7.35369
73.7044	158.843	51.3918	72.8092	142.678	74.1689	72.7858	128.014	68.6317	72.7903	154.856	70.0584	72.7949	168.761	60.2157	64.8933	9.0948
74.1172	163.919	57.5718	73.2221	141.219	70.0855	73.1829	130.997	74.1521	73.1875	152.537	64.717	73.2079	169.683	62.3259	65.7705	6.50125
74.5301	159.8	52.5566	73.6192	140.375	67.7246	73.5959	128.575	69.6705	73.6005	156.693	74.2906	73.605	171.72	66.994	66.2473	8.16376
74.927	161.466	54.5859	74.0322	140.437	67.8993	74.009	127.669	67.9929	73.9977	156.309	73.4062	74.018	171.967	67.5581	66.2885	6.97718
75.3398	163.835	57.4703	74.4293	141.958	72.1543	74.4061	128.151	68.8844	74.4108	158.523	78.5053	74.4151	175.695	76.1002	70.6229	8.22331
75.7367	163.116	56.5941	74.8423	142.821	74.5694	74.8192	128.001	68.6078	74.8079	157.067	75.1525	74.8281	168.317	59.199	66.8245	8.59258
76.1496	160.688	53.6384	75.2394	143.164	75.527	75.2163	127.123	66.9819	75.221	156.608	74.0957	75.2252	166.265	54.4962	64.9478	10.4508
76.5465	160.43	53.3235	75.6524	140.263	67.4115	75.6293	128.444	69.4277	75.6182	154.718	69.7411	75.6382	166.576	55.2087	63.0225	8.07087
76.9593	160.481	53.3854	76.0495	139.262	64.6109	76.0424	126.9	66.5699	76.0312	154.338	68.8667	76.0353	169.841	62.6896	63.2245	5.95907
77.3721	160.821	53.8005	76.4625	141.347	70.4439	76.4395	127.537	67.7481	76.4284	153.834	67.705	76.4483	170.633	64.5029	64.8401	6.5202
77.769	161.547	54.6834	76.8596	140.89	69.1671	76.8526	127.114	66.966	76.8415	155.193	70.8354	76.8454	168.93	60.6016	64.4507	6.69983
78.1819	161.33	54.4198	77.2726	142.153	72.6993	77.2497	125.997	64.8983	77.2545	156.065	72.8441	77.2584	169.697	62.3581	65.4439	7.72583
78.5788	163.899	57.5481	77.6856	143.994	77.8487	77.6628	127.139	67.0117	77.6517	154.637	69.5537	77.6555	171.548	66.5982	67.7121	7.26604
78.9916	161.049	54.0772	78.0827	141.89	71.9646	78.0599	129.03	70.5123	78.0648	154.289	68.7518	78.0685	171.34	66.1232	66.2858	7.16359
79.3885	165.319	59.2769	78.4957	140.757	68.7937	78.4729	129.109	70.6576	78.4619	151.498	62.3236	78.4657	165.761	53.3434	62.879	7.06577
79.8014	161.465	54.5846	78.8928	139.554	65.43	78.8701	129.796	71.9292	78.875	153.632	67.2403	78.8787	166.576	55.2087	62.8785	7.66594
80.2142	160.542	53.4606	79.3058	140.639	68.4654	79.2831	128.204	68.9839	79.2722	153.884	67.8199	79.2758	168.527	59.6789	63.6817	6.86689
80.6111	157.295	49.5074	79.7029	140.402	67.7999	79.6803	126.91	66.5879	79.6852	154.254	68.6718	79.6888	167.4	57.0962	61.9327	8.35598
81.0239	162.996	56.4478	80.1159	139.325	64.7886	80.0933	127.982	68.572	80.0824	155.202	70.8554	80.0859	169.902	62.8281	64.6984	5.57879
81.4208	160.653	53.595	80.513	144.03	77.9511	80.4905	128.381	69.3103	80.4955	156.621	74.1257	80.4989	169.708	62.3853	67.4735	9.69419
81.8337	163.171	56.6613	80.926	141.33	70.3987	80.9035	128.196	68.968	80.9085	156.344	73.4861	80.9119	168.357	59.2905	65.7609	7.35091
82.2465	159.987	52.7846	81.3231	138.978	63.819	81.3165	130.227	72.7272	81.3057	153.871	67.7899	81.309	170.28	63.6939	64.1629	7.3537
82.6434	161.486	54.6096	81.7361	141.857	71.8712	81.7137	128.132	68.8506	81.7188	155.863	72.3794	81.722	166.888	55.9236	64.7269	8.75306
83.0562	162.377	55.6941	82.1332	141.788	71.6785	82.1267	130.578	73.378	82.1159	155.089	70.5956	82.1191	171.449	66.3731	67.5438	7.11044
83.4532	157.152	49.3322	82.5462	137.945	60.9281	82.5239	130.218	72.7113	82.529	156.333	73.4611	82.5321	170.874	65.0545	64.2975	9.88245
83.866	162.805	56.2159	82.9433	142.3	73.1119	82.9369	128.57	69.6605	82.9262	155.347	71.1902	82.9292	174.367	73.0574	68.6472	7.09604
84.2788	165.034	58.929	83.3562	139.463	65.1741	83.3499	129.944	72.2038	83.3392	153.645	67.2703	83.3422	167.854	58.1377	64.343	5.89214
84.6757	164.391	58.1463	83.7534	140.409	67.821	83.7471	130.511	73.2526	83.7364	156.751	74.423	83.7552	167.708	57.8037	66.2893	7.98912
85.0885	160.867	53.8559	84.1663	140.449	67.9324	84.1601	132.072	76.1422	84.1495	155.064	70.5381	84.1523	168.781	60.2602	65.7458	8.76491
85.4855	161.288	54.3685	84.5793	139.635	65.6559	84.5573	128.32	69.1988	84.5466	156.743	74.4055	84.5653	168.564	59.763	64.6783	7.84957
85.8983	163.999	57.6693	84.9764	142.557	73.8286	84.9703	129.56	71.4934	84.9597	158.422	78.2729	84.9624	167.83	58.0833	67.8695	9.44311
86.2952	164.175	57.8841	85.3894	141.998	72.2657	85.3675	128.367	69.2844	85.3728	154.397	69.0016	85.3754	172.04	67.7263	67.2324	5.4843
86.708	163.16	56.6481	85.7865	140.247	67.3663	85.7805	131.473	75.0337	85.7699	155.663	71.9172	85.7725	167.828	58.0783	65.8087	8.19324
87.1208	160.961	53.9705	86.1995	142.225	72.9011	86.1776	130.499	73.2307	86.183	156.329	73.4512	86.1855	172.087	67.8351	68.2777	8.33014
87.5178	162.996	56.4478	86.5966	140.223	67.3	86.5907	130.312	72.8845	86.5802	156.565	73.9958	86.5826	170.509	64.2184	66.9693	7.11934
87.9306	162.701	56.0894	87.0096	138.665	62.9427	87.0037	129.099	70.6396	86.9932	155.521	71.5899	86.9956	171.652	66.8382	65.62	6.33091
88.3275	161.697	54.8665	87.4067	139.103	64.1683	87.4009	131.311	74.7332	87.4063	154.305	68.7893	87.3927	171.089	65.5468	65.6208	7.26025
88.7403	162.058	55.3067	87.8197	142.665	74.1327	87.8139	128.261	69.0894	87.8035	154.629	69.5363	87.8057	169.467	61.8311	65.9792	7.41478
89.1373	161.008	54.0272	88.2168	145.61	82.3717	88.2111	128.729	69.9551	88.2165	157.405	75.9295	88.2028	172.117	67.9019	70.0371	10.58
89.5501	160.335	53.2089	88.6298	141.952	72.1362	88.6241	131.01	74.176	88.6137	153.873	67.7949	88.6158	168.127	58.7636	65.2159	8.95303
89.947	159.244	51.8793	89.0269	141.354	70.4649	89.0212	131.292	74.6994	89.0268	154.005	68.0997	89.013	170.479	64.1516	65.859	8.69964
90.3598	160.06	52.8729	89.4399	141.426	70.6667	89.4343	133.499	78.783	89.424	155.919	72.5068	89.426	168.098	58.6968	66.7052	10.6148
90.7567	158.242	50.6604	89.837	141.461	70.7631	89.8314	129.909	72.1382	89.837	153.133	66.091	89.839	167.565	57.4747	63.4255	9.15443
91.1696	162.264	55.557	90.25	143.011	75.0994	90.2445	131.44	74.972	90.2342	156.964	74.9152	90.2361	170.46	64.1071	68.9301	8.83865
91.5665	161.919	55.1367	90.6471	141.308	70.3355	90.6575	130.58	73.38	90.6473	155.909	72.4843	90.6491	170.102	63.2858	66.9244	7.68786
91.9793	163.591	57.1725	91.0601	143.429	76.2708	91.0546	133.473	78.7353	91.0603	153.751	67.5126	91.0462	166.215	54.3824	66.8147	10.9492
92.3762	164.439	58.2056	91.4572	141.756	71.5882	91.4677	130.49	73.2148	91.4575	154.211	68.5744	91.4592	171.297	66.0243	67.5215	5.89677
92.7891	163.195	56.6902	91.8702	141.066	69.6579	91.8648	130.254	72.777	91.8706	154.916	70.1983	91.8563	167.74	57.8755	65.4398	7.55057
93.186	162.89	56.3187	92.2673	141.202	70.0404	92.2779	130.301	72.8646	92.2677	155.646	71.8797	92.2693	172.689	69.2131	68.0633	6.7228
93.5988	160.735	53.6951	92.6803	140.26	67.4054	92.675	130.11	72.5103	92.6808	156.796	74.5279	92.6664	172.005	67.6471	67.1572	8.13193
94.0116	161.776	54.9627	93.0774	141.258	70.1969	93.0881	128.729	69.9551	93.078	154.654	69.5937	93.0794	173.049	70.0369	66.9491	6.70421
94.4085	162.907	56.3397	93.4904	141.506	70.8895	93.5011	129.781	71.9014	93.491	153.223	66.2984	93.4924	171.581	66.6749	66.4208	6.1586
94.8214	162.873	56.2989	93.8875	142.144	72.6753	93.8982	129.63	71.6227	93.9041	154.983	70.3507	93.8895	172.483	68.7406	67.9376	6.66996
95.2183	163.32	56.8431	94.3004	143.193	75.6083	94.3113	130.991	74.1422	94.3013	154.987	70.3607	94.3025	170.305	63.7508	68.141	7.80413
95.6311	166.001	60.1071	94.7134	145.438	81.8899	94.7084	134.695	80.996	94.7143	154.389	68.9841	94.6996	172.936	69.7796	72.3513	9.13221
96.028	161.015	54.0364	95.1105	142.823	74.5754	95.1215	129.674	71.7043	95.1115	154.437	69.0941	95.1126	168.801	60.3073	65.9435	8.53185
96.4409	161.521	54.6518	95.5235	144.053	78.0143	95.5186	129.438	71.2665	95.5246	153.706	67.4102	95.5097	173.78	71.7116	68.6109	8.68031
96.8537	166.905	61.2073	95.9206	140.685	68.5919	95.9316	129.678	71.7123	95.9217	156.479	73.7984	95.9227	168.12	58.7463	66.8112	6.56619
97.2506	167.134	61.4867	96.3336	140.445	67.9204	96.3288	132.245	76.4626	96.3348	153.834	67.705	96.3198	170.089	63.2561	67.3661	5.80147
97.6634	162.412	55.7375	96.7307	141.175	69.9651	96.7418	132.71	77.3223	96.732	155.908	72.4818	96.7328	167.949	58.3554	66.7724	9.31001
98.0603	164.63	58.4375	97.1437	143.757	77.1862	97.139	133.117	78.0766	97.145	153.705	67.4077	97.1458	171.022	65.3935	69.3003	8.30746
98.4732	163.306	56.826	97.5408	143.112	75.3824	97.552	133.6	78.9701	97.5581	153.897	67.8499	97.5429	169.419	61.7223	68.1501	9.20627
98.8701	162.895	56.3252	97.9538	143.042	75.1867	97.9651	131.087	74.3193	97.9553	157.046	75.1026	97.9559	172.302	68.3274	69.8522	8.0821
99.2829	162.702	56.0907	98.3509	140.334	67.6102	98.3622	133.047	77.9472	98.3683	157.061	75.1375	98.353	171.062	65.485	68.4541	8.61929
99.6798	161.132	54.1787	98.7639	144.4	78.987	98.7752	131.58	75.2307	98.7655	154.255	68.6743	98.766	170.484	64.1615	68.2465	9.73282
100.093	165.714	59.7579	99.161	141.755	71.5852	99.1724	132.444	76.8308	99.1786	159.229	80.1317	99.1632	169.689	62.3407	70.1292	8.87843
100.505	164.921	58.792	99.574	140.587	68.3179	99.5854	131.935	75.8895	99.5757	155.53	71.6124	99.5762	168.469	59.5453	66.8314	7.49725
100.902	166.864	61.1573	99.9711	138.821	63.3793	99.9826	133.532	78.8447	99.9888	157.059	75.1325	99.9891	172.015	67.6694	69.2366	7.56832
101.315	164.915	58.7841	100.384	140.972	69.3959	100.396	133.688	79.1333	100.402	155.633	71.8497	100.386	168.539	59.7061	67.7738	8.57591
101.712	163.669	57.2674	100.781	143.498	76.4635	100.809	132.88	77.6367	100.799	156.858	74.6703	100.799	171.166	65.725	70.3526	8.6845
102.125	159.589	52.2997	101.194	141.765	71.6153	101.206	130.8	73.7879	101.212	159.107	79.8519	101.196	170.662	64.5697	68.4249	10.5404
102.522	159.964	52.7569	101.591	141.262	70.206	101.619	132.518	76.9681	101.609	157.231	75.5298	101.609	169.889	62.7984	67.6518	10.0099
102.935	167.185	61.5486	102.004	143.999	77.8638	102.016	134.36	80.3771	102.022	157.951	77.1887	102.006	171.098	65.5691	72.5094	8.37812
103.332	163.733	57.3451	102.417	142.804	74.5212	102.429	133.272	78.3631	102.42	156.636	74.1582	102.419	169.194	61.2077	69.1191	9.23638
103.744	163.412	56.9551	102.814	145.971	83.3805	102.826	131.917	75.8556	102.833	157.83	76.9089	102.817	172.873	69.6336	72.5467	9.98665
104.141	163.644	57.2371	103.227	143.249	75.7649	103.239	134.708	81.0199	103.23	154.401	69.0116	103.23	171.471	66.4226	69.8912	9.10053
104.554	165.05	58.9488	103.624	146.861	85.8709	103.636	135.732	82.9164	103.643	155.348	71.1927	103.643	170.753	64.7775	72.7412	11.5323
104.967	165.374	59.3441	104.037	144.009	77.8909	104.049	133.288	78.393	104.056	156.214	73.1863	104.04	172.357	68.4536	71.4536	7.87775
105.364	167.699	62.1745	104.435	145.608	82.3657	104.462	133.152	78.1402	104.453	153.965	68.0073	104.453	169.933	62.8998	70.7175	9.11347
105.777	165.55	59.5576	104.848	144.447	79.1165	104.86	132.024	76.0526	104.866	153.03	65.8537	104.85	172.824	69.5223	70.0205	7.84549
106.174	164.201	57.9157	105.245	145.919	83.236	105.257	131.326	74.7611	105.263	155.744	72.1046	105.263	168.375	59.3301	69.4695	10.7326
106.587	163.719	57.328	105.658	146.443	84.7025	105.67	132.517	76.9661	105.676	155.614	71.8047	105.66	170.444	64.07	70.9743	10.7115
106.983	165.672	59.7065	106.055	145.386	81.7454	106.083	132.316	76.5939	106.074	155.897	72.4568	106.073	173.685	71.494	72.3993	8.16815
107.396	162.464	55.8008	106.468	141.819	71.7658	106.48	131.759	75.5631	106.487	154.317	68.8167	106.486	167.56	57.4648	65.8823	8.79539
107.793	168.315	62.9243	106.865	144.727	79.8994	106.893	133.253	78.3273	106.884	155.11	70.643	106.883	169.585	62.1033	70.7795	8.3238
108.206	164.179	57.888	107.278	144.114	78.186	107.29	131.36	74.8248	107.297	157.244	75.5598	107.296	170.677	64.6043	70.2126	8.61375
108.603	166.284	60.451	107.691	146.511	84.8922	107.703	131.997	76.0029	107.71	154.661	69.6087	107.693	169.381	61.6357	70.5181	10.2197
109.016	165.382	59.3533	108.088	144.797	80.0952	108.1	131.57	75.2128	108.107	159.063	79.7495	108.106	169.65	62.2517	71.3325	9.85708
109.429	167.17	61.5302	108.501	144.86	80.2728	108.513	131.112	74.3651	108.52	156.499	73.8434	108.503	168.429	59.4538	69.893	8.9758
109.825	164.884	58.7472	108.898	145.712	82.6548	108.911	133.059	77.9691	108.917	158.948	79.4846	108.916	169.768	62.5213	72.2754	10.8429
110.238	164.074	57.7602	109.311	147.889	88.7467	109.324	130.615	73.4457	109.33	155.654	71.8972	109.329	168.354	59.2831	70.2266	12.563
110.635	165.082	58.9883	109.708	146.094	83.7238	109.721	131.254	74.6278	109.728	157.041	75.0926	109.726	167.807	58.0288	70.0923	11.1828
111.048	163.838	57.473	110.121	145.975	83.3926	110.134	131.289	74.6934	110.141	154.857	70.0609	110.139	168.805	60.3147	69.1869	10.5927
111.445	164.83	58.6813	110.518	145.006	80.6824	110.547	132.666	77.2407	110.538	154.831	70.0009	110.536	171.869	67.3354	70.7882	8.64072
111.858	166.614	60.8529	110.931	143.48	76.4123	110.944	131.752	75.5492	110.951	154.449	69.1215	110.949	174.154	72.5701	70.9012	6.30272
112.271	166.642	60.8871	111.328	145.614	82.3808	111.357	131.09	74.3253	111.348	153.116	66.0511	111.347	172.469	68.7084	70.4705	8.23393
112.668	167.534	61.9729	111.741	150.561	96.2208	111.754	132.77	77.4338	111.761	151.523	62.381	111.76	172.535	68.8593	73.3736	14.2274
113.08	167.286	61.6712	112.138	145.488	82.0284	112.167	130.648	73.5073	112.158	154.093	68.3021	112.173	174.987	74.4774	71.9973	7.57196
113.477	164.552	58.3426	112.551	144.809	80.1313	112.564	131.711	75.4735	112.571	155.804	72.242	112.57	172.923	69.7499	71.1879	8.16288
113.89	170.554	65.6506	112.964	144.323	78.7702	112.977	132.354	76.6636	112.984	154.626	69.5288	112.983	174.2	72.674	72.6574	5.29856
114.287	169.341	64.1735	113.361	142.945	74.9157	113.374	132.186	76.3532	113.382	157.44	76.012	113.38	174.285	72.8694	72.8647	5.04525
114.7	169.38	64.2209	113.774	143.56	76.6351	113.788	130.744	73.6845	113.795	156.707	74.3231	113.793	169.865	62.744	70.3215	6.36043
115.097	166.753	61.0229	114.172	143.048	75.2048	114.185	130.963	74.0904	114.192	158.858	79.2773	114.19	171.442	66.3558	71.1902	7.35995
115.51	168.379	63.002	114.585	142.431	73.4763	114.598	131.194	74.5163	114.605	156.971	74.9302	114.603	168.817	60.3444	69.2538	7.0037
115.922	168.874	63.6056	114.982	143.996	77.8547	114.995	129.19	70.8088	115.002	156.111	72.949	115	171.773	67.1153	70.4667	5.45824
116.319	171.924	67.3188	115.395	145.619	82.3958	115.408	132.019	76.0447	115.415	155.448	71.4225	115.413	170.748	64.7676	72.3899	7.03965
116.732	168.805	63.5212	115.808	143.115	75.3915	115.805	129.787	71.9133	115.812	152.919	65.5964	115.826	171.551	66.6056	68.6056	4.8963
117.129	167.354	61.7542	116.205	142.59	73.9219	116.218	130.598	73.4138	116.225	158.496	78.4428	116.223	166.997	56.1735	68.7412	9.34828
117.542	164.222	57.9407	116.618	144.933	80.4776	116.615	127.778	68.1958	116.622	154.671	69.6337	116.636	169.87	62.7564	67.8008	8.46882
117.939	166.385	60.5748	117.015	142.954	74.9398	117.028	130.877	73.9312	117.036	160.044	82.0105	117.033	165.035	51.6785	68.627	12.2392
118.352	165.219	59.1544	117.428	141.747	71.5641	117.441	128.599	69.7143	117.433	156.198	73.1514	117.446	166.09	54.0954	65.5359	8.41726
118.764	164.847	58.7024	117.825	147.823	88.563	117.838	130.552	73.3282	117.846	155.764	72.1495	117.843	168.924	60.5893	70.6665	11.9819
119.161	167.386	61.7937	118.238	146.635	85.2385	118.251	133.689	79.1353	118.243	156.624	74.1307	118.256	169.576	62.081	72.4758	10.3939
119.558	168.365	62.9849	118.635	143.319	75.9606	118.649	130.642	73.4954	118.656	155.982	72.6517	118.653	168.496	59.6072	68.94	7.18301
119.971	166.479	60.6895	119.048	144.243	78.5473	119.046	133.815	79.3681	119.053	156.448	73.726	119.066	169.535	61.987	70.8636	8.97032
120.384	164.7	58.5232	119.461	145.703	82.6307	119.459	131.713	75.4775	119.466	156.848	74.6479	119.464	168.139	58.7908	70.014	10.8225
120.781	166.434	60.6341	119.858	144.04	77.9782	119.872	133.98	79.6726	119.863	155.71	72.0271	119.877	167.658	57.6875	69.5999	9.99797
121.194	166.419	60.6157	120.271	141.431	70.6788	120.269	132.182	76.3452	120.276	155.771	72.167	120.274	172.221	68.1419	69.5897	5.83297
121.591	168.654	63.3367	120.668	145.21	81.2515	120.682	132.74	77.378	120.69	153.728	67.4601	120.687	168.917	60.572	69.9997	8.95502
122.003	166.09	60.2151	121.081	144.01	77.8939	121.079	133.477	78.7432	121.087	158.157	77.6634	121.1	169.141	61.0865	71.1204	9.57082
122.4	166.196	60.3442	121.478	143.701	77.0296	121.492	132.453	76.8467	121.5	158.086	77.4985	121.497	170.227	63.5727	71.0583	8.38843
122.813	164.411	58.1713	121.891	143.685	76.9845	121.889	130.034	72.371	121.897	158.434	78.3004	121.91	171.274	65.9723	70.3599	8.34855
123.21	164.222	57.9407	122.304	142.211	72.862	122.302	134.647	80.9084	122.31	157.797	76.8339	122.307	168.404	59.3969	69.5884	10.379
123.623	165.003	58.8921	122.701	144.618	79.5953	122.7	134.353	80.3631	122.707	157.643	76.4791	122.72	168.341	59.2534	70.9166	10.9101
124.02	169.466	64.3263	123.114	145.707	82.6427	123.113	132.708	77.3183	123.12	155.356	71.2101	123.117	169.567	62.0612	71.5118	8.64074
124.433	165.698	59.7381	123.511	144.737	79.9295	123.51	132.656	77.2228	123.533	157.202	75.4623	123.53	170.739	64.7453	71.4196	8.70981
124.845	163.974	57.639	123.924	146.496	84.85	123.923	132.861	77.6029	123.93	158.178	77.7108	123.927	170.396	63.9611	72.3528	11.1733
125.242	165.225	59.1623	124.322	145.772	82.8234	124.32	131.8	75.6387	124.344	158.448	78.3329	124.34	169.086	60.9603	71.3835	10.6686
125.655	167.443	61.8622	124.735	144.565	79.4477	124.733	131.927	75.8735	124.741	157.149	75.3399	124.737	170.292	63.7211	71.2489	7.90761
126.052	167.744	62.2286	125.132	145.821	82.9619	125.13	133.091	78.0288	125.154	157.606	76.3942	125.15	170.012	63.0804	72.5388	9.34623
126.465	166.252	60.4128	125.545	143.819	77.3609	125.543	130.948	74.0626	125.551	158.674	78.8526	125.563	170.511	64.2233	70.9824	8.20844
126.862	166.693	60.9491	125.958	141.702	71.4376	125.956	132.897	77.6686	125.964	157.82	76.8864	125.96	168.363	59.3029	69.2489	8.68653
127.275	163.505	57.0684	126.355	144.698	79.8181	126.353	130.206	72.6894	126.361	155.588	71.7448	126.373	168.786	60.2726	68.3187	9.41257
127.672	168.431	63.0653	126.768	146.188	83.9888	126.766	132.409	76.7651	126.774	160.316	82.635	126.77	169.972	62.9889	73.8886	10.2803
128.084	168.085	62.6449	127.165	144.389	78.9539	127.164	133.349	78.5064	127.171	158.163	77.6758	127.183	173.321	70.6603	73.6883	7.03501
128.481	172.073	67.4994	127.578	144.724	79.8934	127.577	132.706	77.3163	127.584	157.112	75.255	127.581	170.273	63.6791	72.7286	6.8557
128.894	172.091	67.5218	127.991	147.298	87.0935	127.974	130.592	73.4039	127.998	156.905	74.7778	127.994	175.053	74.6283	75.485	7.13679
129.307	169.25	64.0628	128.388	145.75	82.7632	128.387	133.245	78.3134	128.395	156.438	73.7035	128.391	171.755	67.0732	73.1832	7.72786
129.704	167.18	61.542	128.801	144.28	78.6497	128.784	133.288	78.393	128.808	158.18	77.7158	128.804	172.881	69.6534	73.1908	7.50908
130.117	166.588	60.8212	129.198	147.125	86.6086	129.197	132.217	76.4109	129.205	159.368	80.4515	129.217	171.457	66.3904	74.1365	10.4631
130.514	169.271	64.0878	129.611	145.241	81.3388	129.594	132.475	76.8885	129.618	157.036	75.0801	129.614	169.618	62.1775	71.9145	8.36131
130.927	173.157	68.8197	130.008	144.155	78.3004	130.007	135.17	81.8756	130.015	156.059	72.8291	130.027	169.481	61.8633	72.7376	7.87491
131.323	172.773	68.3519	130.421	144.461	79.1556	130.42	131.503	75.0895	130.428	158.992	79.5871	130.424	170.876	65.0595	73.4487	6.5057
131.736	169.784	64.7124	130.834	145.422	81.8447	130.817	134.391	80.4348	130.841	160.073	82.0754	130.837	169.099	60.99	74.0115	10.2917
132.133	168.029	62.5764	131.231	145.22	81.2786	131.23	135.851	83.1353	131.239	153.382	66.6632	131.234	172.039	67.7238	72.2755	9.29085
132.546	169.622	64.5161	131.644	144.279	78.6467	131.627	133.331	78.4726	131.652	155.144	70.723	131.647	172.3	68.3225	72.1362	6.26786
132.943	167.372	61.7766	132.041	149.564	93.4323	132.041	132.54	77.0079	132.049	157.426	75.9795	132.044	171.976	67.5803	75.1553	11.9847
133.356	169.76	64.6834	132.454	148.453	90.3246	132.438	135.065	81.6806	132.462	158.765	79.0624	132.457	174.924	74.3339	78.017	9.45174
133.769	170.292	65.3317	132.851	145.493	82.0435	132.851	135.192	81.9174	132.859	159.425	80.5839	132.87	170.26	63.6494	74.7052	9.36106
134.166	170.511	65.5979	133.264	146.461	84.7507	133.264	134.423	80.4925	133.272	159.034	79.682	133.267	168.999	60.76	74.2566	10.4353
134.578	171.093	66.3068	133.661	143.531	76.5538	133.661	131.098	74.3392	133.669	158.402	78.228	133.68	173.35	70.7271	73.231	4.78155
134.975	170.03	65.0129	134.074	146.52	84.9163	134.074	133.616	78.9999	134.082	159.484	80.7188	134.077	171.341	66.1257	75.1547	9.01961
135.388	173.027	68.6616	134.472	146.48	84.8049	134.471	133.282	78.381	134.479	159.142	79.9318	134.49	172.516	68.8173	76.1193	7.14191
135.785	173.356	69.0622	134.885	145.533	82.1549	134.884	134.391	80.4348	134.893	156.607	74.0932	134.903	172.041	67.7288	74.6948	6.50413
136.198	168.904	63.6411	135.298	144.759	79.9898	135.281	129.461	71.3103	135.306	159.742	81.3134	135.3	171.147	65.6804	72.387	8.06397
136.611	169.221	64.0272	135.695	146.094	83.7238	135.694	131.413	74.9223	135.703	161.046	84.3164	135.713	170.195	63.501	74.0981	10.1424
137.008	167.777	62.2694	136.108	146.738	85.5276	136.091	132.273	76.5143	136.116	157.086	75.195	136.11	174.232	72.7482	74.4509	8.34854
137.42	173.074	68.7182	136.505	148.07	89.2526	136.504	132.274	76.5163	136.513	159.961	81.8181	136.523	170.652	64.5474	76.1705	9.92205
137.817	170.442	65.5136	136.918	148.534	90.5505	136.902	131.915	75.8517	136.926	158.804	79.1524	136.921	174.187	72.6443	76.7425	9.22151
138.23	168.397	63.0244	137.315	145.843	83.0222	137.315	133.571	78.9164	137.323	158.833	79.2198	137.334	172.687	69.2081	74.6782	8.27559
138.627	170.641	65.756	137.728	148.746	91.1437	137.712	131.297	74.7074	137.736	160.321	82.6475	137.747	174.2	72.674	77.3857	9.76719
139.04	170.744	65.8812	138.141	147.779	88.4395	138.125	134.016	79.7403	138.133	157.131	75.2999	138.144	173.091	70.1333	75.8989	8.74611
139.453	173.694	69.4733	138.538	146.985	86.2172	138.538	133.596	78.9621	138.547	160.515	83.0947	138.557	169.717	62.4051	76.0305	9.8858
139.85	168.891	63.6253	138.951	147.14	86.6508	138.935	131.418	74.9322	138.96	157.274	75.6297	138.954	171.118	65.6136	73.2903	9.20618
140.262	166.094	60.2204	139.348	149.33	92.7788	139.348	130.614	73.4437	139.357	161.047	84.3189	139.367	171.254	65.9253	75.3374	13.2813
140.659	170.134	65.1394	139.761	150.382	95.7209	139.745	133.715	79.183	139.77	158.646	78.7901	139.764	173.116	70.1902	77.8047	11.6432
141.072	170.716	65.8483	140.158	147.355	87.2531	140.158	132.828	77.5412	140.167	156.164	73.0714	140.177	174.063	72.3598	75.2148	7.91848
141.469	171.51	66.8142	140.571	147.377	87.3133	140.555	132.872	77.6228	140.58	155.833	72.3094	140.574	173.176	70.3288	74.8777	7.97636
141.882	170.144	65.1512	140.968	145.544	82.185	140.968	130.543	73.3123	140.977	160.127	82.2003	140.987	174.86	74.1855	75.4069	7.12657
142.279	169.339	64.1708	141.381	146.56	85.0277	141.366	134.053	79.8079	141.39	157.192	75.4398	141.384	172.724	69.2922	74.7477	8.26733
142.692	168.209	62.7952	141.794	146.323	84.3652	141.779	135.837	83.1095	141.787	156.463	73.7609	141.797	173.556	71.1996	75.0461	8.92183
143.104	170.873	66.0394	142.191	145.094	80.9263	142.176	133.794	79.3283	142.201	159.486	80.7238	142.21	172.751	69.3541	75.2744	7.04291
143.501	167.886	62.4025	142.604	146.231	84.1093	142.589	131.701	75.4556	142.598	156.217	73.1938	142.607	172.269	68.2507	72.6824	8.1216
143.914	170.742	65.8799	143.001	142.861	74.6808	143.002	132.646	77.2049	143.011	157.332	75.7621	143.02	170.954	65.2376	71.7531	5.72957
144.311	167.848	62.3564	143.414	143.508	76.4906	143.399	132.699	77.3024	143.424	155.326	71.1427	143.417	172.351	68.4388	71.1462	6.14518
144.724	169.501	64.3685	143.811	143.996	77.8547	143.812	132.367	76.6875	143.821	157.166	75.3799	143.83	173.525	71.1278	73.0837	5.49551
145.121	169.19	63.9903	144.224	146.882	85.9281	144.209	131.614	75.2944	144.234	155.975	72.6367	144.227	174.58	73.5448	74.2789	7.83941
145.534	170.423	65.4912	144.622	143.47	76.3852	144.622	130.286	72.8367	144.631	158.705	78.925	144.64	173.384	70.8062	72.8889	5.18954
145.947	172.723	68.2913	145.035	147.073	86.4641	145.019	134.411	80.4706	145.044	158.793	79.1274	145.053	173.419	70.8854	77.0478	7.40538
146.343	172.597	68.1385	145.432	145.372	81.7062	145.432	130.615	73.4457	145.441	159.835	81.5283	145.451	172.208	68.1122	74.5862	6.77632
146.756	169.666	64.5688	145.845	141.728	71.5099	145.83	130.201	72.6795	145.855	159.242	80.1617	145.864	168.878	60.4829	69.8805	7.6276
147.153	170.352	65.4042	146.242	147.235	86.9158	146.243	131.801	75.6407	146.252	159.124	79.8894	146.261	169.515	61.9425	73.9585	10.289
147.566	171.877	67.2609	146.655	147.221	86.8767	146.64	132.584	77.0895	146.665	159.566	80.9087	146.674	172.422	68.602	76.1475	8.28519
147.963	168.524	63.1786	147.068	145.392	81.7604	147.053	133.835	79.4059	147.062	158.919	79.4172	147.071	173.789	71.7339	75.0992	7.66469
148.376	170.174	65.1881	147.465	145.658	82.5042	147.466	132.239	76.4507	147.475	156.74	74.398	147.484	173.042	70.022	73.7126	6.54879
148.789	171.476	66.7733	147.878	147.448	87.512	147.863	134.001	79.7124	147.872	160.973	84.149	147.881	171.121	65.6211	76.7536	10.0341
149.186	171.938	67.336	148.275	146.744	85.5426	148.276	132.926	77.7223	148.285	160.909	84.0016	148.294	175.556	75.7811	78.0767	7.2733
149.598	173.87	69.6881	148.688	145.219	81.2756	148.673	134.161	80.0089	148.682	159.988	81.8805	148.691	176.113	77.0576	77.9822	4.99496
149.995	175.907	72.168	149.085	145.311	81.5346	149.086	131.855	75.7402	149.095	164.014	91.1544	149.104	174.546	73.4681	78.813	7.7763
150.408	173.214	68.8895	149.498	144.98	80.6071	149.483	133.945	79.6089	149.493	161.065	84.3614	149.501	174.041	72.3103	77.1555	6.35727
150.821	169.697	64.607	149.911	145.968	83.3715	149.896	132.161	76.3074	149.906	162.478	87.6167	149.914	173.436	70.925	76.5655	9.2647
151.218	173.337	69.0384	150.308	146.069	83.6545	150.294	133.795	79.3303	150.303	161.216	84.7087	150.327	176.578	78.1214	78.9707	6.21215
151.631	172.835	68.4283	150.721	146.159	83.9075	150.707	134.133	79.9572	150.716	161.879	86.2352	150.724	177.943	81.2483	79.9553	6.88474
152.028	172.807	68.3941	151.118	144.952	80.5288	151.104	133.2	78.2298	151.113	156.962	74.9102	151.137	174.501	73.3642	75.0854	4.67131
152.44	168.405	63.0337	151.531	147.798	88.4907	151.517	136.034	83.4756	151.526	160.338	82.6875	151.534	173.085	70.121	77.5617	10.5726
152.837	172.162	67.6087	151.928	145.682	82.5735	151.914	133.782	79.3064	151.923	159.986	81.8756	151.947	177.558	80.3676	78.3464	6.13652
153.25	169.384	64.2262	152.341	145.972	83.3835	152.327	134.547	80.7234	152.336	160.024	81.963	152.344	178.513	82.5545	78.5701	8.07682
153.663	175.709	71.9269	152.754	145.943	83.3022	152.724	134.481	80.6	152.734	158.586	78.6502	152.757	175.814	76.3724	78.1703	4.32098
154.06	174.044	69.9002	153.151	146.292	84.2779	153.137	134.019	79.7462	153.147	158.659	78.8201	153.17	171.445	66.3632	75.8215	7.42338
154.473	167.832	62.3366	153.564	145.09	80.9172	153.534	133.356	78.5184	153.544	155.698	71.9996	153.568	175.456	75.551	73.8646	7.25628
154.87	170.873	66.0394	153.961	148.142	89.4543	153.947	132.909	77.6905	153.957	157.566	76.3018	153.981	172.325	68.3794	75.5731	9.22422
155.282	173.303	68.9976	154.374	145.249	81.3599	154.344	134.759	81.1154	154.37	155.567	71.6973	154.378	174.113	72.4761	75.1293	5.72429
155.679	172.421	67.9237	154.772	146.138	83.8473	154.757	134.116	79.9253	154.767	158.291	77.9706	154.791	171.324	66.0861	75.1506	7.75848
156.092	171.157	66.3846	155.184	149.825	94.161	155.171	135.202	81.9353	155.18	158.159	77.6684	155.188	174.148	72.5552	78.5409	10.4866
156.489	171.821	67.1937	155.582	146.394	84.564	155.568	135.159	81.8557	155.577	159.184	80.0293	155.601	175.568	75.8083	77.8902	6.77477
156.902	170.177	65.1921	155.995	146.746	85.5487	155.981	133.805	79.3502	155.99	159.74	81.3084	156.014	171.145	65.6755	75.415	9.38451
157.299	173.912	69.7395	156.408	147.684	88.1715	156.378	133.125	78.0905	156.388	158.218	77.8033	156.411	173.281	70.5687	76.8747	7.4269
157.712	170.488	65.5702	156.805	147.358	87.2621	156.791	134.989	81.5413	156.801	160.226	82.4277	156.824	174.019	72.2608	77.8124	8.73488
158.109	173.103	68.7538	157.218	146.826	85.7715	157.188	133.637	79.0378	157.198	160.073	82.0754	157.221	173.807	71.7735	77.4824	7.08879
158.521	173.344	69.0477	157.615	144.365	78.8876	157.601	134.634	80.8845	157.611	160.585	83.2546	157.634	170.519	64.2431	75.2635	8.19564
158.934	172.484	68.0001	158.028	144.825	80.1735	158.014	133.703	79.1611	158.008	159.227	80.1267	158.031	173.131	70.2249	75.5373	5.93128
159.331	172.904	68.5114	158.425	140.936	69.2966	158.411	133.799	79.3383	158.421	160.198	82.3652	158.444	170.438	64.0576	72.7138	7.76694
159.744	174.361	70.2863	158.838	145.504	82.0736	158.824	135.567	82.6099	158.834	161.53	85.4332	158.841	170.664	64.5746	76.9955	9.05255
160.141	170.328	65.3752	159.235	144.29	78.6768	159.221	137.499	86.1861	159.231	157.985	77.2661	159.254	172.173	68.0306	75.107	8.44001
160.554	175.832	72.0771	159.648	147.145	86.6659	159.634	136.159	83.7065	159.644	159.362	80.439	159.651	171.267	65.955	77.7687	8.56599
160.951	171.642	66.9749	160.061	146.611	85.1722	160.032	133.945	79.6089	160.042	156.44	73.7085	160.064	172.744	69.3392	74.9608	7.46363
161.363	172.361	67.8512	160.458	143.714	77.0658	160.445	132.942	77.7522	160.455	159.888	81.6507	160.461	173.153	70.2768	74.9193	5.68891
161.76	172.413	67.9144	160.871	147.903	88.7858	160.842	134.486	80.6099	160.852	157.246	75.5647	160.874	173.837	71.8428	76.9435	8.11058
162.173	174.917	70.9623	161.268	145.668	82.5343	161.255	134.461	80.5641	161.265	157.382	75.877	161.272	171.113	65.6037	75.1083	6.94675
162.57	173.262	68.9475	161.681	146.601	85.1421	161.652	133.033	77.9213	161.662	157.789	76.8139	161.685	177.902	81.1543	77.9958	6.00666
162.983	173.724	69.5102	162.078	147.93	88.8611	162.065	134.541	80.7114	162.075	158.889	79.3497	162.098	175.234	75.0439	78.6953	7.16826
163.396	171.358	66.6297	162.491	144.048	78.0023	162.478	133.646	79.0557	162.472	160.896	83.9717	162.495	172.116	67.8995	75.1118	7.5228
163.793	175.235	71.3497	162.904	146.274	84.2297	162.875	133.688	79.1333	162.885	159.335	80.3765	162.908	176.336	77.5672	78.5313	4.7102
164.206	173.496	69.2321	163.301	145.287	81.4683	163.288	132.78	77.4517	163.283	159.659	81.1236	163.305	178.079	81.56	78.1671	5.27958
164.602	173.031	68.6669	163.714	145.031	80.7516	163.685	133.975	79.6646	163.696	158.132	77.6059	163.718	172.644	69.1092	75.1596	5.83768
165.015	172.449	67.9579	164.111	145.969	83.3745	164.098	136.287	83.9433	164.093	161.78	86.0078	164.115	170.96	65.2525	77.3072	9.86504
165.412	174.446	70.3891	164.524	146.009	83.4859	164.496	134.323	80.3074	164.506	160.628	83.3546	164.528	171.071	65.5073	76.6089	8.19159
165.825	176.023	72.309	164.921	143.735	77.126	164.909	134.033	79.7721	164.903	159.768	81.3734	164.925	175.353	75.316	77.1793	3.58844
166.222	175.244	71.3602	165.334	146.291	84.2749	165.306	133.598	78.9661	165.316	160.694	83.507	165.338	174.998	74.5021	78.5221	5.60341
166.635	170.137	65.1433	165.747	146.343	84.4224	165.719	132.732	77.3641	165.713	163.078	88.9983	165.735	174.3	72.904	77.7664	9.4022
167.048	172.618	68.1635	166.145	147.421	87.4368	166.116	134.718	81.0398	166.126	161.786	86.0228	166.148	172.742	69.3343	78.3994	9.13389
167.445	174.837	70.8648	166.558	147.358	87.2621	166.529	134.673	80.9562	166.539	160.45	82.9448	166.545	173.859	71.8922	78.784	7.14352
167.857	174.86	70.8938	166.955	148.372	90.0988	166.942	133.086	78.0188	166.937	160.813	83.7818	166.958	173.936	72.0704	78.9727	8.07369
168.254	171.176	66.4083	167.368	145.573	82.2663	167.339	133.684	79.1253	167.35	160.869	83.9092	167.355	174.09	72.4216	76.8262	7.29696
168.667	172.212	67.6694	167.765	148.217	89.6651	167.752	133.208	78.2437	167.747	163.555	90.0976	167.768	173.363	70.7567	79.2865	10.4091
169.064	171.777	67.1396	168.178	149.112	92.1675	168.149	136.731	84.7652	168.16	162.411	87.4618	168.181	173.16	70.2917	80.3652	11.016
169.477	172.942	68.5575	168.575	148.48	90.3999	168.562	134.095	79.8855	168.557	162.859	88.4937	168.578	172.477	68.7282	79.213	10.4307
169.874	176.381	72.7451	168.988	145.844	83.0252	168.96	134.195	80.0706	168.97	163.379	89.6904	168.991	172.5	68.7801	78.8623	8.29315
170.287	171.093	66.3068	169.401	146.27	84.2177	169.373	134.29	80.2477	169.367	164.322	91.8639	169.389	175.315	75.2294	79.5731	9.59104
170.699	172.621	68.1674	169.798	146.925	86.0485	169.77	132.769	77.4318	169.78	163.114	89.0808	169.802	172.401	68.5526	77.8562	9.66586
171.096	171.597	66.9209	170.211	149.48	93.1974	170.183	132.772	77.4377	170.178	162.573	87.8341	170.199	170.334	63.8176	77.8416	12.7647
171.509	173.949	69.7843	170.608	149.348	92.827	170.596	133.323	78.4567	170.591	161.302	84.906	170.612	171.839	67.2662	78.648	10.5872
171.906	173.751	69.5431	171.021	146.328	84.3803	170.993	132.172	76.3273	170.988	163.053	88.9409	171.025	173.63	71.3678	78.1119	8.34641
172.319	172.172	67.6206	171.418	147.755	88.3703	171.406	130.849	73.8795	171.401	162.424	87.4918	171.422	175.741	76.2041	78.7133	8.98651
172.716	171.13	66.3516	171.831	148.606	90.7522	171.803	129.939	72.1939	171.814	163.839	90.7521	171.835	174.609	73.6116	78.7323	11.305
173.129	170.214	65.2369	172.244	149.42	93.0288	172.216	130.197	72.6715	172.211	158.974	79.5446	172.232	171.874	67.3453	75.5654	11.2186
173.526	171.804	67.1726	172.641	147.935	88.8762	172.613	132.592	77.1054	172.624	160.909	84.0016	172.645	176.258	77.3891	78.909	8.1943
173.938	175.069	71.1481	173.054	146.273	84.2267	173.026	131.797	75.6327	173.021	160.384	82.7924	173.042	174.287	72.8744	77.3349	5.88116
174.351	174.463	70.4102	173.451	145.616	82.3868	173.424	131.591	75.2526	173.434	159.849	81.5608	173.455	173.656	71.4272	76.2075	5.57255
174.748	171.787	67.1515	173.864	146.173	83.9466	173.837	135.794	83.0298	173.832	162.247	87.0846	173.852	176.058	76.9314	79.6288	7.88604
175.161	168.254	62.8505	174.261	144.18	78.3697	174.234	133.153	78.1422	174.245	163.305	89.5205	174.265	176.893	78.8437	77.5453	9.51398
175.558	168.282	62.8848	174.674	144.471	79.1857	174.647	131.584	75.2387	174.658	161.214	84.7037	174.662	175.806	76.3526	75.6731	8.03246
175.971	173.8	69.6024	175.071	147.324	87.1657	175.06	133.011	77.8795	175.055	161.862	86.1977	175.075	179.093	83.8829	80.9457	7.29676
176.368	174.963	71.019	175.484	148.835	91.3936	175.457	132.615	77.1472	175.468	163.078	88.9983	175.472	175.421	75.4719	80.806	8.89997
176.78	173.482	69.215	175.897	148.403	90.1831	175.87	135.266	82.0527	175.865	164.592	92.486	175.885	173.407	70.8582	80.959	10.7133
177.177	172.037	67.4559	176.295	148.386	90.1379	176.267	135.459	82.4109	176.278	162.539	87.7566	176.298	172.166	68.0157	79.1554	10.7954
177.59	172.39	67.8855	176.708	146.734	85.5155	176.68	135.635	82.7373	176.675	157.616	76.4167	176.695	178.772	83.1482	79.1406	7.13679
177.987	171.214	66.4544	177.105	147.108	86.5605	177.077	135.337	82.1841	177.088	164.568	92.431	177.108	177.859	81.0553	81.7371	9.6417
178.4	173.282	68.9726	177.518	147.389	87.3464	177.49	137.298	85.814	177.486	158.056	77.431	177.505	173.498	71.066	78.126	8.34016
178.797	168.909	63.6477	177.915	149.053	92.0019	177.887	136.019	83.4478	177.899	165.213	93.915	177.918	172.844	69.5693	80.5164	13.4576
179.21	174.231	70.1269	178.328	147.279	87.0393	178.301	136.491	84.3214	178.312	162.093	86.7298	178.316	173.699	71.5261	79.9487	8.40816
179.607	171.742	67.0975	178.725	147.701	88.2197	178.714	133.859	79.4497	178.709	159.705	81.2285	178.729	172.336	68.4041	76.8799	8.96716
180.019	171.627	66.9565	179.138	145.769	82.8144	179.111	133.997	79.7044	179.122	160.624	83.3446	179.126	173.23	70.4525	76.6545	7.492
180.416	169.964	64.9325	179.551	147.113	86.5755	179.524	134.577	80.7791	179.519	160.405	82.8399	179.539	177.063	79.2321	78.8718	8.26386
180.829	166.935	61.2442	179.948	147.395	87.3645	179.921	134.289	80.2457	179.932	159.736	81.3009	179.952	171.332	66.1035	75.2518	11.0471
181.242	168.565	63.2287	180.345	146.256	84.1785	180.334	136.187	83.7582	180.329	158.972	79.5396	180.349	173.228	70.4475	76.2305	9.12794
181.639	168.602	63.2735	180.758	149.883	94.3237	180.731	135.125	81.792	180.742	159.758	81.3509	180.762	171.997	67.6273	77.6735	12.4097
182.052	169.5	64.3672	181.155	147.337	87.2019	181.144	134.106	79.9074	181.14	159.786	81.4159	181.159	172.584	68.9731	76.3731	9.40857
182.449	172.453	67.9632	181.568	148.438	90.2825	181.541	134.485	80.6079	181.553	163.013	88.8484	181.572	172.735	69.3194	79.4043	10.5069
182.861	172.815	68.4033	181.981	147.881	88.7226	181.954	133.845	79.4238	181.966	158.6	78.6827	181.969	170.551	64.3149	75.9095	9.68239
183.258	169.329	64.159	182.378	145.099	80.9413	182.367	135.816	83.0716	182.363	162.919	88.6311	182.382	172.491	68.7604	77.1127	10.2518
183.671	171.148	66.374	182.791	145.551	82.2061	182.764	136.352	84.0627	182.776	157.762	76.754	182.779	171.979	67.5878	75.3969	8.15011
184.084	170.361	65.4161	183.188	143.944	77.7102	183.178	135.944	83.3085	183.173	157.336	75.7721	183.192	175.228	75.0291	75.4472	6.47735
184.481	171.006	66.2014	183.601	145.29	81.4743	183.575	138.726	88.4568	183.586	161.397	85.1259	183.605	174.298	72.8991	78.8315	9.13731
184.894	168.226	62.8162	183.998	143.738	77.135	183.988	135.067	81.6846	183.983	158.718	78.955	184.002	175.768	76.266	75.3714	7.31848
185.291	172.421	67.9237	184.411	146.396	84.57	184.385	135.576	82.6279	184.396	159.321	80.3441	184.415	170.502	64.2035	75.9338	9.22775
185.704	169.781	64.7098	184.808	146.019	83.516	184.798	134.529	80.6895	184.794	159.781	81.4034	184.812	171.463	66.4053	75.3448	9.01471
186.1	174.337	70.256	185.221	144.831	80.1915	185.195	136.961	85.1911	185.207	163.541	90.0651	185.225	176.632	78.2451	80.7898	7.46989
186.513	171.706	67.0527	185.619	145.478	82.0013	185.608	137.197	85.6269	185.62	161.128	84.5063	185.622	177.796	80.9119	80.0198	7.49061
186.91	172.036	67.4546	186.032	144.964	80.5649	186.021	138.673	88.3593	186.017	162.26	87.1146	186.035	176.109	77.0477	80.1082	8.46845
187.323	175.005	71.0703	186.445	145.301	81.5075	186.418	138.997	88.9583	186.43	159.03	79.6745	186.433	175.868	76.4961	79.5413	6.58775
187.72	171.562	66.8774	186.842	144.397	78.978	186.831	139.502	89.8936	186.827	160.848	83.8617	186.846	176.806	78.6433	79.6508	8.47458
188.133	173.253	68.937	187.255	144.759	79.9898	187.228	135.715	82.8846	187.24	162.348	87.3169	187.259	176.449	77.827	79.391	6.83953
188.53	173.536	69.2809	187.652	143.752	77.1742	187.641	139.035	89.0299	187.637	160.608	83.3096	187.656	171.12	65.6186	76.8826	9.66453
188.942	171.391	66.6692	188.065	145.85	83.0432	188.039	135.487	82.4627	188.05	161.822	86.1052	188.069	172.396	68.5427	77.3646	9.03955
189.355	175.802	72.0402	188.462	142.121	72.609	188.452	132.139	76.2656	188.448	160.745	83.6244	188.466	170.942	65.2104	73.9499	6.72276
189.752	171.361	66.6336	188.875	143.859	77.4723	188.865	135.201	81.9333	188.861	160.525	83.1172	188.879	174.834	74.1261	76.6565	6.65417
190.165	169.373	64.213	189.272	145.897	83.1727	189.262	133.824	79.384	189.274	159.459	80.6614	189.292	170.62	64.4732	74.3809	9.26445
190.562	172.073	67.4994	189.685	145.073	80.8691	189.675	134.962	81.4915	189.671	161.941	86.3801	189.689	169.271	61.3834	75.5247	10.5639
190.975	173.841	69.6525	190.082	143.958	77.7493	190.072	135.916	83.2567	190.084	158.882	79.3322	190.102	169.812	62.6228	74.5227	8.29387
191.372	169.182	63.9798	190.495	145.278	81.4412	190.485	135	81.5612	190.481	159.229	80.1317	190.499	174.607	73.6066	76.1441	7.54511
191.785	172.194	67.647	190.892	145.987	83.4257	190.882	135.637	82.7393	190.894	162.254	87.0996	190.912	173.092	70.1358	78.2095	8.71081
192.181	173.78	69.5787	191.305	148.233	89.7073	191.295	134.216	80.1104	191.291	159.919	81.7207	191.309	170.563	64.3421	77.0918	10.1081
192.594	169.356	64.1919	191.702	149.606	93.5497	191.692	137.851	86.8369	191.704	158.39	78.2005	191.722	172.405	68.5625	78.2683	12.2403
192.991	170.363	65.4174	192.115	150.807	96.9104	192.105	136.352	84.0627	192.102	161.105	84.4538	192.135	172.46	68.6886	79.9066	12.873
193.404	168.684	63.3736	192.528	146.685	85.377	192.518	137.975	87.0677	192.515	156.991	74.9776	192.532	175.003	74.5145	77.0621	9.58461
193.817	168.076	62.6331	192.925	143.636	76.849	192.916	137.624	86.417	192.928	158.793	79.1274	192.945	174.71	73.8416	75.7736	8.69038
194.214	167.103	61.4485	193.338	145.605	82.3567	193.329	133.784	79.3104	193.325	156.331	73.4562	193.342	174.429	73.1984	73.954	8.00785
194.627	169.508	64.3764	193.735	144.869	80.2969	193.726	135.503	82.4925	193.738	161.392	85.1134	193.755	173.055	70.0517	76.4662	8.84695
195.024	169.218	64.0233	194.148	144.29	78.6768	194.139	136.092	83.5831	194.135	158.459	78.3579	194.152	176.136	77.1096	76.3501	7.3193
195.436	170.801	65.9511	194.545	144.663	79.7218	194.536	136.81	84.9105	194.548	162.163	86.8897	194.565	173.421	70.8903	77.6727	9.01297
195.833	173.892	69.7144	194.958	144.353	78.8545	194.949	135.61	82.6895	194.945	161.409	85.1534	194.963	172.633	69.0844	77.0993	7.38197
196.246	170.698	65.8259	195.356	145.158	81.107	195.362	135.473	82.4368	195.358	158.057	77.4335	195.376	170.66	64.5647	74.2736	8.49917
196.659	172.697	68.2597	195.769	146.723	85.4854	195.759	137.055	85.3642	195.771	158.89	79.3522	195.773	177.193	79.5315	79.5986	7.00951
197.056	169.758	64.6808	196.182	142.734	74.3255	196.172	133.61	78.988	196.169	163.461	89.8802	196.186	171.846	67.281	75.0311	10.0479
197.469	168.432	63.0666	196.579	144.877	80.321	196.569	135.282	82.0826	196.582	160.354	82.7225	196.583	172.517	68.8197	75.4025	8.91494
197.866	169.305	64.13	196.992	149.646	93.6612	196.982	135.024	81.605	196.979	161.908	86.3026	196.996	172.341	68.4165	78.823	12.3292
198.278	173.7	69.4812	197.389	146.885	85.9371	197.38	137.913	86.9523	197.392	161.258	84.8061	197.409	178.901	83.4426	82.1239	7.18723
198.675	171.097	66.3121	197.802	149.746	93.9412	197.793	136.47	84.2816	197.789	162.249	87.0896	197.806	176.229	77.3223	81.7894	10.5056
199.088	173.71	69.4931	198.199	147.848	88.6323	198.19	135.474	82.4388	198.202	157.521	76.1968	198.219	173.2	70.3832	77.4288	8.1356
199.485	170.649	65.7666	198.612	144.436	79.0864	198.603	139.084	89.1195	198.599	158.615	78.7177	198.616	174.496	73.3518	77.2084	8.56543
199.898	170.547	65.6414	199.009	145.667	82.5313	199	137.333	85.8796	199.012	159.191	80.0443	199.029	175.095	74.7248	77.7643	7.90545
200.311	170.979	66.1685	199.422	148.84	91.4057	199.413	133.338	78.4845	199.41	157.672	76.5466	199.426	177.262	79.6898	78.459	8.99786
200.708	172.212	67.6694	199.819	147.816	88.5419	199.826	135.062	81.6766	199.823	159.64	81.0786	199.839	175.029	74.5739	78.7081	7.90697
201.12	173.07	68.7143	200.232	151.017	97.4976	200.223	134.261	80.194	200.22	158.791	79.1224	200.252	172.259	68.2285	78.7513	11.8861
201.517	170.694	65.8206	200.629	146.252	84.1665	200.636	134.155	79.997	200.633	157.521	76.1968	200.649	175.56	75.791	76.3944	6.8116
201.93	171.025	66.2238	201.042	147.986	89.0177	201.033	136.704	84.7154	201.046	158.065	77.451	201.062	173.449	70.9547	77.6725	9.41498
202.327	173.324	69.0226	201.455	145.629	82.4229	201.446	135.287	82.0925	201.443	155.536	71.6249	201.459	172.968	69.8513	75.0029	6.69016
202.74	169.158	63.9508	201.852	144.924	80.4505	201.844	134.608	80.8348	201.856	158.004	77.3111	201.872	169.964	62.9716	73.1037	8.91464
203.137	171.25	66.4979	202.265	145.734	82.718	202.257	133.183	78.1979	202.253	157.846	76.9463	202.269	175.245	75.0686	75.8858	5.95714
203.55	169.426	64.2776	202.662	144.619	79.5983	202.654	137.742	86.6359	202.666	157.208	75.4773	202.682	169.821	62.6426	73.7263	10.2021
203.962	171.556	66.8708	203.075	147.329	87.1808	203.067	134.265	80.2	203.064	157.027	75.0601	203.08	175.042	74.6036	76.783	7.51265
204.359	171.136	66.3596	203.472	145.173	81.1491	203.48	134.568	80.7612	203.477	155.568	71.6998	203.493	175.077	74.6827	74.9305	6.25755
204.772	170.186	65.2026	203.885	145.959	83.3474	203.877	133.666	79.0915	203.89	157.967	77.2261	203.89	173.59	71.2763	75.2288	7.08816
205.169	170.906	66.0789	204.298	146.87	85.895	204.29	135.348	82.206	204.287	154.846	70.0359	204.303	174.188	72.6468	75.3725	8.36209
205.582	168.868	63.5976	204.695	146.734	85.5155	204.687	135.381	82.2657	204.7	158.065	77.451	204.716	174.12	72.4909	76.2641	8.62688
205.979	169.83	64.7691	205.108	145.484	82.0194	205.1	136.246	83.8677	205.097	159.234	80.1442	205.113	174.863	74.1929	76.9987	7.74145
206.392	170.588	65.6915	205.506	146.083	83.6937	205.497	135.923	83.2687	205.51	157.113	75.2575	205.526	174.332	72.9758	76.1774	7.54705
206.789	174.334	70.2534	205.919	148.386	90.1379	205.91	134.322	80.3054	205.907	158.133	77.6084	205.923	174.28	72.857	78.2324	7.72961
207.201	171.203	66.4413	206.316	146.59	85.112	206.308	136.09	83.5791	206.32	158.885	79.3397	206.336	176.107	77.0428	78.303	7.37503
207.614	167.942	62.4697	206.729	145.393	81.7634	206.721	134.216	80.1104	206.733	159.48	80.7113	206.733	175.441	75.5164	76.1143	7.99292
208.011	167.764	62.2536	207.142	144.841	80.2186	207.134	136.211	83.802	207.131	156.491	73.8259	207.146	175.337	75.2789	75.0758	8.19463
208.424	171.399	66.6798	207.539	148.554	90.6077	207.531	134.31	80.2835	207.544	157.134	75.3074	207.543	172.31	68.3448	76.2446	9.71318
208.821	171.793	67.1594	207.952	146.238	84.1273	207.944	134.869	81.3184	207.941	156.931	74.8377	207.956	173.731	71.6003	75.8086	6.94657
209.234	171.295	66.5533	208.349	143.907	77.6078	208.341	132.437	76.8168	208.354	158.875	79.3173	208.369	172.45	68.6664	73.7923	5.76433
209.631	168.595	63.2656	208.762	143.64	76.861	208.754	133.502	78.789	208.751	157.515	76.1843	208.766	173.51	71.0932	73.2386	6.25839
210.044	172.633	68.1819	209.159	143.757	77.1862	209.151	132.681	77.2686	209.164	158.524	78.5078	209.179	171.295	66.0193	73.4328	5.85423
210.44	171.945	67.3439	209.572	144.663	79.7218	209.564	135.452	82.397	209.561	158.011	77.3261	209.576	174.407	73.1489	75.9875	5.90736
210.853	171.056	66.262	209.969	145.071	80.863	209.961	132.634	77.183	209.974	157.799	76.8389	209.989	176.162	77.1689	75.6632	5.50862
211.266	173.032	68.6682	210.382	145.886	83.1426	210.374	135.766	82.9781	210.387	157.599	76.3767	210.386	177.238	79.6329	78.1597	5.98926
211.663	170.098	65.0959	210.779	146.098	83.7358	210.771	135.408	82.3154	210.785	158.851	79.2623	210.799	174.955	74.4032	76.9625	7.53637
212.076	167.736	62.2193	211.192	145.988	83.4287	211.185	135.789	83.0219	211.198	158.8	79.1449	211.197	176.96	78.9971	77.3624	8.71768
212.473	172.067	67.4928	211.589	145.639	82.453	211.598	132.725	77.3502	211.595	159.042	79.702	211.61	175.293	75.1775	76.4351	5.68489
212.886	170.011	64.9891	212.002	149.251	92.556	211.995	132.366	76.6855	212.008	155.928	72.5293	212.007	174.37	73.0648	75.965	10.2037
213.283	171.853	67.2319	212.415	145.681	82.5705	212.408	132.019	76.0447	212.405	159.887	81.6482	212.42	174.526	73.4211	76.1833	6.29361
213.695	171.772	67.133	212.812	146.496	84.85	212.805	132.481	76.8984	212.818	158.021	77.3486	212.817	175.189	74.94	76.234	6.33288
214.092	172.152	67.5956	213.225	146.067	83.6485	213.218	132.86	77.6009	213.215	158.528	78.5178	213.23	180.97	88.1825	79.1091	7.71554
214.505	171.387	66.6653	213.622	147.888	88.7437	213.615	137.12	85.4856	213.628	155.265	71.0003	213.627	179.995	85.9486	79.5687	9.99762
214.918	173.285	68.9752	214.035	146.53	84.9434	214.028	136.492	84.3234	214.026	155.304	71.0902	214.04	179.511	84.8403	78.8345	8.07304
215.315	170.863	66.0262	214.432	150.185	95.1698	214.425	133.795	79.3303	214.439	160.115	82.1729	214.437	178.813	83.2422	81.1883	10.4165
215.728	171.503	66.8063	214.845	150.336	95.5914	214.838	136.712	84.7294	214.852	156.198	73.1514	214.85	174.47	73.2924	78.7142	11.4364
216.125	169.28	64.0997	215.243	148.607	90.7552	215.235	133.71	79.1731	215.249	161.577	85.5406	215.263	174.383	73.0945	78.5326	10.4498
216.537	172.55	68.0805	215.656	150.484	96.007	215.648	132.213	76.4029	215.662	160.021	81.9555	215.66	174.86	74.1855	79.3263	10.5665
216.934	171.969	67.3729	216.053	147.494	87.6415	216.046	132.82	77.5273	216.059	156.828	74.6004	216.073	177.824	80.9762	77.6237	7.51374
217.347	170.553	65.6493	216.466	151.213	98.0457	216.459	134.67	80.9502	216.472	161.339	84.9935	216.47	178.265	81.9855	82.3248	11.5579
217.76	169.141	63.9297	216.863	149.276	92.6253	216.872	131.632	75.3283	216.869	160.593	83.2746	216.883	174.982	74.465	77.9246	10.7156
218.157	171.812	67.1818	217.276	150.884	97.1242	217.269	135.253	82.0288	217.282	159.264	80.2117	217.28	174.646	73.6957	80.0484	11.1964
218.57	169.75	64.6716	217.673	146.761	85.5908	217.682	135.388	82.2796	217.695	159.76	81.3559	217.693	176.526	78.0026	78.3801	8.12592
218.967	167.872	62.3854	218.086	148.576	90.6679	218.079	136.731	84.7652	218.093	159.228	80.1292	218.106	175.324	75.2492	78.6394	10.7252
219.379	169.423	64.2736	218.483	149.221	92.4717	218.492	134.705	81.0159	218.506	158.223	77.8158	218.503	172.438	68.6391	76.8432	11.0443
219.776	167.927	62.4526	218.896	149.23	92.4988	218.889	134.755	81.1074	218.903	160.786	83.7193	218.916	173.441	70.9349	78.1426	11.6632
220.189	168.16	62.7359	219.293	148.751	91.1588	219.302	135.214	81.9572	219.316	161.003	84.219	219.313	174.544	73.4631	78.7068	10.9381
220.602	169.471	64.3316	219.706	149.152	92.279	219.699	134.914	81.402	219.713	158.308	78.0106	219.726	176.512	77.9705	78.7987	9.98872
220.999	173.708	69.4904	220.119	148.785	91.2521	220.112	134.514	80.6617	220.126	161.409	85.1534	220.124	174.616	73.6264	80.0368	8.72743
221.412	173.78	69.5787	220.516	150.778	96.8291	220.51	133.474	78.7373	220.523	158.218	77.8033	220.537	176.05	76.9117	79.972	10.0967
221.809	170.097	65.0946	220.929	148.74	91.1256	220.923	135.298	82.1124	220.936	160.992	84.194	220.95	175.114	74.7693	79.4592	9.92348
222.221	171.394	66.6732	221.326	150.227	95.2873	221.336	132.416	76.779	221.35	160.441	82.9249	221.347	175.947	76.6766	79.6682	10.4968
222.618	175.667	71.8755	221.739	146.296	84.2899	221.733	135.502	82.4905	221.747	158.736	78.9975	221.76	177.99	81.3571	79.8021	4.8287
223.031	173.601	69.36	222.136	149.082	92.0832	222.146	139.157	89.2548	222.16	160.52	83.1047	222.157	176.46	77.8517	82.3309	9.10982
223.444	171.513	66.8181	222.549	147.713	88.2528	222.543	135.968	83.3522	222.557	157.543	76.2493	222.57	175.623	75.9345	78.1214	8.15566
223.841	169.725	64.6413	222.946	147.281	87.0453	222.956	133.082	78.0109	222.97	159.679	81.1685	222.967	174.448	73.243	76.8218	8.45578
224.254	169.431	64.2829	223.359	150.593	96.3111	223.353	132.427	76.7989	223.367	159.261	80.2067	223.38	174.217	72.7136	78.0626	11.8078
224.651	172.218	67.6759	223.756	146.395	84.567	223.766	134.811	81.2109	223.78	160.014	81.9405	223.777	177.479	80.187	79.1163	6.59738
225.064	170.794	65.9432	224.169	148.58	90.68	224.163	136.111	83.6169	224.177	161.366	85.0534	224.19	173.395	70.831	79.2249	10.3844
225.46	174.133	70.0083	224.567	149.734	93.9081	224.576	133.056	77.9631	224.59	160.133	82.2153	224.603	173.869	71.917	79.2024	9.54568
225.873	169.776	64.7032	224.98	147.318	87.1477	224.974	136.723	84.7493	224.988	159.756	81.3459	225	175.205	74.9771	78.5846	9.00918
226.286	171.903	67.2925	225.377	145.96	83.3504	225.387	136.172	83.7304	225.401	161.627	85.6555	225.413	176.95	78.9748	79.8007	7.40708
226.683	166.735	61.0005	225.79	147.392	87.3555	225.784	134.824	81.2348	225.798	157.495	76.1369	225.81	174.808	74.0667	75.9589	9.81177
227.096	169.64	64.5372	226.203	145.819	82.9559	226.197	134.801	81.193	226.211	161.021	84.259	226.223	178.859	83.3461	79.2582	8.30428
227.493	170.541	65.6348	226.6	146.163	83.9165	226.594	134.001	79.7124	226.624	161.838	86.1427	226.62	174.828	74.1137	77.904	8.24918
227.906	170.399	65.4622	227.013	145.013	80.7004	227.007	134.382	80.4169	227.021	157.848	76.9513	227.033	176.161	77.1665	76.1395	6.22127
228.303	169.25	64.0628	227.41	147.601	87.9397	227.404	133.911	79.5452	227.434	160.914	84.0141	227.446	178.116	81.6441	79.4412	9.14459
228.715	168.821	63.541	227.823	145.222	81.2846	227.817	135.625	82.7174	227.831	159.65	81.1011	227.843	175.982	76.7558	77.08	7.89047
229.128	169.121	63.906	228.22	147.867	88.6834	228.214	132.643	77.1989	228.244	161.372	85.0684	228.256	179.972	85.8966	80.1507	10.0326
229.525	170.227	65.2527	228.633	147.814	88.5359	228.627	131.255	74.6297	228.642	157.073	75.165	228.654	176.686	78.3688	76.3904	8.36775
229.938	169.596	64.4845	229.046	145.393	81.7634	229.024	132.495	76.9243	229.055	157.336	75.7721	229.067	176.54	78.0348	75.3958	6.50089
230.335	170.272	65.3067	229.443	147.346	87.226	229.438	134.806	81.203	229.452	157.862	76.9838	229.464	176.763	78.5469	77.8533	8.02685
230.748	171.924	67.3188	229.856	148.258	89.7796	229.851	132.69	77.2865	229.865	159.142	79.9318	229.877	173.924	72.0431	77.272	8.51353
231.16	171.452	66.7443	230.253	146.032	83.5522	230.248	133.706	79.1671	230.262	160.526	83.1197	230.274	178.641	82.8489	79.0864	7.11864
231.557	171.482	66.7799	230.666	144.661	79.7157	230.661	133.735	79.2208	230.675	160.978	84.1615	230.687	174.248	72.7853	76.5327	6.79553
231.97	172.426	67.9303	231.063	145.183	81.1762	231.058	134.869	81.3184	231.072	158.741	79.0075	231.084	173.793	71.7413	76.2347	6.06434
232.367	169.342	64.1748	231.476	146.082	83.6907	231.471	134.589	80.801	231.485	160.894	83.9667	231.497	172.774	69.4085	76.4083	9.05694
232.78	167.436	61.8543	231.873	147.136	86.6388	231.868	132.72	77.3422	231.883	156.703	74.3131	231.91	178.232	81.9113	76.4119	9.38117
233.177	172.719	68.286	232.286	148.535	90.5535	232.281	135.18	81.8935	232.296	158.232	77.8357	232.307	174.418	73.1737	78.3485	8.5121
233.59	173.927	69.7579	232.699	146.695	85.4071	232.678	136.337	84.0348	232.693	160.239	82.4577	232.72	177.884	81.1147	80.5545	6.24826
234.003	171.497	66.7983	233.096	145.701	82.6247	233.091	135.909	83.2428	233.106	158.582	78.6427	233.117	175.516	75.6896	77.3996	6.67645
234.399	173.669	69.443	233.509	146.308	84.3231	233.488	136.666	84.6438	233.503	157.771	76.7739	233.53	171.249	65.9154	76.2198	8.50057
234.812	173.646	69.4153	233.906	146.161	83.9135	233.901	136.838	84.9622	233.916	157.184	75.4223	233.927	172.266	68.2433	76.3913	7.84278
235.209	170.856	66.0183	234.319	146.043	83.5823	234.299	130.865	73.9074	234.313	161.194	84.6587	234.34	172.187	68.0627	75.2459	8.61154
235.622	174.187	70.0742	234.717	148.559	90.6197	234.712	132.71	77.3223	234.726	165.168	93.8126	234.753	174.92	74.324	81.2306	10.4152
236.019	171.745	67.1001	235.13	147.243	86.9399	235.125	136.2	83.7821	235.139	160.8	83.7518	235.15	176.707	78.4182	79.9984	7.83345
236.432	172.774	68.3532	235.543	143.931	77.6741	235.522	131.771	75.585	235.537	161.89	86.2626	235.563	177.117	79.3558	77.4461	6.47252
236.845	173.332	69.0332	235.94	143.803	77.3157	235.935	135.131	81.804	235.95	156.848	74.6479	235.96	175.55	75.7663	75.7134	4.62131
237.241	170.482	65.5623	236.353	144.793	80.0861	236.332	136.974	85.2149	236.347	160.337	82.685	236.373	176.382	77.6736	78.2444	7.62987
237.654	170.248	65.2777	236.75	149.495	93.2396	236.745	134.096	79.8875	236.76	161.906	86.2976	236.771	176.664	78.3193	80.6043	10.4008
238.051	169.219	64.0246	237.163	149.846	94.2213	237.142	131.204	74.5362	237.157	159.683	81.1785	237.184	175.508	75.6698	77.9261	11.0221
238.464	171.509	66.8128	237.56	149.578	93.4715	237.555	129.976	72.2635	237.57	159.628	81.0511	237.581	177.989	81.3547	78.9907	10.1622
238.877	173.802	69.6051	237.973	149.03	91.9387	237.952	129.559	71.4914	237.967	159.771	81.3809	237.994	177.425	80.0633	78.8959	8.92747
239.274	173.146	68.8065	238.37	151.365	98.4702	238.365	132.924	77.7183	238.38	160.249	82.4826	238.407	177.006	79.1035	81.3162	10.8392
239.687	169.63	64.5253	238.783	145.99	83.4347	238.778	135.761	82.9701	238.778	160.073	82.0754	238.804	175.692	76.0928	77.8197	7.99827
240.084	168.464	63.1061	239.196	145.681	82.5705	239.176	131.915	75.8517	239.191	158.361	78.133	239.217	177.177	79.4943	75.8311	7.51768
240.496	168.012	62.5553	239.593	147.107	86.5575	239.589	130.849	73.8795	239.588	159.528	80.8213	239.614	174.699	73.8169	75.5261	8.99448
240.893	170.337	65.3858	240.006	149.084	92.0893	239.986	132.543	77.0139	240.001	160.192	82.3502	240.027	177.441	80.098	79.3874	9.64754
241.306	173.187	68.8566	240.403	147.671	88.1354	240.399	130.823	73.8297	240.398	157.418	75.9595	240.424	177.368	79.9322	77.3427	7.23629
241.703	169.211	64.0154	240.816	147.545	87.7831	240.796	132.017	76.0407	240.811	156.499	73.8434	240.837	176.955	78.9847	76.1335	8.60152
242.116	173.169	68.8342	241.213	150.482	96.001	241.209	133.078	78.0049	241.224	159.882	81.6357	241.25	179.408	84.6053	81.8162	9.90047
242.529	172.629	68.1767	241.626	149.408	92.9957	241.606	136.277	83.9254	241.621	158.905	79.3847	241.647	175.557	75.7836	80.0532	9.24972
242.926	173.096	68.7459	242.023	145.876	83.1155	242.019	132.908	77.6885	242.034	157.598	76.3742	242.06	174.541	73.4557	75.876	5.3066
243.338	171.333	66.5994	242.436	149.293	92.6735	242.432	135.949	83.3184	242.432	160.231	82.4402	242.457	175.922	76.6197	80.3302	9.59219
243.735	173.175	68.8421	242.849	148.153	89.4845	242.829	131.994	75.9969	242.845	156.303	73.3912	242.87	175.672	76.0458	76.7521	7.69815
244.148	171.886	67.2727	243.246	145.468	81.9742	243.242	132.853	77.587	243.242	157.707	76.6265	243.267	177.377	79.952	76.6825	5.65812
244.561	172.07	67.4967	243.659	147.074	86.4671	243.64	132.748	77.394	243.655	161.168	84.5987	243.68	180.765	87.7124	80.7338	8.40959
244.958	172.084	67.5139	244.056	148.822	91.3575	244.053	131.692	75.4397	244.052	158.369	78.1505	244.093	176.14	77.1195	77.9162	8.59797
245.371	168.726	63.425	244.469	148.661	90.9058	244.45	135.201	81.9333	244.465	155.744	72.1046	244.49	178.684	82.9454	78.2628	10.6458
245.768	171.308	66.5691	244.867	152.99	103.017	244.863	132.71	77.3223	244.862	157.426	75.9795	244.903	178.541	82.6188	81.1014	13.5491
246.18	171.486	66.7852	245.28	149.694	93.7967	245.26	134.259	80.19	245.275	158.735	78.995	245.301	176.743	78.4999	79.6533	9.58744
246.577	174.649	70.6368	245.693	148.692	90.9931	245.673	133.623	79.0119	245.672	160.081	82.0954	245.714	175.728	76.1745	79.7823	7.55452
246.99	172.666		246.09	148.037		246.086	136.117		246.086	161.139		246.127	175.775		#DIV/0!	#DIV/0!
247.387	174.399		246.503	150.595		246.483	133.058		246.499	159.326		246.524	174.673		#DIV/0!	#DIV/0!
247.8	171.88		246.9	146.223		246.896	134.262		246.896	158.042		246.937	178.954		#DIV/0!	#DIV/0!
248.213	172.692		247.313	150.649		247.293	135.994		247.309	159.229		247.334	177.47		#DIV/0!	#DIV/0!
248.61	172.476		247.71	147.999		247.706	132.9		247.706	162.324		247.747	179.103		#DIV/0!	#DIV/0!
249.023	172.272		248.123	146.582		248.104	132.891		248.119	158.466		248.144	175.479		#DIV/0!	#DIV/0!
249.419	171.826		248.536	149.943		248.517	134.912		248.516	161.584		248.557	176.14		#DIV/0!	#DIV/0!
249.832	175.023		248.933	147.534		248.914	133.629		248.929	164.607		248.97	174.343		#DIV/0!	#DIV/0!
250.229	172.318		249.346	146.464		249.327	135.647		249.326	160.196		249.367	177.897		#DIV/0!	#DIV/0!
250.642	170.242		249.743	145.687		249.724	134.482		249.74	162.367		249.78	172.61		#DIV/0!	#DIV/0!
251.039	172.358		250.156	147.267		250.137	136.335		250.137	157.299		250.177	176.219		#DIV/0!	#DIV/0!
251.452	171.437		250.569	147.214		250.534	138.895		250.55	163.127		250.59	174.717		#DIV/0!	#DIV/0!
251.865	172.121		250.966	145.626		250.947	134.835		250.947	161.803		250.987	175.151		#DIV/0!	#DIV/0!
252.262	171.626		251.379	147.271		251.36	134.242		251.36	162.232		251.4	174.278		#DIV/0!	#DIV/0!
252.674	172.461		251.776	149.8		251.757	132.734		251.757	161.792		251.797	175.293		#DIV/0!	#DIV/0!
253.071	171.215		252.189	150.581		252.17	133		252.17	160.358		252.21	176.526		#DIV/0!	#DIV/0!
253.484	172.381		252.602	148.07		252.568	133.895		252.583	161.196		252.623	178.896		#DIV/0!	#DIV/0!
253.881	169.184		252.999	148.594		252.981	138.637		252.98	160.512		253.02	179.05		#DIV/0!	#DIV/0!
254.294	170.015		253.412	144.816		253.378	135.834		253.394	160.548		253.433	175.909		#DIV/0!	#DIV/0!
254.707	171.807		253.809	146.211		253.791	137.433		253.791	158.631		253.831	175.308		#DIV/0!	#DIV/0!
255.104	173.604		254.222	147.769		254.188	136.611		254.204	158.921		254.244	178.342		#DIV/0!	#DIV/0!
255.516	171.11		254.619	147.996		254.601	138.403		254.601	162.316		254.641	175.064		#DIV/0!	#DIV/0!
255.913	169.508		255.032	146.732		254.998	134.319		255.014	160.921		255.054	175.626		#DIV/0!	#DIV/0!
256.326	169.486		255.445	147.698		255.411	134.413		255.411	158.76		255.467	177.794		#DIV/0!	#DIV/0!
256.723	167.985		255.843	149.785		255.808	136.18		255.824	158.627		255.864	174.34		#DIV/0!	#DIV/0!
257.136	165.168		256.256	147.334		256.221	139.334		256.221	157.526		256.277	177.549		#DIV/0!	#DIV/0!
257.549	169.244		256.653	148.157		256.618	138.373		256.635	162.202		256.674	177.525		#DIV/0!	#DIV/0!
257.946	170.134		257.066	147.93		257.031	136.247		257.048	159.334		257.087	177.225		#DIV/0!	#DIV/0!
258.358	166.121		257.463	145.967		257.445	136.061		257.445	159.536		257.484	176.523		#DIV/0!	#DIV/0!
258.755	167.991		257.876	146.808		257.842	133.662		257.858	157.896		257.897	175.585		#DIV/0!	#DIV/0!
259.168	169.872		258.273	147.16		258.255	134.113		258.255	159.41		258.294	175.81		#DIV/0!	#DIV/0!
259.581	171.168		258.686	146.577		258.652	135.778		258.668	162.372		258.707	179.154		#DIV/0!	#DIV/0!
259.978	169.878		259.083	150.108		259.065	136.43		259.065	159.793		259.104	172.609		#DIV/0!	#DIV/0!
260.391	171.38		259.496	148.874		259.462	134.237		259.478	157.043		259.517	175.226		#DIV/0!	#DIV/0!
260.788	169.339		259.893	149.499		259.875	135.923		259.875	157.387		259.93	175.703		#DIV/0!	#DIV/0!
261.2	168.313		260.306	150.227		260.272	133.086		260.289	156.627		260.327	174.161		#DIV/0!	#DIV/0!
261.597	170.784		260.719	148.917		260.685	134.961		260.686	164.033		260.74	176.111		#DIV/0!	#DIV/0!
262.01	171.701		261.116	148.592		261.098	135.818		261.099	160.907		261.137	177.521		#DIV/0!	#DIV/0!
262.407	170.563		261.529	148.346		261.495	134.138		261.512	157.526		261.55	175.559		#DIV/0!	#DIV/0!
262.82	172.363		261.926	149.436		261.908	133.068		261.909	162.328		261.947	177.554		#DIV/0!	#DIV/0!
263.233	170.531		262.339	147.831		262.306	136.471		262.322	160.504		262.36	175.39		#DIV/0!	#DIV/0!
263.63	170.451		262.736	146.405		262.719	136.809		262.719	160.195		262.773	177.441		#DIV/0!	#DIV/0!
264.043	171.682		263.149	150.394		263.116	133.834		263.132	162.216		263.171	179.964		#DIV/0!	#DIV/0!
264.439	171.675		263.546	149.2		263.529	134.694		263.529	161.408		263.584	177.82		#DIV/0!	#DIV/0!
264.852	171.557		263.959	150.349		263.926	132.988		263.943	162.285		263.981	178.415		#DIV/0!	#DIV/0!
265.249	170.41		264.356	146.355		264.339	135.433		264.34	159.151		264.394	178.895		#DIV/0!	#DIV/0!
265.662	169.785		264.769	147.365		264.736	137.527		264.753	161.919		264.791	175.774		#DIV/0!	#DIV/0!
266.075	168.695		265.167	147.769		265.149	137.055		265.15	157.531		265.204	178.107		#DIV/0!	#DIV/0!
266.472	171.972		265.58	146.011		265.546	138.234		265.563	160.386		265.601	180.855		#DIV/0!	#DIV/0!
266.885	171.75		265.977	148.744		265.959	136.846		265.96	162.705		266.014	174.699		#DIV/0!	#DIV/0!
267.282	172.857		266.39	147.249		266.357	132.378		266.373	158.924		266.427	175.717		#DIV/0!	#DIV/0!
267.694	173.769		266.787	150.028		266.77	134.278		266.786	159.816		266.824	177.674		#DIV/0!	#DIV/0!
268.107	176.508		267.2	147.898		267.167	133.651		267.183	161.704		267.237	176.787		#DIV/0!	#DIV/0!
268.504	171.684		267.613	148.014		267.58	133.872		267.597	160.566		267.634	179.082		#DIV/0!	#DIV/0!
268.917	170.301		268.01	146.442		267.993	138.348		267.994	164.707		268.047	173.62		#DIV/0!	#DIV/0!
269.314	167.035		268.423	146.439		268.39	135.776		268.407	161.39		268.444	178.613		#DIV/0!	#DIV/0!
269.727	168.929		268.82	144.463		268.803	134.051		268.804	160.804		268.857	179.521		#DIV/0!	#DIV/0!
270.124	167.5		269.233	146.072		269.2	135.694		269.217	160.241		269.254	177.294		#DIV/0!	#DIV/0!
270.536	169.627		269.63	149.315		269.613	134.031		269.63	159.822		269.667	178.36		#DIV/0!	#DIV/0!
270.933	169.068		270.043	145.187		270.01	133.873		270.027	159.701		270.064	178.882		#DIV/0!	#DIV/0!
271.346	169.744		270.44	147.417		270.423	134.784		270.44	163.088		270.477	178.701		#DIV/0!	#DIV/0!
271.743	170.319		270.853	147.901		270.821	135.652		270.837	162.606		270.875	178.143		#DIV/0!	#DIV/0!
272.156	168.593		271.25	147.352		271.234	135.757		271.251	161.656		271.288	178.699		#DIV/0!	#DIV/0!
272.553	168.904		271.663	145.076		271.631	135.644		271.648	161.908		271.701	179.603		#DIV/0!	#DIV/0!
272.966	169.718		272.076	147.56		272.044	133.017		272.061	164.649		272.098	178.109		#DIV/0!	#DIV/0!
273.363	171.076		272.473	146.333		272.441	134.924		272.458	162.688		272.511	175.389		#DIV/0!	#DIV/0!
273.775	169.765		272.886	144.552		272.854	134.402		272.871	161.531		272.908	175.901		#DIV/0!	#DIV/0!
274.188	168.152		273.283	146.334		273.267	132.02		273.268	161.403		273.321	177.654		#DIV/0!	#DIV/0!
274.585	169.653		273.696	145.889		273.664	131.96		273.681	161.883		273.718	174.064		#DIV/0!	#DIV/0!
274.998	169.202		274.093	144.348		274.077	135.162		274.078	162.485		274.131	174.352		#DIV/0!	#DIV/0!
275.395	169.781		274.506	147.541		274.474	132.442		274.491	159.504		274.528	177.35		#DIV/0!	#DIV/0!
275.808	171.557		274.904	148.247		274.887	136.49		274.889	159.37		274.941	173.465		#DIV/0!	#DIV/0!
276.205	173.969		275.317	146.073		275.284	136.133		275.302	157.523		275.338	173.768		#DIV/0!	#DIV/0!
276.617	171.252		275.73	146.014		275.698	135.185		275.699	162.611		275.751	173.37		#DIV/0!	#DIV/0!
277.014	169.155		276.127	143.54		276.095	133.359		276.112	163.14		276.148	175.299		#DIV/0!	#DIV/0!
277.427	168.882		276.54	149.707		276.508	132.987		276.509	162.151		276.561	174.117		#DIV/0!	#DIV/0!
277.84	169.764		276.937	150.748		276.905	132.643		276.922	159.953		276.974	175.157		#DIV/0!	#DIV/0!
278.237	169.642		277.35	150.137		277.318	132.886		277.335	160.027		277.371	174.761		#DIV/0!	#DIV/0!
278.65	167.497		277.747	147.913		277.715	135.473		277.732	160.393		277.784	178.681		#DIV/0!	#DIV/0!
279.047	169.706		278.16	146.816		278.128	130.715		278.145	161.196		278.181	176.524		#DIV/0!	#DIV/0!
279.459	171.635		278.557	146.665		278.525	132.142		278.543	161.388		278.594	174.348		#DIV/0!	#DIV/0!
279.856	172.078		278.97	149.365		278.938	134.835		278.956	161.824		278.992	176.998		#DIV/0!	#DIV/0!
280.269	166.964		279.383	146.228		279.351	133.506		279.353	164.268		279.405	173.635		#DIV/0!	#DIV/0!
280.666	169.4		279.78	146.591		279.748	131.949		279.766	162.526		279.802	174.949		#DIV/0!	#DIV/0!
281.079	170.931		280.193	151.469		280.161	134.091		280.163	161.65		280.215	174.582		#DIV/0!	#DIV/0!
281.492	173.064		280.59	145.753		280.559	132.088		280.576	160.484		280.612	172.031		#DIV/0!	#DIV/0!
281.889	174.242		281.003	151.14		280.972	137.073		280.989	157.93		281.025	170.905		#DIV/0!	#DIV/0!
282.302	171.806		281.4	148.067		281.369	134.559		281.386	162.336		281.438	173.259		#DIV/0!	#DIV/0!
282.698	167.148		281.813	146.886		281.782	136.169		281.799	161.413		281.835	174.801		#DIV/0!	#DIV/0!
283.111	168.561		282.21	149.406		282.195	135.584		282.197	163.107		282.248	175.006		#DIV/0!	#DIV/0!
283.508	170.51		282.623	148.151		282.592	136.911		282.61	163.445		282.645	173.326		#DIV/0!	#DIV/0!
283.921	168.006		283.02	149.377		283.005	138.461		283.007	162.498		283.058	175.119		#DIV/0!	#DIV/0!
284.318	169.885		283.433	150.163		283.402	136.354		283.42	162.512		283.471	177.564		#DIV/0!	#DIV/0!
284.731	170.36		283.83	149.418		283.815	133.801		283.817	161.684		283.868	176.852		#DIV/0!	#DIV/0!
285.128	165.742		284.243	146.464		284.212	135.06		284.23	162.782		284.281	174.239		#DIV/0!	#DIV/0!
285.541	171.213		284.641	146.355		284.625	135.374		284.627	160.014		284.678	175.798		#DIV/0!	#DIV/0!
285.937	171.228		285.054	147.197		285.023	136.786		285.04	160.781		285.091	176.984		#DIV/0!	#DIV/0!
286.35	168.733		285.467	149.143		285.436	133.809		285.438	161.24		285.488	177.257		#DIV/0!	#DIV/0!
286.763	166.333		285.864	146.827		285.849	134.746		285.851	162.105		285.901	178.473		#DIV/0!	#DIV/0!
287.16	167.658		286.277	147.748		286.246	132.655		286.248	164.028		286.298	174.526		#DIV/0!	#DIV/0!
287.573	172.076		286.674	147.467		286.659	134.058		286.661	163.099		286.711	173.867		#DIV/0!	#DIV/0!
287.97	167.653		287.087	148.784		287.056	134.325		287.058	160.302		287.124	173.542		#DIV/0!	#DIV/0!
288.383	169.508		287.5	150.489		287.469	135.083		287.471	164.527		287.522	177.048		#DIV/0!	#DIV/0!
288.779	169.945		287.897	147.552		287.882	134.659		287.884	159.363		287.935	177.133		#DIV/0!	#DIV/0!
289.192	170.748		288.31	148.391		288.279	134.08		288.281	161.201		288.332	176.141		#DIV/0!	#DIV/0!
289.589	169.377		288.707	147.928		288.692	133.989		288.694	164.046		288.745	179.184		#DIV/0!	#DIV/0!
290.002	169.814		289.12	144.687		289.089	132.203		289.092	164.022		289.142	176.539		#DIV/0!	#DIV/0!
290.415	169.174		289.517	150.29		289.502	133.388		289.505	160.195		289.555	174.175		#DIV/0!	#DIV/0!
290.812	174.554		289.93	144.518		289.9	132.165		289.902	163.459		289.968	179.003		#DIV/0!	#DIV/0!
291.225	171.3		290.327	147.337		290.313	133.509		290.315	165.677		290.365	177.179		#DIV/0!	#DIV/0!
291.622	170.5		290.74	146.363		290.71	130.587		290.712	162.269		290.778	174.167		#DIV/0!	#DIV/0!
292.034	168.932		291.137	146.344		291.123	133.665		291.125	160.504		291.175	175.995		#DIV/0!	#DIV/0!
292.447	171.766		291.55	144.882		291.536	132.059		291.522	160.092		291.588	173.337		#DIV/0!	#DIV/0!
292.844	171.989		291.947	146.02		291.933	132.225		291.935	160.172		291.985	173.396		#DIV/0!	#DIV/0!
293.257	168.659		292.36	142.031		292.346	132.172		292.348	161.785		292.398	171.417		#DIV/0!	#DIV/0!
293.654	168.958		292.773	146.243		292.743	133.477		292.746	161.496		292.811	173.973		#DIV/0!	#DIV/0!
294.067	168.181		293.17	145.778		293.156	135.502		293.159	160.09		293.208	174.058		#DIV/0!	#DIV/0!
294.464	170.32		293.583	145.501		293.553	129.949		293.556	163.067		293.621	177.441		#DIV/0!	#DIV/0!
294.876	168.845		293.98	145.948		293.966	131.918		293.969	164.752		294.018	177.51		#DIV/0!	#DIV/0!
295.273	169.551		294.393	144.989		294.364	131.023		294.366	160.61		294.431	174.393		#DIV/0!	#DIV/0!
295.686	167.741		294.791	146.043		294.777	131.058		294.779	160.604		294.844	174.837		#DIV/0!	#DIV/0!
296.083	168.57		295.204	148.728		295.19	131.544		295.176	160.203		295.241	176.086		#DIV/0!	#DIV/0!
296.496	169.593		295.601	148.543		295.587	132.708		295.589	161.239		295.639	173.988		#DIV/0!	#DIV/0!
296.909	168.734		296.014	147.83		296	136.808		296.002	161.117		296.052	177.83		#DIV/0!	#DIV/0!
297.306	169.943		296.427	149.86		296.397	132.406		296.4	158.165		296.465	175.366		#DIV/0!	#DIV/0!
297.718	173.22		296.824	148.625		296.81	133.274		296.813	158.443		296.862	175.744		#DIV/0!	#DIV/0!
298.115	171.379		297.237	146.764		297.207	132.314		297.21	159.154		297.275	174.606		#DIV/0!	#DIV/0!
298.528	172.71		297.634	145.283		297.62	132.692		297.623	160.427		297.672	173.278		#DIV/0!	#DIV/0!
298.925	166.587		298.047	141.727		298.017	134.317		298.02	159.082		298.085	173.591		#DIV/0!	#DIV/0!
299.338	172.148		298.444	142.892		298.43	132.859		298.433	160.21		298.482	176.735		#DIV/0!	#DIV/0!
			298.857	146.978		298.828	131.262		298.83	162.791		298.895	178.4		#DIV/0!	#DIV/0!
			299.254	146.101		299.241	135.472		299.243	159.832		299.292	175.593		#DIV/0!	#DIV/0!

## Sheet: WGR-3
1			2			3			4
Time::Relative Time!!R	Intensity-1	Intensity 1-normalized	Time::Relative Time!!R	Intensity-1	Intensity 1-normalized	Time::Relative Time!!R	Intensity-1	Intensity 1-normalized	Time::Relative Time!!R	Intensity-1	Intensity 1-normalized	average	stdev
s			s			s			s
0	123.477	99.2138	0	90.0043	100.625	0	76.6092	100.29	0	88.6396	100.57	100.175	0.657118
0.382504	123.273	98.9982	0.366308	87.2129	96.4497	0.366306	77.1231	101.172	0.366293	87.7673	99.2912	98.9779	1.94131
0.780895	124.613	100.413	0.780278	92.1086	103.773	0.780274	75.8929	99.0597	0.780249	87.9361	99.5387	100.696	2.12622
1.19517	123.249	98.9734	1.17836	89.1796	99.3914	1.17836	75.7002	98.7287	1.17832	87.7738	99.3007	99.0985	0.305012
1.59356	126.497	102.402	1.59233	89.4269	99.7613	1.59232	76.8769	100.749	1.59227	89.1374	101.3	101.053	1.10162									y=0.95a	y=0.5a
3.05272	29.4813	0	3.05108	22.7312	0	3.05108	18.2131	0	3.05093	20.0314	0	0	0			a	a	b	b	c	c	x=t	x=t
3.467	31.7807	2.42712	3.46505	23.5473	1.22074	3.44916	19.1681	1.64018	3.46488	21.6634	2.39233	1.92009	0.590912			Value	Standard Error	Value	Standard Error	Value	Standard Error
3.86539	32.6759	3.372	3.86313	24.5452	2.71329	3.86313	20.6028	4.10412	3.86295	22.9848	4.32935	3.62969	0.735029		1	81.1791	0.10078	81.1338	0.41715	0.97206	0.000234461	105.696	24.4405
4.26378	34.0118	4.78199	4.26121	26.3935	5.47805	4.26121	20.9657	4.72746	4.26102	23.8939	5.66195	5.16236	0.47717		2	87.0819	0.14162	83.7911	0.52404	0.9743	0.000274641	113.582	25.1431
4.67806	35.9091	6.78464	4.67518	27.2613	6.77599	4.67518	22.4475	7.27231	4.67497	24.5682	6.65029	6.87081	0.274616		3	87.6055	0.12311	85.0255	0.42429	0.97557	0.0002147	119.913	26.8162
5.07645	36.4374	7.34232	5.08915	28.3946	8.4712	5.07326	22.7773	7.83864	5.07304	25.5087	8.0289	7.92026	0.467623		4	83.2176	0.10283	82.1145	0.38456	0.9741	0.000206404	113.652	25.9058
5.49073	39.0984	10.151	5.48724	29.429	10.0184	5.48723	22.9561	8.14572	5.487	26.0455	8.81577	9.28273	0.967127
5.88912	39.2642	10.326	5.88532	30.3677	11.4225	5.88531	24.0246	9.9808	5.88507	27.0325	10.2626	10.498	0.634363		%recovery	84.771
6.3034	40.0802	11.1873	6.29929	30.5774	11.7362	6.29928	25.0203	11.6909	6.29902	27.6093	11.1081	11.4306	0.328761			3.09241
6.70179	41.1005	12.2643	6.71326	31.1312	12.5645	6.69736	25.4069	12.3546	6.69709	28.7468	12.7755	12.4897	0.228262									113.211
7.11607	42.9262	14.1913	7.11134	32.6366	14.8161	7.11133	26.3019	13.8919	7.11105	29.1807	13.4116	14.0777	0.587761									5.82309	25.9796
7.51446	42.8396	14.0999	7.52531	32.9828	15.334	7.50941	26.9872	15.0687	7.50911	29.6006	14.0272	14.6324	0.666461										1.18309
7.92874	44.1594	15.4929	7.9234	33.6505	16.3328	7.92338	27.2912	15.5909	7.92307	31.5563	16.8938	16.0776	0.660846							D	1	5.91321e-14
8.32713	45.769	17.1919	8.33737	34.771	18.0087	8.32146	27.8887	16.6169	8.32114	31.0574	16.1625	16.995	0.796332								2	5.50265e-14
8.74141	46.7487	18.226	8.73545	35.0269	18.3915	8.73543	28.8876	18.3325	8.73509	31.7522	17.181	18.0327	0.571949								3	5.21213e-14
9.1398	48.1455	19.7003	9.13353	36.2753	20.2588	9.13351	29.1488	18.7811	9.13316	32.3431	18.0472	19.1969	0.979085								4	5.49922e-14
9.55408	47.6781	19.207	9.5475	36.6043	20.751	9.54747	29.2923	19.0275	9.54712	33.1093	19.1704	19.539	0.811712								average	5.53181e-14
9.95247	49.0963	20.7039	9.94558	36.9763	21.3075	9.94556	29.6263	19.6012	9.94518	33.5574	19.8271	20.3599	0.790705								srdev	2.88428e-15
10.3667	48.8984	20.495	10.3596	37.7065	22.3995	10.3595	30.7099	21.462	10.3591	34.197	20.7647	21.2803	0.850131
10.7651	51.0043	22.7178	10.7576	38.328	23.3292	10.7576	31.863	23.4424	10.7572	34.1494	20.6949	22.5461	1.27448
11.1794	50.846	22.5508	11.1716	38.5484	23.6589	11.1557	31.5236	22.8595	11.1712	34.6602	21.4437	22.6282	0.917388
11.5778	51.8727	23.6345	11.5697	40.1591	26.0682	11.5697	32.7559	24.9759	11.5692	35.9221	23.2935	24.493	1.27675
11.9921	52.2888	24.0736	11.9837	40.2677	26.2306	11.9677	33.1916	25.7243	11.9832	36.4968	24.1359	25.0411	1.10108
12.3905	54.0235	25.9047	12.3817	41.3022	27.7779	12.3817	33.0182	25.4264	12.3813	36.5649	24.2358	25.8362	1.4724
12.7889	54.1444	26.0323	12.7957	40.8301	27.0718	12.7957	33.5942	26.4157	12.7952	37.5216	25.6382	26.2895	0.610533
13.2031	56.3369	28.3465	13.1938	42.0817	28.9439	13.1938	33.0321	25.4503	13.1933	37.645	25.8191	27.1399	1.76159
13.6015	56.0717	28.0665	13.6078	41.9398	28.7316	13.6077	34.0589	27.2137	13.5913	37.8734	26.1538	27.5414	1.11433
14.0158	56.3273	28.3363	14.0058	41.7871	28.5032	14.0058	35.1017	29.0046	14.0053	38.9686	27.7593	28.4009	0.513431
14.4142	55.3444	27.2989	14.4198	42.429	29.4634	14.4198	35.4443	29.593	14.4034	38.6407	27.2786	28.4085	1.29409
14.8285	56.2374	28.2415	14.8179	44.0387	31.8711	14.8178	34.6702	28.2636	14.8173	39.5011	28.5398	29.229	1.76663
15.2269	57.0642	29.1141	15.2319	44.171	32.069	15.2318	36.1938	30.8802	15.2154	39.8106	28.9935	30.2642	1.4803
15.6412	57.3102	29.3738	15.63	44.6312	32.7573	15.6299	36.1424	30.7919	15.6293	40.5584	30.0897	30.7532	1.45614
16.0395	59.5348	31.7219	16.0439	45.9269	34.6954	16.0439	36.9807	32.2317	16.0274	40.9643	30.6846	32.3334	1.70115
16.4538	59.7444	31.9431	16.442	46.1387	35.0122	16.4419	37.1638	32.5461	16.4414	42.0271	32.2425	32.936	1.40588
16.8522	59.4053	31.5853	16.856	45.7839	34.4815	16.8559	37.0343	32.3236	16.8394	42.2457	32.563	32.7383	1.23435
17.2665	60.0717	32.2886	17.2541	46.8667	36.1011	17.254	37.8769	33.7707	17.2534	42.1742	32.4583	33.6547	1.76031
17.6649	61.4813	33.7765	17.668	47.3097	36.7637	17.668	38.2655	34.4382	17.6515	42.2803	32.6137	34.398	1.74817
18.0633	62.6011	34.9584	18.0661	47.9903	37.7818	18.066	38.0974	34.1495	18.0654	42.7294	33.2721	35.0405	1.95301
18.4775	61.3957	33.6861	18.4801	47.7011	37.3492	18.48	38.7976	35.352	18.4635	42.8918	33.5101	34.9744	1.78756
18.8759	61.2503	33.5326	18.8782	48.6398	38.7533	18.8781	38.3458	34.5761	18.8774	44.4351	35.7723	35.6586	2.25695
19.2902	63.9422	36.374	19.2921	48.6763	38.808	19.2921	39.2441	36.1188	19.2755	44.842	36.3688	36.9174	1.26598
19.6886	63.3636	35.7633	19.6902	48.6151	38.7163	19.6901	39.8961	37.2386	19.6895	44.8279	36.3482	37.0166	1.28526
20.1029	63.5134	35.9214	20.1042	48.6839	38.8192	20.1041	39.9797	37.382	20.0875	45.3701	37.143	37.3164	1.18869
20.5013	64.9882	37.4781	20.5023	50.0086	40.8007	20.5022	41.2912	39.6345	20.5015	45.6937	37.6173	38.8827	1.61432
20.9156	66.1176	38.6702	20.9162	49.7097	40.3536	20.9162	40.5739	38.4026	20.8996	46.2803	38.4772	38.9759	0.925368
21.3139	65.9176	38.4591	21.3143	50.3613	41.3282	21.3142	40.9679	39.0792	21.3135	47.6483	40.4824	39.8372	1.30552
21.7282	66.6086	39.1884	21.7283	51.3667	42.8321	21.7282	41.2099	39.4948	21.7116	46.237	38.4137	39.9822	1.95359
22.1266	66.8118	39.4029	22.1264	51.6344	43.2325	22.1263	42.4893	41.6921	22.1255	45.8528	37.8505	40.5445	2.3877
22.5409	66.9936	39.5948	22.5403	52.3505	44.3037	22.5403	41.9186	40.712	22.5236	47.6439	40.4761	41.2716	2.07777
22.9393	67.6278	40.2642	22.9384	51.4226	42.9157	22.9383	42.8405	42.2952	22.9376	47.2424	39.8875	41.3407	1.49023
23.3536	67.8738	40.5239	23.3524	52.7398	44.8859	23.3523	42.2002	41.1956	23.3356	48.0346	41.0488	41.9135	2.00246
23.752	67.7112	40.3523	23.7505	52.7505	44.902	23.7504	43.9668	44.2296	23.7496	47.4827	40.2397	42.4309	2.48085
24.1662	68.3647	41.042	24.1644	53.1032	45.4295	24.1644	43.591	43.5842	24.1477	47.2186	39.8526	42.4771	2.50932
24.5646	69.2524	41.979	24.5625	52.2763	44.1927	24.5624	44.8672	45.776	24.5457	47.8918	40.8393	43.1968	2.21245
24.963	70.4631	43.2569	24.9765	53.0753	45.3877	24.9764	44.7345	45.548	24.9597	49.2327	42.8049	44.2494	1.42053
25.3773	69.7337	42.487	25.3746	52.8731	45.0854	25.3745	44.485	45.1196	25.3577	49.8907	43.7695	44.1153	1.25439
25.7757	70.2813	43.065	25.7886	54.2591	47.1585	25.7885	44.4304	45.0258	25.7717	48.6905	42.0101	44.3149	2.27052
26.19	71.1925	44.0268	26.1866	53.9935	46.7613	26.1865	43.8747	44.0715	26.1698	49.1429	42.6733	44.3832	1.71302
26.5884	72.6299	45.544	26.6006	53.6688	46.2755	26.6005	44.3951	44.9651	26.5837	49.4123	43.0683	44.9632	1.37239
27.0026	72.0866	44.9706	26.9987	54.0022	46.7741	26.9986	44.9251	45.8753	26.9818	51.803	46.5727	46.0482	0.815121
27.401	73	45.9346	27.4127	55.7688	49.4167	27.4126	45.8319	47.4327	27.3957	50.6786	44.9244	46.9271	1.95357
27.8153	71.1401	43.9715	27.8107	55.5699	49.1191	27.8106	46.4251	48.4514	27.7938	51.1883	45.6716	46.8034	2.40687
28.2137	73.2791	46.2293	28.2247	56.0258	49.801	28.2246	46.0899	47.8759	28.2078	50.7792	45.0719	47.2445	2.05632
28.6121	71.616	44.4738	28.6228	55.271	48.672	28.6227	46.2912	48.2215	28.6058	50.8788	45.2179	46.6463	2.10909
29.0264	73.4107	46.3681	29.0368	55.8581	49.5501	29.0367	47.3319	50.0088	29.0198	51.4361	46.0349	47.9905	2.07867
29.4248	74.3176	47.3254	29.4348	55.9161	49.637	29.4347	46.5021	48.5838	29.4179	51.7446	46.487	48.0083	1.38617
29.839	73.4749	46.4359	29.8488	56.7011	50.8111	29.8487	46.3704	48.3576	29.8318	51.9719	46.8202	48.1062	1.98524
30.2374	73.9711	46.9597	30.2469	57.7548	52.3873	30.2468	47.3876	50.1044	30.2299	50.6385	44.8657	48.5793	3.32871
30.6517	74.7818	47.8154	30.6609	57.9097	52.6189	30.6608	47.0418	49.5105	30.6438	52.842	48.0957	49.5101	2.20131
31.0501	77.4139	50.5936	31.059	58.4032	53.3571	31.0588	48.1178	51.3585	31.0578	52.5011	47.5959	50.7263	2.3901
31.4644	75.616	48.6959	31.4729	57.1344	51.4593	31.4728	47.8662	50.9264	31.4559	53.9221	49.6789	50.1901	1.24456
31.8628	76.1957	49.3078	31.871	57.8957	52.598	31.8709	47.9165	51.0128	31.8698	52.882	48.1544	50.2682	1.94705
32.277	75.2717	48.3324	32.285	58.328	53.2445	32.269	47.8555	50.908	32.2679	53.4242	48.9492	50.3585	2.21528
32.6754	76.3401	49.4602	32.6831	57.4978	52.0029	32.6829	48.6478	52.2687	32.666	54.2825	50.2072	50.9847	1.36797
33.0897	77.4834	50.6669	33.097	57.4301	51.9016	33.081	48.3084	51.6858	33.0799	52.6623	47.8323	50.5216	1.87199
33.4881	75.9294	49.0267	33.4951	57.9376	52.6607	33.495	48.7131	52.3808	33.478	53.6061	49.2157	50.821	1.96759
33.9024	77.2246	50.3938	33.9091	58.3591	53.2912	33.9089	48.7345	52.4176	33.8919	54.4708	50.4832	51.6464	1.44015
34.3008	78.693	51.9437	34.3072	58.9656	54.1983	34.307	48.8148	52.5555	34.29	54.4838	50.5023	52.2999	1.53053
34.715	79.5508	52.8491	34.7211	59.8032	55.4512	34.7051	49.0343	52.9325	34.704	54.5303	50.5705	52.9508	1.99404
35.1134	78.1604	51.3815	35.1192	59.9957	55.7391	35.1191	50.1435	54.8374	35.102	54.5758	50.6371	53.1488	2.51614
35.5277	79.1465	52.4224	35.5332	60.0269	55.7857	35.5172	49.8747	54.3759	35.516	54.4286	50.4214	53.2513	2.33693
35.9261	78.2556	51.482	35.9313	59.8978	55.5927	35.9311	49.2302	53.269	35.9141	54.79	50.9512	52.8237	2.0954
36.3245	79.092	52.3648	36.3452	62.3086	59.1987	36.3292	50.0396	54.6591	36.328	55.4242	51.8809	54.5258	3.3426
36.7388	81.523	54.9308	36.7433	60.0548	55.8275	36.7432	49.6745	54.032	36.7261	55.5141	52.0125	54.2007	1.6326
37.1372	79.8406	53.155	37.1573	60.4065	56.3535	37.1413	49.6713	54.0265	37.14	56.9351	54.0955	54.4076	1.36602
37.5514	81.4599	54.8642	37.5554	62.6796	59.7535	37.5552	50.2901	55.0893	37.5381	56.171	52.9755	55.6706	2.88225
37.9498	82.2717	55.721	37.9693	61.7312	58.335	37.9533	50.9443	56.2128	37.9521	56.4037	53.3166	55.8963	2.06018
38.3641	82.1957	55.6408	38.3674	61.7495	58.3623	38.3673	51.031	56.3618	38.3501	55.7413	52.3457	55.6776	2.50191
38.7625	81.6995	55.117	38.7814	61.6301	58.1838	38.7654	50.1595	54.865	38.7641	55.6299	52.1823	55.087	2.45477
39.1768	80.2235	53.5592	39.1795	60.8419	57.0049	39.1793	50.8812	56.1043	39.1621	56.7262	53.7893	55.1144	1.70571
39.5752	82.5647	56.0303	39.5935	60.2624	56.138	39.5774	50.4582	55.378	39.5761	56.6169	53.6291	55.2938	1.15951
39.9894	83.2257	56.728	39.9915	62.6344	59.686	39.9755	51.8844	57.8272	39.9742	57.1136	54.3573	57.1496	2.22615
40.3878	81.5786	54.9895	40.3896	62.4839	59.4608	40.3895	51.7623	57.6176	40.3881	57.1558	54.4191	56.6218	2.35002
40.8021	81.5123	54.9195	40.8036	61.486	57.9683	40.7875	52.4069	58.7246	40.7862	58.0887	55.7866	56.8497	1.79091
41.2005	83.6674	57.1942	41.2017	61.3559	57.7737	41.2015	52.0289	58.0755	41.2002	57.1634	54.4303	56.8684	1.66606
41.6148	82.5893	56.0563	41.6156	62.2452	59.1038	41.5996	51.9422	57.9265	41.6141	58.0617	55.747	57.2084	1.58863
42.0132	81.5176	54.9251	42.0137	60.9129	57.111	42.0136	51.9925	58.013	42.0122	57.8734	55.4709	56.38	1.43108
42.4275	83.2749	56.7799	42.4277	63.4237	60.8665	42.4116	51.2966	56.8178	42.4261	58.2738	56.0579	57.6305	2.18547
42.8258	83.9786	57.5227	42.8258	62.6817	59.7568	42.8256	52.5632	58.993	42.8242	58.5628	56.4815	58.1885	1.46785
43.2242	85.0449	58.6482	43.2397	63.5935	61.1206	43.2396	52.6542	59.1493	43.2382	59.2056	57.4238	59.0855	1.5382
43.6385	84.4128	57.981	43.6378	62.0226	58.7708	43.6376	52.5953	59.0482	43.6362	60.2056	58.8897	58.6724	0.474725
44.0369	84.0791	57.6288	44.0518	61.7462	58.3575	44.0357	52.3137	58.5646	44.0502	59.4621	57.7998	58.0877	0.444839
44.4512	85.2877	58.9045	44.4499	63.9796	61.698	44.4497	52.0867	58.1748	44.4482	59.4069	57.7189	59.124	1.78411
44.8496	85.3487	58.9688	44.8639	64.7419	62.8384	44.8478	53.7377	61.0101	44.8622	59.9123	58.4598	60.3193	2.00869
45.2639	84.3861	57.9528	45.2619	64.557	62.5617	45.2617	53.3597	60.3611	45.2603	59.2706	57.519	59.5987	2.33771
45.6622	84.2471	57.8061	45.6759	64.2548	62.1098	45.6598	54.4807	62.2862	45.6742	58.5281	56.4307	59.6582	2.98685
46.0765	85.7583	59.4012	46.074	64.0194	61.7575	46.0738	52.8608	59.5042	46.0723	59.6872	58.1298	59.6982	1.50849
46.4749	84.3936	57.9607	46.488	64.7892	62.9091	46.4719	53.303	60.2636	46.4862	60.8918	59.8955	60.2572	2.03612
46.8892	86.2545	59.925	46.886	63.9441	61.645	46.8858	54.4315	62.2017	46.8843	61.3799	60.611	61.0956	1.02149
47.2876	86.1123	59.7749	47.3	65.328	63.7149	47.2839	53.637	60.8373	47.2983	61.2294	60.3905	61.1794	1.74557
47.7019	83.2364	56.7393	47.6981	66.6473	65.6884	47.6979	53.5728	60.727	47.6963	61.5379	60.8426	60.9993	3.66215
48.1003	86.969	60.6791	48.1121	65.6763	64.236	48.096	54.0578	61.5599	48.1103	61.184	60.3238	61.6997	1.76891
48.4986	86.9722	60.6825	48.5101	66.4806	65.4391	48.5099	54.4882	62.2991	48.5084	61.6721	61.0393	62.365	2.16353
48.9129	84.3112	57.8738	48.9241	66.6462	65.6868	48.908	55.3084	63.7076	48.9223	61.8193	61.2551	62.1308	3.3675
49.3113	86.4684	60.1508	49.3222	66.8484	65.9891	49.322	54.6124	62.5124	49.3204	61.8766	61.3391	62.4979	2.5193
49.7256	86.3348	60.0097	49.7362	66.3581	65.2557	49.7201	56.1017	65.0701	49.7343	62.7121	62.5639	63.2248	2.47007
50.124	85.3925	59.0151	50.1342	66.0613	64.8118	50.134	54.7463	62.7423	50.1324	61.6786	61.0488	61.9045	2.46543
50.5383	87.3583	61.09	50.5482	66.5591	65.5565	50.5321	54.8694	62.9537	50.5464	61.5476	60.8569	62.6143	2.17437
50.9367	87.5283	61.2695	50.9463	65.9667	64.6703	50.9461	55.4143	63.8896	50.9444	61.6439	60.9981	62.7069	1.84752
51.3509	87.4834	61.2221	51.3603	66.5688	65.5709	51.3442	56.2099	65.2558	51.3584	62.0519	61.5961	63.4113	2.32048
51.7493	86.4267	60.1067	51.7584	65.7925	64.4097	51.7581	56.4058	65.5923	51.7723	61.8506	61.3011	62.8525	2.57409
52.1636	86.1219	59.785	52.1723	67.7968	67.4077	52.1562	56.1927	65.2264	52.1704	62.5097	62.2672	63.6716	3.33935
52.562	88.5829	62.3826	52.5704	66.972	66.1741	52.5702	55.2923	63.68	52.5844	62.1948	61.8055	63.5106	1.941
52.9763	89.4332	63.2801	52.9844	67.8097	67.427	52.9683	56.2227	65.2779	52.9824	63.6558	63.9472	64.983	1.82874
53.3747	89.2299	63.0656	53.3825	67	66.2159	53.3822	55.8458	64.6307	53.3964	63.566	63.8155	64.4319	1.35017
53.7889	89.4118	63.2575	53.7964	67.743	67.3273	53.7803	55.7216	64.4174	53.7945	63.8366	64.2121	64.8036	1.75674
54.1873	88.2845	62.0676	54.1945	67.5516	67.041	54.1784	55.7056	64.3898	54.2084	63.8452	64.2248	64.4308	2.03648
54.5857	89.2396	63.0757	54.6085	67.9839	67.6875	54.5924	55.7955	64.5442	54.6065	63.0606	63.0747	64.5956	2.17454
55	88.1433	61.9186	55.0066	67.4989	66.9622	54.9904	55.1403	63.4189	55.0046	64.382	65.0117	64.3279	2.16317
55.3984	88.985	62.8071	55.4205	67.4473	66.885	55.4044	55.6606	64.3126	55.4185	63.5693	63.8203	64.4562	1.73624
55.8127	90.2749	64.1685	55.8345	67.4785	66.9316	55.8025	56.757	66.1955	55.8166	63.6732	63.9726	65.317	1.47254
56.2111	89.539	63.3918	56.2326	67.0914	66.3526	56.2165	56.4143	65.607	56.2305	63.9513	64.3803	64.9329	1.31026
56.6253	91.0332	64.9689	56.6307	68.3118	68.1781	56.6145	56.5567	65.8516	56.6286	64.1667	64.696	65.9236	1.58181
57.0237	89.3433	63.1852	57.0446	68.9602	69.1479	57.0285	56.6831	66.0686	57.0426	63.8734	64.2661	65.667	2.60767
57.438	91.4439	65.4024	57.4427	69.9602	70.6437	57.4266	56.7591	66.1991	57.4406	63.3095	63.4396	66.4212	3.0445
57.8364	91.8781	65.8607	57.8567	69.1677	69.4583	57.8406	56.7355	66.1587	57.8546	63.6429	63.9282	66.3515	2.29514
58.2348	88.9861	62.8082	58.2548	67.7387	67.3208	58.2386	58.4872	69.1669	58.2526	65.2576	66.2951	66.3978	2.67181
58.6491	88.7754	62.5858	58.6687	68.2806	68.1314	58.6526	57.8908	68.1427	58.6666	65.3896	66.4887	66.3372	2.61885
59.0475	88.7198	62.5271	59.0668	69.7699	70.359	59.0507	57.3126	67.1498	59.0647	63.7522	64.0884	66.0311	3.46576
59.4617	90.8503	64.7758	59.4808	68.8333	68.9581	59.4647	57.6649	67.7547	59.4786	65.4156	66.5267	67.0039	1.78649
59.8601	90.6824	64.5986	59.8789	67.6527	67.1922	59.8627	57.6253	67.6867	59.8767	64.8723	65.7304	66.302	1.4069
60.2744	92.2706	66.275	60.2929	70.0505	70.7788	60.2767	57.2398	67.0247	60.2906	64.3301	64.9356	67.2535	2.50402
60.6728	92.2866	66.2919	60.6909	69.5763	70.0695	60.6748	58.9433	69.9502	60.7046	65.0563	66.0001	68.0779	2.23451
61.0871	92.0588	66.0515	61.1049	70.2323	71.0506	61.0888	57.5567	67.569	61.1027	65.2749	66.3205	67.7479	2.29892
61.4855	94.0471	68.1501	61.503	69.9785	70.671	61.4868	58.3244	68.8874	61.5166	65.1548	66.1444	68.4632	1.87344
61.8997	92.9476	66.9896	61.917	70.5398	71.5106	61.9008	58.8019	69.7075	61.9147	63.105	63.1397	67.8369	3.64127
62.2981	92.4513	66.4658	62.315	70.4796	71.4205	62.2989	58.5332	69.246	62.3287	65.8279	67.1312	68.5659	2.24204
62.7124	95.3604	69.5364	62.729	70.772	71.858	62.7129	59.4946	70.8972	62.7267	63.8626	64.2502	69.1354	3.39323
63.1108	92.8364	66.8722	63.1271	70.8484	71.9722	63.1109	58.1638	68.6116	63.1407	65.9156	67.2597	68.6789	2.31867
63.5092	91.7059	65.679	63.5411	70.757	71.8355	63.5249	58.3501	68.9315	63.5387	64.1407	64.6579	67.776	3.26265
63.9235	94.2824	68.3985	63.9391	71.257	72.5834	63.923	59.6028	71.0829	63.9527	65.5054	66.6584	69.6808	2.65643
64.3219	91.9016	65.8855	64.3531	69.9645	70.6501	64.3211	59.7548	71.344	64.3508	65.3842	66.4807	68.5901	2.80426
64.7361	92.9904	67.0348	64.7512	70.7161	71.7744	64.735	59.0974	70.215	64.7647	66.0162	67.4072	69.1078	2.27493
65.1345	94.0802	68.1851	65.1652	69.6538	70.1853	65.1331	59.9732	71.7191	65.1628	66.6926	68.3987	69.6221	1.66094
65.5488	93.0225	67.0686	65.5633	70.9828	72.1732	65.5471	59.2248	70.4338	65.5767	65.8582	67.1756	69.2128	2.51679
65.9472	93.4203	67.4886	65.9772	71.6591	73.1849	65.9611	60.6499	72.8812	65.9748	64.5671	65.283	69.7094	3.94396
66.3615	94.0374	68.1399	66.3753	70.8215	71.932	66.3591	59.9711	71.7154	66.3888	65.408	66.5156	69.5757	2.68054
66.7599	93.4032	67.4705	66.7893	71.1989	72.4965	66.7731	59.8619	71.5279	66.7868	65.4524	66.5807	69.5189	2.92866
67.1583	94.1893	68.3002	67.1874	71.1323	72.3968	67.1712	59.3737	70.6894	67.2008	66.5617	68.2068	69.8983	2.02348
67.5725	92.3455	66.354	67.6013	70.3419	71.2147	67.5693	59.3587	70.6636	67.5989	66.8225	68.5891	69.2054	2.21161
67.9709	94.2428	68.3567	67.9994	70.2226	71.0361	67.9832	59.4561	70.831	68.0128	67.4221	69.468	69.9229	1.25484
68.3852	95.1209	69.2835	68.4134	70.8398	71.9593	68.3813	60.0107	71.7835	68.4109	67.7165	69.8995	70.7314	1.34202
68.7836	94.4856	68.613	68.8115	70.286	71.131	68.7953	60.3116	72.3001	68.8248	66.8323	68.6034	70.1619	1.85648
69.1979	93.1615	67.2154	69.2254	70.3	71.1519	69.1934	60.2559	72.2045	69.2229	67.8712	70.1263	70.1745	2.14749
69.5963	93.6128	67.6918	69.6235	70.8054	71.9079	69.6073	61.4433	74.2437	69.6369	68.4372	70.956	71.1998	2.71615
70.0105	96.8952	71.1563	70.0375	71.2398	72.5576	70.0054	60.1981	72.1052	70.0349	66.4048	67.9767	70.949	2.06575
70.4089	94.6963	68.8353	70.4356	70.9699	72.1539	70.4194	60.0236	71.8055	70.4489	68.7435	71.405	71.05	1.50778
70.8073	95.8513	70.0545	70.8495	71.5247	72.9838	70.8333	60.4561	72.5484	70.847	68.5325	71.0956	71.6706	1.34627
71.2216	96.0214	70.234	71.2476	70.8065	71.9095	71.2314	59.666	71.1914	71.2609	67.553	69.6599	70.7487	0.998937
71.62	96.1422	70.3616	71.6616	70.6269	71.6409	71.6454	61.0032	73.488	71.659	68.0552	70.396	71.4716	1.47008
72.0343	94.5476	68.6784	72.0597	71.8892	73.5291	72.0435	60.7773	73.1	72.0729	68.1039	70.4674	71.4437	2.28707
72.4327	95.0963	69.2576	72.4736	72.2892	74.1274	72.4574	60.0931	71.925	72.471	68.5184	71.075	71.5963	2.02122
72.8469	97.7251	72.0324	72.8717	72.8215	74.9235	72.8555	60.9946	73.4733	72.885	67.9567	70.2517	72.6702	1.99821
73.2453	96.2642	70.4903	73.2857	72.4742	74.404	73.2695	60.2377	72.1733	73.283	68.6385	71.2511	72.0797	1.69548
73.6596	97.7198	72.0267	73.6838	72.6613	74.6839	73.6676	60.6692	72.9143	73.697	67.8355	70.074	72.4247	1.91727
74.058	98.1679	72.4997	74.0977	72.7527	74.8206	74.0815	60.7248	73.0099	74.0951	69.2933	72.2109	73.1353	1.17109
74.4723	96.1005	70.3176	74.4958	72.6602	74.6823	74.4796	62.0685	75.3176	74.509	68.4318	70.9481	72.8164	2.54767
74.8707	96.1027	70.3198	74.9098	72.1237	73.8797	74.8936	60.682	72.9364	74.9071	68.1926	70.5975	71.9334	1.74949
75.2849	95.461	69.6425	75.3079	73.4043	75.7953	75.2917	61.349	74.0819	75.321	67.3171	69.3141	72.2084	3.23194
75.6833	96.5433	70.7849	75.7219	72.0301	73.7398	75.7056	61.757	74.7825	75.7191	68.6926	71.3304	72.6594	1.91088
76.0976	98.0171	72.3406	76.1199	71.4022	72.8005	76.1037	60.8587	73.2398	76.1331	67.6515	69.8043	72.0463	1.53908
76.496	97.9262	72.2446	76.5339	72.1312	73.891	76.5177	61.0889	73.6351	76.5311	68.1255	70.4992	72.5674	1.55709
76.8944	96.707	70.9577	76.932	72.4473	74.3638	76.9158	61.3105	74.0157	76.9451	67.9567	70.2517	72.3972	2.09465
77.3087	96.5936	70.838	77.346	73.3065	75.6489	77.3297	60.8437	73.214	77.3431	69.119	71.9555	72.9141	2.06544
77.7071	98.3433	72.6849	77.744	73.5366	75.9931	77.7278	61.6328	74.5692	77.7571	69.0833	71.9031	73.7876	1.84772
78.1213	98.8086	73.1759	78.158	72.8376	74.9476	78.1418	61.8576	74.9553	78.1711	68.5271	71.0877	73.5417	1.83765
78.5197	99.077	73.4593	78.5561	72.9914	75.1776	78.5399	60.4026	72.4564	78.5691	69.789	72.9375	73.5077	1.18622
78.934	97.7166	72.0233	78.9701	73.8419	76.4498	78.9538	60.4069	72.4638	78.9831	70.4307	73.8782	73.7038	1.99439
79.3324	97.9786	72.2999	79.3681	73.6086	76.1008	79.3519	59.8019	71.4249	79.3811	71.3604	75.241	73.7667	2.25516
79.7467	97.7219	72.029	79.7821	74.1882	76.9677	79.7659	60.879	73.2747	79.7951	69.434	72.4171	73.6721	2.25787
80.1451	96.8684	71.1281	80.1802	73.4043	75.7953	80.164	61.8116	74.8763	80.1932	69.0335	71.8302	73.4074	2.27612
80.5435	96.2706	70.4971	80.5942	72.9828	75.1648	80.5779	61.7099	74.7016	80.6071	68.4481	70.9719	72.8338	2.43919
80.9577	98.5775	72.9321	80.9923	72.9914	75.1776	80.976	61.1617	73.7601	81.0052	69.4481	72.4378	73.5769	1.19852
81.3561	100.082	74.5204	81.4062	73.9742	76.6477	81.39	60.5278	72.6716	81.4192	69.5281	72.5552	74.0987	1.92305
81.7704	99.7123	74.1298	81.8043	73.4763	75.903	81.7881	61.4936	74.3301	81.8172	69.7944	72.9454	74.3271	1.21538
82.1688	98.3102	72.6499	82.2183	73.4989	75.9368	82.202	61.167	73.7693	82.2312	69.5963	72.6551	73.7528	1.54827
82.5672	97.6481	71.9511	82.6164	73.4172	75.8146	82.6001	61.6863	74.6611	82.6292	69.737	72.8613	73.822	1.74141
82.9815	98.2588	72.5957	83.0303	73.2785	75.6071	83.0141	61.6831	74.6556	83.0432	69.974	73.2088	74.0168	1.36742
83.3958	99.9134	74.3421	83.4284	75.6323	79.1278	83.4122	61.4572	74.2676	83.4413	72.6234	77.0923	76.2074	2.34903
83.7941	97.5091	71.8043	83.8424	75.1516	78.4088	83.8261	62.5064	76.0696	83.8552	70.9253	74.6032	75.2215	2.76512
84.2084	98.2973	72.6363	84.2405	75.3108	78.6469	84.2242	63.0557	77.0129	84.2533	72.21	76.4863	76.1956	2.5449
84.6068	97.862	72.1769	84.6544	74.6194	77.6127	84.6382	62.3223	75.7533	84.6672	71.1634	74.9522	75.1238	2.25867
85.0052	97.4289	71.7197	85.0684	74.4903	77.4197	85.0363	61.4764	74.3007	85.0653	69.8755	73.0644	74.1261	2.43559
85.4195	99.0417	73.422	85.4665	74.4774	77.4004	85.4502	62.6017	76.2333	85.4793	71.0433	74.7762	75.458	1.73051
85.8179	99.7508	74.1705	85.8646	73.9892	76.6702	85.8483	61.4379	74.2345	85.8773	69.4654	72.4631	74.3846	1.73054
86.2322	97.4877	71.7818	86.2785	74.028	76.7281	86.2623	61.9572	75.1263	86.2913	71.8387	75.9422	74.8946	2.17582
86.6305	97.2941	71.5774	86.6766	74.486	77.4133	86.6604	62.7698	76.5219	86.6894	69.5812	72.6329	74.5364	2.86342
87.0448	97.1658	71.442	87.0906	74.1312	76.8825	87.0743	62.9004	76.7463	87.1033	71.3387	75.2092	75.07	2.5349
87.4432	98.6471	73.0055	87.4887	75.1172	78.3574	87.4724	62.4069	75.8986	87.5014	69.9632	73.1929	75.1136	2.53453
87.8575	95.8396	70.0421	87.9026	74.1677	76.9372	87.8864	61.5332	74.3982	87.9153	72.3496	76.691	74.5171	3.19489
88.2559	97.5519	71.8495	88.3007	74.2989	77.1334	88.2845	63.0171	76.9467	88.3134	72.7154	77.2272	75.7892	2.62906
88.6543	97.1337	71.4081	88.7147	74.0151	76.7088	88.6984	62.5321	76.1137	88.7274	72.1082	76.3372	75.142	2.50131
89.0685	97.8738	72.1893	89.1128	75.5032	78.9348	89.0965	62.3169	75.7441	89.1254	71.2478	75.076	75.486	2.76869
89.4828	97.7465	72.0549	89.5268	74.4484	77.357	89.5105	63.1788	77.2244	89.5394	71.4935	75.4361	75.5181	2.46934
89.8812	97.7048	72.0109	89.9248	74.5032	77.439	89.9086	63.6627	78.0555	89.9375	69.7197	72.836	75.0853	3.10232
90.2796	97.7957	72.1069	90.3388	74.6387	77.6416	90.3225	62.0824	75.3415	90.3514	72.4275	76.8052	75.4738	2.43761
90.6939	100.393	74.8478	90.7369	73.3806	75.7599	90.7206	62.8126	76.5955	90.7495	70.342	73.7482	75.2378	1.22298
91.0923	100.858	75.3389	91.1509	75.8925	79.517	91.1346	63.2066	77.2722	91.1634	70.8377	74.4747	76.6507	2.24034
91.5066	100.622	75.0905	91.5489	75.186	78.4603	91.5327	62.2334	75.6007	91.5615	70.869	74.5207	75.9181	1.75128
91.9049	101.916	76.4554	91.9629	73.3226	75.673	91.9466	62.5054	76.0678	91.9596	72.0097	76.1928	76.0972	0.325694
92.3033	100.519	74.981	92.361	75.3366	78.6855	92.3447	63.9936	78.6236	92.3735	71.0433	74.7762	76.7666	2.1818
92.7176	99.4642	73.8679	92.775	76.2258	80.0156	92.7587	63.7709	78.2412	92.7716	72.79	77.3366	77.3653	2.5835
93.116	99.215	73.6049	93.173	74.7699	77.8379	93.1568	62.5824	76.2002	93.1856	72.3669	76.7164	76.0898	1.79212
93.5303	100.102	74.5408	93.587	73.8763	76.5013	93.5707	63.44	77.673	93.5836	71.6634	75.6852	76.1001	1.32145
93.9287	98.5904	72.9456	93.9851	76.8946	81.016	93.9688	63.5161	77.8036	93.9976	71.8918	76.0199	76.9463	3.37444
94.343	101.924	76.4644	94.3991	74.6505	77.6593	94.3828	63.3737	77.559	94.3956	70.4751	73.9433	76.4065	1.72903
94.7413	101.327	75.8345	94.7971	74.6505	77.6593	94.7809	62.8876	76.7242	94.8096	71.605	75.5995	76.4544	0.938047
95.1556	99.7979	74.2202	95.2111	74.6011	77.5853	95.1948	63.4079	77.6178	95.2077	70.6071	74.1368	75.89	1.97667
95.554	99.9337	74.3635	95.6092	76.1323	79.8756	95.5929	64.5824	79.635	95.6216	71.4632	75.3917	77.3165	2.84894
95.9524	101.74	76.2702	96.0073	75.5344	78.9814	96.0069	62.6424	76.3031	96.0197	71.7024	75.7423	76.8243	1.46087
96.3667	100.848	75.3287	96.4213	75.8054	79.3867	96.405	64.3276	79.1973	96.4336	71.3052	75.1601	77.2682	2.33919
96.7651	99.5658	73.9752	96.8193	75.7161	79.2532	96.8189	65.0161	80.3797	96.8317	70.5011	73.9814	76.8974	3.40189
97.1794	99.0128	73.3916	97.2333	74.3269	77.1752	97.217	65.7827	81.6962	97.2298	72.6006	77.059	77.3305	3.39964
97.5777	102.651	77.232	97.6314	75.4312	78.827	97.631	63.9872	78.6126	97.6437	70.8528	74.4969	77.2922	1.993
97.992	101.817	76.3515	98.0454	78.2054	82.9765	98.0291	63.3522	77.5222	98.0418	72.3041	76.6243	78.3687	3.11237
98.3904	102.647	77.2275	98.4434	74.5065	77.4438	98.443	64.3704	79.2709	98.4558	72.0909	76.3118	77.5635	1.2395
98.8047	102.404	76.9713	98.8574	76.5419	80.4884	98.8411	64.6959	79.8299	98.8538	71.4113	75.3155	78.1513	2.42994
99.2031	101.834	76.3696	99.2555	75.2731	78.5906	99.2551	65.3812	81.0067	99.2678	73.2911	78.0712	78.5095	1.91607
99.6174	98.093	72.4207	99.6695	78.3032	83.1229	99.6531	65.1595	80.6261	99.6659	72.1677	76.4245	78.1485	4.71392
100.016	100.66	75.13	100.068	76.1763	79.9416	100.067	65.4475	81.1207	100.08	72.1591	76.4118	78.151	2.8388
100.414	99.8011	74.2235	100.482	76.2828	80.1008	100.465	64.47	79.4419	100.478	72.3149	76.6402	77.6016	2.70606
100.828	100.528	74.9912	100.88	75.928	79.5701	100.879	66.0107	82.0879	100.892	72.7186	77.2319	78.4703	3.05145
101.227	100.065	74.5024	101.294	75.6215	79.1117	101.277	65.2976	80.8633	101.29	72.0768	76.2912	77.6921	2.84067
101.641	99.3112	73.7065	101.692	75.2925	78.6195	101.691	64.5128	79.5154	101.704	72.7922	77.3398	77.2953	2.55369
102.039	100.724	75.1978	102.106	76.3215	80.1587	102.089	64.1574	78.905	102.102	71.7002	75.7391	77.5001	2.41134
102.454	100.465	74.9246	102.504	74.8237	77.9183	102.503	63.1724	77.2133	102.516	73.5952	78.5169	77.1433	1.57216
102.852	99.8556	74.2811	102.902	76.4022	80.2793	102.901	64.4293	79.372	102.914	74.4697	79.7988	78.4328	2.7925
103.266	101.182	75.6809	103.316	77.9398	82.5793	103.315	63.7677	78.2357	103.312	73.4794	78.3472	78.7108	2.85792
103.665	100.476	74.9359	103.714	75.0258	78.2206	103.713	63.7238	78.1603	103.726	73.4426	78.2933	77.4025	1.64532
104.079	102.769	77.3562	104.128	75.9	79.5282	104.127	64.6895	79.8188	104.14	73.0076	77.6555	78.5897	1.26304
104.477	101.181	75.6798	104.526	76.0602	79.7679	104.525	64.7484	79.92	104.538	73.5509	78.4519	78.4549	1.96396
104.892	101.446	75.9598	104.94	75.7581	79.3159	104.939	65.7259	81.5988	104.952	72.9989	77.6428	78.6293	2.40753
105.29	100.616	75.0838	105.338	77.6237	82.1064	105.337	63.7163	78.1474	105.35	72.3799	76.7354	78.0182	2.99927
105.704	103.092	77.6971	105.752	75.943	79.5926	105.751	65.0985	80.5213	105.748	72.658	77.1431	78.7385	1.58507
106.103	104.933	79.64	106.15	74.1032	76.8407	106.15	65.4657	81.1519	106.162	72.3766	76.7306	78.5908	2.17435
106.517	105.599	80.3433	106.564	75.7677	79.3304	106.564	66.4732	82.8822	106.56	73.4037	78.2361	80.198	1.98559
106.915	102.609	77.1869	106.962	75.9398	79.5877	106.962	66.2976	82.5807	106.974	72.3452	76.6846	79.01	2.69657
107.33	104.275	78.9457	107.376	74.8344	77.9344	107.376	65.682	81.5234	107.372	71.8647	75.9803	78.5959	2.30736
107.728	102.663	77.2445	107.774	75.3516	78.708	107.774	65.212	80.7162	107.786	72.6732	77.1653	78.4585	1.66388
108.142	103.383	78.0042	108.172	76.0054	79.6859	108.188	66.1949	82.4041	108.184	73.8095	78.8311	79.7313	1.90958
108.541	106.734	81.541	108.586	78.5	83.4172	108.586	66.7184	83.3033	108.598	73.631	78.5693	81.7077	2.2617
108.939	104.76	79.4582	108.984	76.4892	80.4096	109	65.1595	80.6261	108.996	73.0476	77.7142	79.552	1.32607
109.354	106.349	81.1346	109.398	76.5	80.4257	109.398	66.8276	83.4909	109.41	73.5411	78.4376	80.8722	2.08588
109.752	106.291	81.0737	109.796	77.5602	82.0115	109.812	65.455	81.1336	109.808	74.9253	80.4667	81.1714	0.635994
110.166	104.297	78.9694	110.21	76.6505	80.6509	110.21	66.2559	82.509	110.222	73.6797	78.6407	80.1925	1.77765
110.565	104.059	78.7177	110.608	75.5097	78.9444	110.624	64.7441	79.9126	110.62	73.2078	77.949	78.8809	0.809023
110.979	104.837	79.5395	111.022	75.4516	78.8576	111.022	66.212	82.4336	111.034	73.0509	77.719	79.6374	2.0097
111.377	103.893	78.5427	111.42	74.6925	77.7221	111.436	65.7591	81.6558	111.432	74.2175	79.4291	79.3374	1.6955
111.792	106.347	81.1324	111.834	76.7032	80.7297	111.834	66.167	82.3563	111.846	73.2532	78.0156	80.5585	1.83094
112.19	105.003	79.7145	112.232	77.2097	81.4872	112.248	65.2345	80.7548	112.244	73.2089	77.9506	79.9768	1.53416
112.604	104.398	79.0755	112.646	77.0935	81.3135	112.646	65.137	80.5874	112.658	74.0076	79.1214	80.0245	1.10975
113.003	103.612	78.2458	113.045	76.2817	80.0992	113.06	65.1381	80.5893	113.056	74.0639	79.2039	79.5345	1.03305
113.417	104.817	79.5181	113.458	77.9731	82.6291	113.474	64.9443	80.2565	113.47	73.026	77.6825	80.0215	2.04772
113.815	104.849	79.5519	113.857	75.4312	78.827	113.872	65.8694	81.8452	113.868	73.6753	78.6343	79.7146	1.47429
114.23	106.609	81.4089	114.271	77.5516	81.9987	114.286	65.7109	81.573	114.282	73.0314	77.6904	80.6678	2.0004
114.628	105.824	80.5803	114.669	75.4613	78.872	114.684	66.2773	82.5457	114.68	73.9859	79.0896	80.2719	1.69537
115.042	105.219	79.9425	115.067	77.8054	82.3782	115.098	65.6595	81.4848	115.078	72.4535	76.8433	80.1622	2.43061
115.441	104.766	79.4639	115.481	77.8785	82.4876	115.496	65.7837	81.6981	115.492	73.3506	78.1584	80.452	1.99443
115.839	103.744	78.3858	115.895	76.2613	80.0686	115.91	65.455	81.1336	115.89	72.5519	76.9876	79.1439	1.82922
116.253	103.37	77.9907	116.293	74.7624	77.8266	116.308	65.9026	81.9022	116.304	72.8019	77.3541	78.7684	2.10654
116.652	104.705	79.3995	116.707	76.3301	80.1716	116.722	65.2655	80.8081	116.702	72.6461	77.1257	79.3762	1.60712
117.066	104.327	79.001	117.105	77.1538	81.4036	117.12	65.8961	81.8911	117.116	73.2002	77.9379	80.0584	1.89587
117.464	102.614	77.1925	117.503	78.5355	83.4703	117.534	64.5857	79.6405	117.514	72.2165	76.4958	79.1998	3.15024
117.879	103.908	78.5585	117.917	77.229	81.5162	117.932	65.5482	81.2935	117.928	73.2771	78.0505	79.8547	1.80424
118.277	104.453	79.1342	118.331	77.0516	81.2508	118.346	64.5428	79.5669	118.327	73.0368	77.6984	79.4126	1.46275
118.691	107.573	82.4272	118.729	76.971	81.1302	118.744	64.4711	79.4437	118.74	73.553	78.4551	80.364	1.76396
119.09	104.602	79.2911	119.143	77.6108	82.0871	119.158	66.0407	82.1394	119.139	72.6905	77.1907	80.1771	2.39459
119.488	104.957	79.6659	119.541	78.2774	83.0843	119.556	64.9882	80.3319	119.552	74.1288	79.2991	80.5953	1.71353
119.902	104.198	78.8644	119.955	77.2699	81.5773	119.97	65.5246	81.2531	119.951	72.7976	77.3478	79.7606	2.01269
120.301	104.396	79.0733	120.353	77.0785	81.291	120.368	65.5557	81.3064	120.365	71.0292	74.7555	79.1065	3.08456
120.715	103.898	78.5483	120.767	76.1538	79.9078	120.782	65.3683	80.9846	120.763	74.4589	79.7829	79.8059	0.996956
121.113	103.164	77.7728	121.165	78.7237	83.7518	121.18	64.9561	80.2767	121.177	73.7641	78.7644	80.1414	2.61785
121.528	103.366	77.9861	121.579	77.5258	81.9601	121.594	66.2227	82.452	121.575	73.8258	78.8549	80.3133	2.22324
121.926	102.793	77.3811	121.977	76.8376	80.9307	121.992	64.1852	78.9528	121.989	73.197	77.9331	78.7994	1.56292
122.34	103.307	77.9241	122.391	77.3118	81.64	122.406	65.5899	81.3652	122.387	73.8431	78.8802	79.9524	1.83556
122.739	104.024	78.6804	122.789	76.4086	80.289	122.804	65.5749	81.3395	122.801	75.2738	80.9775	80.3216	1.17769
123.153	104.227	78.8949	123.187	77.729	82.264	123.218	65.1296	80.5746	123.199	73.7489	78.7422	80.1189	1.65355
123.551	104.61	79.299	123.601	78.9	84.0155	123.617	65.1713	80.6463	123.613	73.4481	78.3012	80.5655	2.49268
123.966	106.717	81.523	123.999	77.4505	81.8475	124.031	64.7891	79.9899	124.011	72.5422	76.9734	80.0834	2.22602
124.364	103.897	78.5472	124.413	77.5323	81.9697	124.429	65.7398	81.6227	124.425	73.4307	78.2758	80.1039	1.96241
124.778	105.533	80.2733	124.811	77.7398	82.2801	124.843	63.9625	78.5703	124.823	73.9459	79.0309	80.0387	1.65839
125.177	105.809	80.5645	125.225	77.5581	82.0083	125.241	66.0064	82.0805	125.237	73.1396	77.8491	80.6256	1.97835
125.591	104.453	79.1342	125.623	77.6624	82.1643	125.655	65.3651	80.9791	125.635	71.8539	75.9644	79.5605	2.70223
125.989	105.073	79.7879	126.037	77.757	82.3059	126.053	65.0557	80.4477	126.049	74.697	80.1319	80.6683	1.12445
126.404	106.843	81.6562	126.451	79.1172	84.3404	126.467	66.8983	83.6122	126.447	74.724	80.1716	82.4451	1.89259
126.802	103.954	78.607	126.849	76.4323	80.3244	126.865	66.7505	83.3585	126.861	74.6364	80.0431	80.5832	1.99717
127.2	105.916	80.6774	127.263	77.0699	81.2781	127.279	66.0043	82.0768	127.259	75.8777	81.8627	81.4738	0.629132
127.615	106.544	81.3412	127.661	77.5387	81.9794	127.677	67.1049	83.9671	127.673	75.2035	80.8744	82.0405	1.3619
128.013	106.191	80.9687	128.075	77.0624	81.2669	128.091	67.6906	84.9729	128.071	73.9794	79.0801	81.5721	2.46527
128.427	105.892	80.6526	128.474	76.9935	81.1639	128.489	66.424	82.7976	128.485	74.8918	80.4175	81.2579	1.07274
128.826	104.841	79.5429	128.887	78.5677	83.5186	128.903	65.6381	81.448	128.883	74.7392	80.1938	81.1758	1.75056
129.24	105.769	80.5228	129.286	78.4516	83.3449	129.301	68.3822	86.1607	129.297	75.0974	80.7189	82.6868	2.64934
129.638	105.314	80.043	129.7	77.229	81.5162	129.715	67.3201	84.3367	129.695	74.697	80.1319	81.5069	2.00344
130.053	104.827	79.5282	130.098	76.9301	81.069	130.113	66.7848	83.4173	130.093	72.8301	77.3953	80.3525	2.53842
130.451	106.514	81.3096	130.512	76.8516	80.9516	130.511	66.1424	82.314	130.507	74.408	79.7084	81.0709	1.07597
130.865	103.465	78.0911	130.91	77.772	82.3284	130.925	65.6178	81.4131	130.905	75.1396	80.7808	80.6533	1.82246
131.264	106.256	81.0364	131.324	78.1559	82.9026	131.323	67.5974	84.8129	131.319	74.105	79.2642	82.004	2.39029
131.662	105.611	80.3557	131.722	77.9022	82.523	131.737	68.4079	86.2049	131.717	74.3734	79.6576	82.1853	2.94436
132.076	104.847	79.5497	132.136	78.7129	83.7357	132.135	66.803	83.4486	132.131	74.3247	79.5862	81.58	2.32637
132.475	105.033	79.7461	132.534	79.0215	84.1973	132.549	67.2152	84.1565	132.529	74.5173	79.8686	81.9921	2.52331
132.889	107.743	82.6067	132.948	79.5366	84.9677	132.947	67.6403	84.8865	132.943	75.9199	81.9246	83.5964	1.56196
133.288	106.793	81.6031	133.346	77.9935	82.6597	133.361	66.2741	82.5402	133.341	76.4307	82.6734	82.3691	0.514148
133.702	104.727	79.4232	133.744	77.6097	82.0855	133.759	66.9218	83.6527	133.755	75.3095	81.0298	81.5478	1.77967
134.1	103.389	78.011	134.158	79.4946	84.905	134.173	66.5632	83.0367	134.153	73.6147	78.5455	81.1245	3.381
134.514	104.954	79.6626	134.572	78.4548	83.3497	134.571	66.5546	83.022	134.567	75.2348	80.9204	81.7386	1.75329
134.913	105.076	79.7912	134.97	77.6452	82.1386	134.985	67.2655	84.2429	134.965	75.8907	81.8818	82.0136	1.82041
135.327	106.616	81.4169	135.384	78.2645	83.065	135.383	67.1627	84.0664	135.379	74.342	79.6116	82.04	1.95298
135.726	107.194	82.0265	135.782	78.986	84.1442	135.797	67.9604	85.4363	135.777	74.9177	80.4556	83.0156	2.211
136.124	105.397	80.1299	136.196	78.1065	82.8286	136.195	68.3651	86.1313	136.191	73.0422	77.7063	81.699	3.62055
136.538	104.775	79.474	136.594	78.6151	83.5893	136.609	68.6178	86.5653	136.589	72.7165	77.2288	81.7143	4.17079
136.937	105.908	80.6695	136.992	80.343	86.174	137.007	68.3694	86.1387	137.003	74.0606	79.1991	83.0453	3.64211
137.351	105.888	80.6481	137.406	79.8806	85.4824	137.421	68.3929	86.1791	137.401	74.1602	79.3451	82.9137	3.42195
137.749	103.327	77.9455	137.804	78.129	82.8624	137.819	67.4615	84.5794	137.799	75.9448	81.9611	81.8371	2.81255
138.164	103.498	78.1261	138.218	79.9387	85.5692	138.233	66.2248	82.4556	138.213	73.9903	79.096	81.3117	3.39078
138.562	103.087	77.6915	138.616	78.6903	83.7019	138.632	67.2216	84.1675	138.611	76.237	82.3894	81.9876	2.96135
138.976	106.721	81.5275	139.03	79.2559	84.5479	139.045	66.8801	83.581	139.025	74.5411	79.9035	82.39	2.0818
139.375	105.961	80.726	139.428	78.2667	83.0682	139.444	69.243	87.6391	139.423	74.4307	79.7417	82.7937	3.5187
139.773	106.317	81.1008	139.842	79.9333	85.5612	139.858	66.9711	83.7372	139.837	73.9848	79.0881	82.3718	2.85395
140.187	105.701	80.4505	140.24	77.9763	82.634	140.256	68.2034	85.8537	140.235	75.4351	81.2139	82.538	2.38843
140.586	105.143	79.8624	140.654	79.0989	84.3131	140.67	68.1991	85.8463	140.649	74.2338	79.4529	82.3687	3.19676
141	105.02	79.7325	141.052	79.8108	85.3778	141.068	69.5396	88.1484	141.047	75.5552	81.39	83.6622	3.81554
141.398	105.634	80.3805	141.466	77.7989	82.3686	141.482	68.2934	86.0081	141.461	74.671	80.0939	82.2128	2.72494
141.813	105.158	79.8782	141.864	78.2409	83.0296	141.88	68.8073	86.8907	141.859	75.408	81.1742	82.7432	3.05255
142.211	104.737	79.4334	142.263	77.5968	82.0662	142.294	67.9647	85.4436	142.273	76.1991	82.3339	82.3193	2.45995
142.625	107.209	82.0423	142.676	78.0978	82.8157	142.692	68.1767	85.8077	142.671	77.131	83.6998	83.5914	1.62535
143.024	104.739	79.4356	143.075	78.3215	83.1502	143.106	69.3522	87.8267	143.085	75.908	81.9071	83.0799	3.52101
143.438	104.005	78.6612	143.489	77.9419	82.5825	143.504	68.1959	85.8408	143.483	74.2846	79.5275	81.653	3.25935
143.836	107.025	81.8481	143.887	77.6753	82.1836	143.918	68.8961	87.0433	143.897	76.2641	82.4291	83.376	2.45644
144.251	107.091	81.9181	144.301	78.3398	83.1776	144.316	68.5396	86.431	144.295	77.2403	83.86	83.8467	1.90143
144.649	108.831	83.7548	144.699	79.028	84.2069	144.73	69.1767	87.5251	144.709	75.2273	80.9093	84.099	2.71064
145.063	107.086	81.9124	145.113	79.7677	85.3135	145.128	68.7837	86.8503	145.107	75.9113	81.9119	83.997	2.48779
145.462	106.006	80.7734	145.511	79.8118	85.3794	145.542	69.0782	87.3559	145.521	75.0238	80.611	83.5299	3.37528
145.86	105.134	79.8522	145.925	78.6667	83.6665	145.94	68.9775	87.1831	145.919	76.8539	83.2937	83.4989	2.99677
146.274	107	81.8221	146.323	77.5774	82.0373	146.354	69.5203	88.1153	146.333	76.1115	82.2054	83.545	3.05091
146.673	105.923	80.6853	146.737	77.6548	82.1531	146.752	69.0931	87.3817	146.731	76.8225	83.2477	83.3669	2.875
147.087	106.556	81.3536	147.135	78.0591	82.7578	147.166	69.0428	87.2953	147.13	77.7662	84.631	84.0094	2.56923
147.485	103.061	77.6644	147.549	78.2312	83.0151	147.564	69.4101	87.9259	147.543	76.9513	83.4365	83.0105	4.20015
147.9	105.015	79.7269	147.947	79.7871	85.3424	147.978	68.3469	86.1001	147.957	75.8117	81.7659	83.2338	3.00637
148.298	107.244	82.0795	148.361	78.5269	83.4574	148.376	69.7034	88.4298	148.355	76.7327	83.116	84.2707	2.83396
148.712	105.318	80.0464	148.759	79.7978	85.3585	148.79	68.243	85.9217	148.769	78.4091	85.5734	84.225	2.79539
149.111	107.786	82.6519	149.173	79.4495	84.8374	149.188	68.0246	85.5466	149.168	77.4924	84.2297	84.3164	1.23329
149.509	106.334	81.1188	149.571	77.8548	82.4522	149.602	68.6777	86.6682	149.581	77.9556	84.9087	83.787	2.48062
149.923	105.237	79.9617	149.969	79.5871	85.0433	150	68.1253	85.7194	149.98	77.7165	84.5581	83.8206	2.61632
150.322	105.798	80.5532	150.383	79.1935	84.4546	150.414	67.7623	85.0961	150.393	77.4567	84.1773	83.5703	2.04786
150.736	106.144	80.919	150.781	79.272	84.572	150.812	67.1317	84.0131	150.792	76.4037	82.6337	83.0345	1.62865
151.134	106.042	80.8106	151.195	80.7312	86.7546	151.226	67.394	84.4636	151.19	77.1353	83.7061	83.9337	2.45244
151.549	107.014	81.8368	151.593	80.9634	87.102	151.624	67.9165	85.3609	151.604	76.9264	83.4	84.4249	2.29431
151.947	106.298	81.0816	152.007	78.9688	84.1185	152.038	68.6231	86.5745	152.002	77.579	84.3566	84.0328	2.25699
152.361	106.376	81.164	152.405	79.9688	85.6142	152.436	67.379	84.4378	152.416	75.5509	81.3836	83.1499	2.22076
152.76	104.904	79.6095	152.819	77.8247	82.4072	152.834	67.3972	84.4691	152.814	77.2792	83.9171	82.6007	2.17628
153.174	104.032	78.6894	153.217	79.3258	84.6525	153.248	69.2645	87.6759	153.228	77.1364	83.7077	83.6814	3.73359
153.572	104.449	79.1297	153.631	79.4118	84.7811	153.646	69.0128	87.2438	153.626	76.8647	83.3095	83.616	3.40289
153.971	104.373	79.0496	154.029	78.9613	84.1072	154.06	68.3972	86.1865	154.04	75.9632	81.988	82.8328	3.04947
154.385	106.631	81.4327	154.443	80.4419	86.3219	154.474	68.3405	86.089	154.438	76.9242	83.3968	84.3101	2.3328
154.784	105.435	80.1706	154.841	80.8957	87.0006	154.872	68.4518	86.2803	154.852	77.5465	84.309	84.4401	3.06533
155.198	106.06	80.8298	155.239	80.5548	86.4908	155.286	67.3373	84.3661	155.25	78.5032	85.7114	84.3495	2.50521
155.596	104.718	79.4131	155.653	80.972	87.1148	155.685	68.4165	86.2196	155.664	77.3885	84.0774	84.2062	3.44018
156.01	109.489	84.4491	156.052	79.4097	84.7779	156.099	69.4283	87.9572	156.062	78.224	85.3021	85.6216	1.59623
156.409	108.36	83.2581	156.465	79.5183	84.9403	156.497	67.9636	85.4418	156.476	77.342	84.0092	84.4123	0.971842
156.823	104.784	79.4831	156.864	78.5366	83.4719	156.911	68.6188	86.5671	156.874	77.0011	83.5094	83.2579	2.90456
157.222	106.354	81.1403	157.278	79.4237	84.7988	157.309	68.9764	87.1813	157.288	77.3723	84.0536	84.2935	2.48964
157.636	105.855	80.6131	157.676	79.4312	84.8101	157.707	68.2152	85.8739	157.686	75.7121	81.62	83.2293	2.51178
158.034	104.112	78.7741	158.09	80.0086	85.6738	158.121	68.4914	86.3483	158.1	78.0487	85.0451	83.9603	3.49818
158.448	104.827	79.5282	158.488	79.3667	84.7136	158.519	69.485	88.0547	158.498	78.5173	85.732	84.5071	3.60174
158.847	106.645	81.4473	158.902	79.3989	84.7618	158.933	68.3051	86.0283	158.896	76.4134	82.648	83.7214	2.05978
159.261	105.667	80.4155	159.316	79.2151	84.4868	159.347	68.8565	86.9753	159.31	77.7662	84.631	84.1272	2.72467
159.66	104.48	79.1625	159.714	78.5323	83.4655	159.745	68.848	86.9606	159.708	76.7403	83.1271	83.1789	3.18946
160.074	105.779	80.5329	160.112	79.4204	84.794	160.143	68.8437	86.9532	160.122	77.4903	84.2265	84.1267	2.66832
160.472	105.473	80.2101	160.526	79.1968	84.4594	160.557	69.2901	87.72	160.52	77.526	84.2788	84.1671	3.07567
160.871	103.49	78.1171	160.924	77.6538	82.1515	160.955	68.7762	86.8374	160.934	75.9632	81.988	82.2735	3.56844
161.285	107.336	82.1766	161.338	79.6473	85.1333	161.369	68.7045	86.7142	161.332	77.3615	84.0377	84.5155	1.90742
161.683	106.448	81.2396	161.736	78.5892	83.5507	161.767	68.606	86.545	161.746	77.1807	83.7728	83.777	2.17191
162.098	104.447	79.1275	162.15	78.6806	83.6874	162.181	68.1081	85.69	162.144	75.447	81.2313	82.4341	2.86079
162.496	105.161	79.8816	162.548	78.1581	82.9058	162.579	69.4079	87.9223	162.558	77.2197	83.8299	83.6349	3.31857
162.91	105.518	80.2575	162.962	79.2731	84.5736	162.993	68.6135	86.5579	162.956	77.9957	84.9674	84.0891	2.69459
163.309	106.993	81.8142	163.36	79.872	85.4695	163.391	67.743	85.063	163.37	76.2727	82.4418	83.6971	1.8374
163.723	106.005	80.7723	163.774	78.3656	83.2162	163.805	66.7152	83.2978	163.768	75.4892	81.2932	82.1449	1.3021
164.121	106.998	81.8199	164.172	78.2882	83.1004	164.203	67.334	84.3606	164.182	76.0541	82.1213	82.8505	1.14553
164.536	104.706	79.4006	164.586	77.2699	81.5773	164.617	67.6627	84.9251	164.58	75.7251	81.639	81.8855	2.27811
164.934	104.94	79.6479	164.984	79.1882	84.4466	165.015	68.4208	86.2269	164.994	77.4524	84.171	83.6231	2.80242
165.348	106.205	80.9834	165.382	78.0495	82.7433	165.429	66.561	83.033	165.392	75.4978	81.3059	82.0164	1.02208
165.747	106.355	81.1414	165.796	77.6086	82.0839	165.827	68.1445	85.7525	165.806	76.0768	82.1546	82.7831	2.03278
166.145	107.227	82.0614	166.194	78.5742	83.5282	166.225	69.0675	87.3375	166.204	76.6439	82.9859	83.9783	2.31993
166.559	105.282	80.0091	166.608	78.8731	83.9753	166.639	67.969	85.451	166.618	75.3669	81.1139	82.6373	2.51231
166.958	106.257	81.0375	167.006	77.6398	82.1306	167.037	67.1253	84.002	167.016	75.9859	82.0214	82.2979	1.23788
167.372	106.816	81.628	167.42	77.9323	82.568	167.451	68.6135	86.5579	167.414	75.3258	81.0536	82.9519	2.48374
167.786	104.922	79.6287	167.818	80.6656	86.6565	167.849	68.8597	86.9808	167.828	76.6028	82.9256	84.0479	3.4735
168.185	105.457	80.1931	168.232	81.3742	87.7164	168.263	68.045	85.5815	168.226	77.2792	83.9171	84.352	3.17889
168.599	107.827	82.6948	168.63	77.9742	82.6308	168.661	68.591	86.5193	168.64	77.4697	84.1963	84.0103	1.82241
168.997	103.582	78.2142	169.044	79.7591	85.3006	169.075	67.6649	84.9288	169.038	75.579	81.4249	82.4671	3.32977
169.396	102.451	77.0209	169.442	78.3022	83.1213	169.473	67.833	85.2175	169.452	76.1742	82.2974	81.9143	3.48613
169.81	106.911	81.7284	169.856	79.6226	85.0964	169.887	68.7013	86.7087	169.85	77.9405	84.8864	84.605	2.08333
170.208	104.835	79.5372	170.255	80.0097	85.6754	170.286	67.5739	84.7725	170.264	77.0866	83.6348	83.405	2.71028
170.623	105.656	80.4031	170.668	79.3118	84.6315	170.7	67.7131	85.0115	170.662	76.5563	82.8574	83.2259	2.10303
171.021	105.305	80.0328	171.067	79.8011	85.3633	171.098	68.2227	85.8868	171.076	76.3312	82.5274	83.4526	2.71581
171.435	106.077	80.8479	171.481	79.229	84.5077	171.512	68.8212	86.9146	171.474	75.8268	81.7882	83.5146	2.74702
171.834	104.982	79.6919	171.879	79.6409	85.1237	171.91	69.0696	87.3412	171.888	75.3268	81.0552	83.303	3.54564
172.248	103.951	78.6037	172.293	79.6204	85.0931	172.324	69.8158	88.6228	172.286	77.7078	84.5454	84.2162	4.15518
172.646	105.714	80.4652	172.691	80.1882	85.9424	172.722	69.1456	87.4718	172.7	76.6245	82.9574	84.2092	3.12159
173.061	106.947	81.7657	173.105	81.2957	87.599	173.136	68.7966	86.8723	173.098	77.2641	83.8949	85.033	2.70419
173.459	106.194	80.9709	173.503	80.9828	87.1309	173.534	69.4197	87.9425	173.512	76.4361	82.6813	84.6814	3.38638
173.873	104.487	79.1692	173.917	80.2366	86.0147	173.948	69.9347	88.8269	173.91	77.645	84.4533	84.6161	4.05719
174.272	107.209	82.0423	174.315	81.4538	87.8354	174.346	69.0664	87.3357	174.324	77.8885	84.8103	85.5059	2.66179
174.67	105.928	80.691	174.729	82.0473	88.7232	174.76	69.8105	88.6136	174.722	77.7825	84.6548	85.6707	3.82136
175.084	106.747	81.5546	175.127	80.9516	87.0843	175.158	70.8287	90.3623	175.136	78.0011	84.9753	85.9941	3.69762
175.483	107.432	82.2782	175.541	81.5688	88.0075	175.572	68.5257	86.4071	175.534	77.0476	83.5776	85.0676	2.61011
175.897	107.323	82.163	175.939	80.1419	85.8732	175.97	69.4218	87.9462	175.948	76.6364	82.9748	84.7393	2.66585
176.295	105.964	80.7282	176.353	79.7161	85.2363	176.368	68.8565	86.9753	176.346	76.9903	83.4936	84.1083	2.66426
176.71	105.753	80.5058	176.751	81.772	88.3115	176.782	69.3779	87.8708	176.76	76.9426	83.4238	85.028	3.73658
177.108	106.544	81.3412	177.165	81.1108	87.3223	177.18	68.8255	86.922	177.159	76.2532	82.4132	84.4997	3.06399
177.522	106.631	81.4327	177.563	81.0796	87.2757	177.594	69.1756	87.5233	177.572	76.1764	82.3006	84.633	3.21558
177.921	107.747	82.6101	177.977	82.0849	88.7795	177.992	69.1681	87.5104	177.971	78.0152	84.9959	85.974	2.73884
178.335	108.14	83.0255	178.375	81.7613	88.2954	178.406	69.894	88.7571	178.384	78.0779	85.0879	86.2915	2.72089
178.733	107.999	82.8765	178.789	80.9247	87.0441	178.804	69.4325	87.9646	178.783	75.6472	81.5248	84.8525	3.13401
179.148	106.682	81.4868	179.187	80.329	86.153	179.218	68.303	86.0247	179.197	76.8561	83.2968	84.2404	2.25937
179.546	106.967	81.7871	179.601	80.771	86.8141	179.616	68.7773	86.8392	179.595	76.4383	82.6845	84.5312	2.67575
179.945	107.053	81.8786	179.999	80.8785	86.9749	180.03	69.6595	88.3544	180.009	76.7565	83.1509	85.0897	3.07042
180.359	108.881	83.8078	180.413	80.2215	85.9922	180.444	68.8009	86.8797	180.407	77.7219	84.566	85.3114	1.38316
180.757	108.084	82.9668	180.811	81.9022	88.5061	180.842	70.4989	89.796	180.805	77.2403	83.86	86.2822	3.37396
181.171	108.437	83.3394	181.225	78.6806	83.6874	181.256	71.3608	91.2762	181.219	76.8961	83.3555	85.4146	3.91099
181.57	104.877	79.5813	181.623	80.1817	85.9327	181.654	69.5075	88.0933	181.617	77.3777	84.0615	84.4172	3.62045
181.984	108.167	83.0537	182.037	80.5172	86.4345	182.052	70.7762	90.2722	182.031	76.9459	83.4285	85.7972	3.3451
182.383	107.407	82.2522	182.435	80.1409	85.8716	182.466	68.8844	87.0231	182.429	76.7652	83.1636	84.5776	2.24066
182.797	107.273	82.11	182.849	80.5054	86.4168	182.88	68.9754	87.1794	182.843	75.1677	80.822	84.1321	3.13855
183.195	107.08	81.9068	183.247	79.1731	84.4241	183.278	69.6392	88.3194	183.241	75.3647	81.1108	83.9403	3.24307
183.594	106.587	81.3864	183.661	79.3108	84.6299	183.692	69.9368	88.8306	183.655	75.4589	81.2488	84.0239	3.5651
184.008	105.159	79.8793	184.059	80.0366	85.7156	184.09	69.0418	87.2934	184.053	75.145	80.7887	83.4192	3.63929
184.406	106.386	81.1741	184.473	78.8032	83.8708	184.504	68.7388	86.773	184.467	75.1299	80.7665	83.1461	2.78275
184.821	107.191	82.0242	184.871	79.0323	84.2134	184.902	68.6938	86.6958	184.865	75.4199	81.1917	83.5313	2.46473
185.219	106.864	81.6788	185.285	80.871	86.9637	185.316	67.4636	84.5831	185.279	76.5498	82.8479	84.0183	2.29764
185.633	107.974	82.8505	185.684	78.6032	83.5716	185.714	67.2687	84.2484	185.677	76.6331	82.97	83.4102	0.641778
186.032	107.543	82.3956	186.097	79.8086	85.3746	186.128	68.4122	86.2122	186.091	75.8106	81.7644	83.9367	2.18629
186.446	108.188	83.0763	186.496	79.0903	84.3002	186.527	69.6113	88.2716	186.489	76.4968	82.7702	84.6046	2.5325
186.844	105.796	80.551	186.91	81.6419	88.1168	186.94	67.7548	85.0832	186.903	75.2435	80.9331	83.671	3.60512
187.259	109.071	84.0077	187.308	80.1591	85.8989	187.339	69.0557	87.3173	187.301	75.5022	81.3122	84.634	2.59658
187.657	107.652	82.5107	187.722	79.5258	84.9516	187.753	68.6895	86.6885	187.715	76.6667	83.0192	84.2925	1.91232
188.055	108.113	82.9973	188.12	80.7538	86.7883	188.151	69.363	87.845	188.113	76.8496	83.2873	85.2295	2.45125
188.47	107.938	82.8122	188.534	80.1763	85.9247	188.565	68.2163	85.8757	188.527	76.2944	82.4735	84.2715	1.88582
188.868	109.168	84.1104	188.932	81.786	88.3324	188.963	68.8565	86.9753	188.925	75.9145	81.9167	85.3337	2.87863
189.282	108.092	82.9747	189.346	79.3688	84.7168	189.361	69.6424	88.325	189.339	75.6266	81.4947	84.3778	2.94257
189.681	108.244	83.135	189.744	80.3269	86.1498	189.775	68.2495	85.9327	189.737	76.0032	82.0467	84.3161	2.04295
190.095	107.219	82.0535	190.158	80.8839	86.983	190.173	68.4486	86.2747	190.151	76.8268	83.254	84.6413	2.3645
190.493	107.282	82.1202	190.556	80.9387	87.065	190.587	67.4026	84.4783	190.549	77.1212	83.6855	84.3372	2.06565
190.892	106.327	81.112	190.97	81.6065	88.0638	190.985	68.4807	86.3299	190.963	76.0314	82.088	84.3984	3.33185
191.306	106.142	80.9168	191.368	82.9624	90.0919	191.399	69.1403	87.4626	191.361	75.8009	81.7501	85.0553	4.44276
191.704	105.763	80.516	191.782	80.7538	86.7883	191.797	70.076	89.0697	191.775	76.1916	82.3228	84.6742	3.94164
192.119	108.06	82.9409	192.18	81.1742	87.4172	192.211	68.6296	86.5855	192.173	75.2403	80.9283	84.468	3.0574
192.517	106.705	81.5105	192.594	82.1527	88.8808	192.609	68.2687	85.9658	192.587	75.3994	81.1615	84.3797	3.71324
192.931	105.097	79.8138	192.992	81.4505	87.8306	193.023	69.2045	87.5729	192.985	76.0325	82.0896	84.3267	4.00773
193.33	106.936	81.7544	193.406	82.0484	88.7248	193.421	69.6103	88.2698	193.399	75.4924	81.2979	85.0117	4.03337
193.744	104.743	79.4402	193.804	80.7054	86.716	193.835	69.1799	87.5306	193.797	76.7597	83.1557	84.2106	3.70447
194.142	106.204	80.9822	194.218	79.7355	85.2652	194.233	69.4143	87.9333	194.211	76.3409	82.5417	84.1806	3.06457
194.557	106.559	81.357	194.616	78.9645	84.112	194.647	69.8769	88.7276	194.609	76.8009	83.2159	84.3532	3.13392
194.955	105.47	80.2067	195.03	82.0387	88.7103	195.045	68.5525	86.4531	195.023	76.3398	82.5401	84.4776	3.82157
195.353	105.774	80.5284	195.428	82.9215	90.0308	195.459	68.7859	86.854	195.421	76.4383	82.6845	85.0244	4.24658
195.768	106.848	81.6618	195.842	80.1237	85.8458	195.857	69.3758	87.8671	195.835	75.9848	82.0198	84.3486	3.01462
196.166	106.709	81.5151	196.24	81.4323	87.8032	196.271	68.4657	86.3042	196.233	77.4924	84.2297	84.963	2.7259
196.58	107.448	82.2951	196.654	81.372	87.7131	196.669	69.0696	87.3412	196.647	76.1385	82.245	84.8986	3.03905
196.979	104.095	78.7561	197.052	81.3516	87.6826	197.083	70.2966	89.4484	197.045	77.3084	83.96	84.9618	4.7275
197.393	107.27	82.1066	197.466	80.9591	87.0955	197.481	69.9946	88.9299	197.459	75.4556	81.244	84.844	3.75133
197.791	108.087	82.9691	197.864	83.0108	90.1643	197.879	68.9475	87.1316	197.857	76.3972	82.6242	85.7223	3.60073
198.206	106.744	81.5523	198.278	81.6086	88.067	198.293	68.4861	86.3391	198.271	76.4199	82.6575	84.654	3.0602
198.604	107.267	82.1043	198.676	81.2527	87.5346	198.691	70.4818	89.7666	198.669	77.211	83.8172	85.8057	3.48002
199.018	107.221	82.0558	199.09	79.8731	85.4711	199.105	70.0246	88.9814	199.083	77.3712	84.052	85.1401	2.91902
199.417	109.564	84.5281	199.488	80.1925	85.9488	199.503	69.8801	88.7332	199.481	78.5097	85.7209	86.2327	1.77957
199.815	105.921	80.6831	199.886	81.9172	88.5286	199.917	69.2859	87.7127	199.895	77.2154	83.8235	85.187	3.63728
200.229	104.969	79.6784	200.3	81.8495	88.4273	200.315	68.9668	87.1647	200.293	76.1591	82.2752	84.3864	4.10976
200.628	104.704	79.3984	200.699	80.5333	86.4586	200.729	67.8009	85.1623	200.707	76.8983	83.3587	83.5945	3.07268
201.042	105.839	80.5961	201.113	80.9839	87.1325	201.128	68.9368	87.1132	201.105	75.3582	81.1012	83.9858	3.62827
201.441	105.845	80.6029	201.526	82.7376	89.7558	201.541	69.5878	88.2312	201.519	77.1883	83.7839	85.5934	4.1818
201.855	107.102	81.9294	201.925	82.3269	89.1414	201.94	69.7077	88.4371	201.917	76.1169	82.2133	85.4303	3.89095
202.253	106.495	81.2893	202.323	81.7839	88.3291	202.354	68.7206	86.7418	202.331	77.0152	83.5301	84.9726	3.16461
202.667	108.121	83.0052	202.737	81.414	87.7759	202.752	70.1296	89.1616	202.729	78.5768	85.8193	86.4405	2.66926
203.066	105.385	80.1175	203.135	83.6301	91.0907	203.166	67.7677	85.1053	203.143	78.5963	85.8478	85.5403	4.49064
203.48	106.613	81.4135	203.549	81.5355	87.9576	203.564	67.2131	84.1528	203.541	78.0455	85.0403	84.6411	2.69659
203.879	107.365	82.2071	203.947	81.5398	87.9641	203.962	68.0953	85.6679	203.955	78.2338	85.3164	85.2889	2.36633
204.277	105.127	79.8454	204.361	80.8828	86.9813	204.376	70.1627	89.2186	204.353	78.0465	85.0419	85.2718	3.99992
204.691	106.147	80.9213	204.759	81.743	88.268	204.774	69.7495	88.5088	204.767	77.7803	84.6517	85.5874	3.57626
205.09	104.564	79.2505	205.173	80.729	86.7514	205.188	69.2837	87.709	205.165	78.5119	85.7241	84.8587	3.82566
205.504	107.08	81.9068	205.571	81.5312	87.9512	205.602	69.5064	88.0914	205.579	77.3864	84.0742	85.5059	3.03687
205.902	107.846	82.7151	205.985	83.4258	90.7851	206	68.8597	86.9808	205.977	77.9697	84.9293	86.3526	3.43022
206.317	107.412	82.2567	206.383	80.2452	86.0276	206.398	68.8426	86.9514	206.391	75.803	81.7533	84.2472	2.62451
206.715	107.868	82.7388	206.781	82.214	88.9725	206.812	67.9593	85.4344	206.789	75.9199	81.9246	84.7676	3.17934
207.129	106.021	80.7892	207.195	82.1258	88.8406	207.21	69.2645	87.6759	207.203	76.9188	83.3889	85.1736	3.74685
207.528	108.144	83.03	207.593	83.3548	90.679	207.624	68.9122	87.0709	207.601	75.1937	80.8601	85.41	4.35455
207.942	106.19	80.9676	208.007	83.1204	90.3283	208.038	68.0268	85.5503	208.015	77.1494	83.7268	85.1432	3.93673
208.34	105.353	80.0836	208.405	84.2118	91.9608	208.436	68.5974	86.5303	208.413	76.7024	83.0716	85.4116	5.09924
208.755	105.825	80.5815	208.819	83.5	90.8961	208.85	68.9647	87.161	208.827	76.4665	82.7257	85.3411	4.60667
209.153	106.263	81.0443	209.217	81.9505	88.5784	209.248	69.6713	88.3746	209.225	75.6299	81.4994	84.8742	4.16459
209.551	104.616	79.3058	209.631	82.1054	88.81	209.662	70.318	89.4852	209.639	76.2771	82.4481	85.0123	4.95207
209.966	107.889	82.7602	210.029	81.1032	87.3111	210.06	71.1039	90.8349	210.038	77.8117	84.6977	86.401	3.49495
210.364	105.942	80.7056	210.443	83.3075	90.6082	210.458	67.7666	85.1034	210.451	76.1461	82.2562	84.6684	4.35862
210.778	109.39	84.3452	210.841	81.5419	87.9673	210.872	69.9443	88.8435	210.85	77.4751	84.2043	86.3401	2.41219
211.177	107.857	82.7264	211.255	83.4548	90.8285	211.286	70.4347	89.6856	211.263	75.7955	81.7421	86.2457	4.67273
211.591	108.325	83.2208	211.653	82.8699	89.9536	211.684	70.1713	89.2333	211.662	76.0087	82.0547	86.1156	4.05467
211.989	105.94	80.7034	212.067	82.8462	89.9182	212.098	69.9197	88.8012	212.076	76.6266	82.9605	85.5958	4.4661
212.404	108.072	82.9533	212.465	82.8086	89.8619	212.496	69.8983	88.7644	212.474	77.0974	83.6506	86.3076	3.51094
212.802	104.727	79.4232	212.879	82.2774	89.0674	212.894	70.2131	89.305	212.888	77.6526	84.4645	85.565	4.66144
213.2	106.488	81.2814	213.277	81.5215	87.9367	213.308	68.803	86.8834	213.286	77.5422	84.3026	85.101	2.969
213.615	105.277	80.0035	213.691	80.9237	87.0425	213.706	69.3394	87.8046	213.7	75.6775	81.5692	84.1049	3.89736
214.013	105.418	80.1525	214.089	81.4656	87.8531	214.12	68.3887	86.1718	214.098	77.9805	84.9451	84.7806	3.30766
214.427	106.126	80.8998	214.503	83.0828	90.272	214.518	70.576	89.9284	214.512	78.0952	85.1133	86.5534	4.4443
214.826	104.163	78.8272	214.902	82.9183	90.026	214.932	68.4304	86.2435	214.91	76.9426	83.4238	84.6301	4.72044
215.24	103.636	78.2718	215.315	82.2344	89.003	215.346	68.4829	86.3336	215.324	78.2468	85.3354	84.7359	4.57914
215.638	106.182	80.9585	215.714	81.5323	87.9528	215.744	68.8201	86.9128	215.722	76.6483	82.9923	84.7041	3.28594
216.053	106.496	81.2904	216.128	82.5032	89.4051	216.158	70.031	88.9924	216.136	77.4275	84.1345	85.9556	3.92437
216.451	104.04	78.6973	216.526	82.8151	89.8716	216.556	69.2848	87.7108	216.534	77.079	83.6236	84.9758	4.9226
216.849	103.933	78.5845	216.924	83.214	90.4683	216.97	70.3094	89.4705	216.932	76.6872	83.0494	85.3931	5.60456
217.264	106.143	80.9179	217.338	80.4269	86.2994	217.368	70.7602	90.2446	217.346	77.6807	84.5057	85.4919	3.87878
217.662	105.161	79.8816	217.736	83.0172	90.1739	217.782	69.652	88.3415	217.744	75.3582	81.1012	84.8746	5.1404
218.076	103.321	77.9387	218.15	82.0957	88.7956	218.181	70.243	89.3565	218.158	79.1548	86.6664	85.6893	5.29539
218.475	106.978	81.7984	218.548	81.9462	88.572	218.595	70.4251	89.6691	218.556	75.6645	81.5502	85.3974	4.32355
218.889	102.345	76.9092	218.962	81.4323	87.8032	218.993	69.9379	88.8325	218.97	75.5054	81.317	83.7155	5.62647
219.287	104.806	79.5068	219.36	81.0215	87.1888	219.407	69.8994	88.7663	219.368	77.3084	83.96	84.8555	4.08858
219.702	107.105	81.9328	219.774	82.0441	88.7184	219.805	69.0375	87.2861	219.782	76.9199	83.3904	85.3319	3.19428
220.1	105.898	80.6594	220.172	83.3484	90.6693	220.219	68.2088	85.8629	220.18	77.0584	83.5935	85.1963	4.22496
220.499	106.181	80.9574	220.586	83.3914	90.7336	220.617	68.9754	87.1794	220.594	79.0184	86.4665	86.3342	4.04133
220.913	104.409	79.0868	220.984	81.1473	87.377	221.031	70.0685	89.0568	220.992	75.3496	81.0885	84.1523	4.81312
221.311	103.49	78.1171	221.398	82.4194	89.2797	221.429	67.5075	84.6585	221.406	77.4686	84.1948	84.0625	4.58037
221.725	105.164	79.8838	221.796	83.2742	90.5583	221.843	68.833	86.9349	221.804	77.7002	84.5343	85.4778	4.47652
222.124	103.569	78.2006	222.21	81.8763	88.4675	222.241	68.6916	86.6921	222.218	76.4361	82.6813	84.0104	4.56716
222.538	103.091	77.696	222.608	83.4903	90.8816	222.655	67.9036	85.3388	222.616	77.2587	83.887	84.4509	5.41875
222.937	103.449	78.0742	223.022	82.5871	89.5306	223.053	68.3512	86.1074	223.03	77.2056	83.8093	84.3804	4.81668
223.351	103.308	77.9252	223.42	82.1892	88.9355	223.467	67.4936	84.6346	223.428	76.4697	82.7305	83.5564	4.56398
223.749	103.542	78.1724	223.834	82.7258	89.7381	223.881	69.0675	87.3375	223.842	77.7489	84.6056	84.9634	4.9893
224.148	104.453	79.1342	224.232	82.8849	89.9761	224.279	67.3244	84.344	224.24	76.1688	82.2895	83.936	4.56134
224.562	103.917	78.5675	224.646	81.4645	87.8515	224.693	69.4818	88.0491	224.654	76.1201	82.2181	84.1716	4.61153
224.96	103.674	78.3113	225.044	81.0086	87.1695	225.091	68.9368	87.1132	225.052	77.6147	84.4089	84.2507	4.16395
225.375	106.428	81.2182	225.458	83.6032	91.0505	225.489	68.6274	86.5818	225.466	77.2922	83.9362	85.6967	4.18741
225.773	106.974	81.795	225.856	83.0935	90.2881	225.903	69.1552	87.4883	225.864	77.382	84.0678	85.9098	3.74101
226.187	104.256	78.9254	226.27	82.1591	88.8905	226.301	68.3779	86.1534	226.278	76.816	83.2381	84.3018	4.26307
226.586	103.622	78.2571	226.668	82.643	89.6142	226.715	70.0128	88.9612	226.676	75.9199	81.9246	84.6893	5.52331
227	104.995	79.7054	227.082	81.571	88.0107	227.113	67.7762	85.12	227.09	76.5639	82.8685	83.9262	3.51386
227.398	104.763	79.4605	227.48	82.9441	90.0646	227.527	68.7612	86.8117	227.488	75.6136	81.4756	84.4531	4.85945
227.813	103.873	78.5212	227.894	81.4258	87.7936	227.925	69.5418	88.1521	227.902	76.724	83.1033	84.3926	4.54003
228.211	104.337	79.0112	228.292	82.557	89.4856	228.339	69.9893	88.9207	228.3	77.7587	84.6199	85.5093	4.84647
228.609	104.866	79.57	228.706	82.3118	89.1188	228.737	67.8319	85.2156	228.714	75.3139	81.0362	83.7352	4.31312
229.024	104.447	79.1275	229.104	81.3591	87.6938	229.151	67.4251	84.5169	229.112	77.0271	83.5475	83.7214	3.53778
229.422	103.403	78.0257	229.518	81.4763	87.8692	229.549	69.1274	87.4405	229.526	76.4881	82.7575	84.0232	4.62032
229.836	104.29	78.9615	229.917	80.957	87.0923	229.963	67.9218	85.3701	229.924	76.592	82.9098	83.5834	3.52706
230.235	103.768	78.4106	230.331	81.6914	88.1908	230.361	67.3683	84.4194	230.338	75.0357	80.6285	82.9123	4.30563
230.649	103.552	78.1826	230.729	80.5559	86.4924	230.775	68.6627	86.6425	230.736	77.7673	84.6326	83.9875	3.97647
231.047	103.62	78.2548	231.143	80.0602	85.751	231.173	68.2248	85.8904	231.15	75.0357	80.6285	82.6312	3.80872
231.462	106.278	81.0601	231.541	80.9247	87.0441	231.587	67.651	84.9049	231.548	78.4015	85.5623	84.6428	2.55054
231.86	105.938	80.7011	231.955	79.8075	85.373	232.001	68.7131	86.7289	231.962	77.5833	84.3629	84.2915	2.58241
232.274	104.647	79.3386	232.353	81.0613	87.2483	232.399	68.9818	87.1904	232.36	77.0909	83.6411	84.3546	3.74546
232.673	106.308	81.0917	232.767	80.6161	86.5825	232.797	68.3694	86.1387	232.774	74.6948	80.1288	83.4854	3.34806
233.087	104.681	79.3747	233.165	82.0118	88.6701	233.211	69.4668	88.0234	233.172	74.9015	80.4318	84.125	4.90106
233.485	105.242	79.9662	233.579	81.1355	87.3593	233.625	70.0321	88.9943	233.586	75.9253	81.9325	84.5631	4.30137
233.9	104.503	79.1862	233.977	82.6161	89.574	234.023	69.6167	88.2808	233.984	76.5108	82.7908	84.9579	4.84286
234.298	105.353	80.0836	234.391	82.1903	88.9371	234.437	69.5578	88.1797	234.398	76.8517	83.2905	85.1227	4.18904
234.696	105.591	80.3354	234.789	81.8892	88.4868	234.835	68.6328	86.591	234.796	76.0076	82.0531	84.3666	3.80906
235.111	105.782	80.5363	235.203	81.5355	87.9576	235.249	68.4347	86.2508	235.21	74.6104	80.005	83.6874	4.01228
235.509	106.224	81.0025	235.601	81.9839	88.6283	235.648	71.7527	91.9492	235.608	76.3723	82.5877	86.0419	5.12873
235.923	104.213	78.8802	236.015	81.4108	87.771	236.062	69.4507	87.9958	236.022	76.9015	83.3635	84.5026	4.31254
236.322	105.955	80.7192	236.413	80.7473	86.7787	236.46	70.4197	89.6599	236.42	76.4827	82.7495	84.9768	4.01108
236.736	106.25	81.0308	236.827	81.672	88.1619	236.874	70.5011	89.7996	236.834	77.9069	84.8373	85.9574	3.87939
237.134	105.69	80.4392	237.225	81.7344	88.2552	237.272	70.1199	89.145	237.248	76.119	82.2165	85.014	4.33302
237.549	105.415	80.1491	237.639	81.4108	87.771	237.686	70.9058	90.4947	237.646	75.145	80.7887	84.8009	5.13089
237.947	106.633	81.4349	238.037	81.943	88.5672	238.084	69.7002	88.4243	238.06	76.2489	82.4069	85.2083	3.81711
238.361	105.184	79.9053	238.451	82.8022	89.8523	238.498	70.1028	89.1156	238.458	76.4675	82.7273	85.4001	4.8636
238.76	104.167	78.8317	238.849	82.8344	89.9005	238.896	70.3651	89.5661	238.872	75.3734	81.1234	84.8554	5.71129
239.158	105.37	80.1017	239.263	82.3075	89.1124	239.31	70.288	89.4337	239.27	77.105	83.6617	85.5774	4.51002
239.572	107.2	82.0332	239.661	81.7441	88.2696	239.708	69.106	87.4037	239.684	76.7078	83.0795	85.1965	3.0986
239.971	106.368	81.1549	240.075	81.3312	87.652	240.122	70.1135	89.134	240.082	75.5346	81.3598	84.8252	4.16479
240.385	105.764	80.5171	240.473	81.3301	87.6504	240.52	69.455	88.0032	240.48	76.6169	82.9462	84.7792	3.65891
240.783	105.228	79.9515	240.887	81.6731	88.1635	240.934	69.3961	87.902	240.894	77.1299	83.6982	84.9288	3.89832
241.198	107.381	82.224	241.285	82.6763	89.6641	241.332	70.3212	89.4907	241.292	73.9535	79.0421	85.1052	5.32539
241.596	106.045	80.814	241.699	84.5957	92.535	241.746	69.531	88.1337	241.706	76.4708	82.7321	86.0537	5.3173
242.01	107.747	82.6101	242.097	85.4667	93.8378	242.144	70.8405	90.3825	242.12	75.4048	81.1694	87	6.09544
242.409	106.473	81.2656	242.511	84.9097	93.0046	242.558	70.9486	90.5683	242.518	75.1418	80.7839	86.4056	6.29544
242.823	103.752	78.3937	242.909	83.3516	90.6741	242.956	69.7998	88.5953	242.917	75.131	80.7681	84.6078	5.94584
243.221	105.151	79.8703	243.323	82.8505	89.9246	243.37	69.9604	88.8711	243.33	75.4491	81.2345	84.9751	5.15519
243.62	104.78	79.4785	243.721	82.8516	89.9262	243.768	70.0857	89.0862	243.744	75.276	80.9807	84.8679	5.40175
244.034	106.363	81.1493	244.135	83.1624	90.3911	244.182	69.985	88.9134	244.143	75.1667	80.8204	85.3185	5.04211
244.433	106.239	81.0184	244.533	83.214	90.4683	244.58	69.2056	87.5747	244.541	75.9848	82.0198	85.2703	4.5083
244.847	104.814	79.5147	244.947	83.6613	91.1373	244.994	70.7998	90.3127	244.955	75.5682	81.409	85.5934	5.98517
245.245	106.218	80.9969	245.346	83.0785	90.2656	245.392	69.9968	88.9336	245.353	74.9188	80.4571	85.1633	5.15608
245.659	103.875	78.5235	245.76	83.6237	91.081	245.806	67.9722	85.4565	245.767	77.1093	83.6681	84.6823	5.18018
246.058	104.418		246.158	82.3323		246.204	68.7441		246.165	76.566
246.456	103.788		246.572	82.7903		246.618	70.1606		246.579	74.9935
246.871	104.425		246.97	85.2323		247.016	71.2698		246.977	74.7089
247.269	104.721		247.384	83.4452		247.43	67.4861		247.391	72.7738
247.683	106.879		247.782	83.9344		247.828	70.3983		247.789	74.5
248.082	105.372		248.196	83.1914		248.242	70.9368		248.203	74.2262
248.496	107.304		248.594	84.6473		248.64	71.545		248.601	73.5346
248.894	107.558		249.008	83.3742		249.054	69.6895		249.015	75.2825
249.309	106.476		249.406	83.8871		249.452	69.0503		249.413	75.3777
249.707	105.549		249.804	84.5151		249.866	69.5086		249.827	74.6353
250.121	105.516		250.218	83.8398		250.264	69.4315		250.225	76.7587
250.52	104.665		250.616	83.1968		250.678	70.0214		250.639	75.184
250.918	105.018		251.03	83.043		251.076	69.3801		251.037	75.1656
251.332	104.204		251.428	83.2226		251.49	69.7141		251.451	76.75
251.731	106.793		251.842	82.8882		251.889	70.5268		251.849	76.1558
252.145	106.607		252.256	83.029		252.302	69.7677		252.263	75.5206
252.543	104.527		252.654	84.7032		252.701	70.6627		252.661	76.4859
252.958	108.309		253.068	83.3559		253.115	70.4154		253.075	75.1569
253.356	103.767		253.466	83.7763		253.513	68.9293		253.473	74.5693
253.77	106.588		253.864	82.2516		253.927	69.8897		253.887	76.3333
254.169	104.802		254.278	84.9194		254.325	70.4304		254.285	75.6602
254.583	103.255		254.676	84.1172		254.739	70.2912		254.699	75.7716
254.981	104.369		255.09	82.386		255.137	69.3084		255.097	75.8074
255.396	105.738		255.488	83.7731		255.551	68.7602		255.511	76.2089
255.794	105.148		255.902	86.5366		255.949	70.4754		255.909	76.1753
256.208	105.263		256.3	84.3527		256.363	68.4422		256.323	75.1234
256.607	107.904		256.714	83.3989		256.761	67.2313		256.721	76.1472
257.021	108.86		257.112	84.4075		257.175	67.47		257.135	75.7554
257.419	106.829		257.526	83.9968		257.573	68.6317		257.533	75.5097
257.834	106.787		257.924	83.9247		257.987	67.9764		257.947	75.8712
258.232	107.544		258.338	81.6516		258.385	68.6499		258.361	74.895
258.646	107.342		258.736	82.3011		258.799	67.6713		258.759	75.0032
259.045	107.898		259.15	82.914		259.197	67.5107		259.173	75.0162
259.443	106.86		259.549	83.6742		259.611	69.0589		259.571	74.8258
259.857	106.754		259.962	82.9763		260.009	69.4818		259.985	76.3712
260.256	106.359		260.361	83.0022		260.423	70.5418		260.383	75.0433
260.67	106.101		260.775	82.5538		260.821	69.2527		260.797	75.3885
261.068	103.987		261.173	81.7903		261.219	69.2537		261.195	74.2078
261.483	107.477		261.587	81.4215		261.633	69.334		261.609	74.3009
261.881	106.328		261.985	83.8688		262.031	67.4015		262.007	74.8009
262.295	107.161		262.399	83.928		262.445	69.3801		262.421	76.711
262.694	106.975		262.797	83.3323		262.843	69.0043		262.819	75.2965
263.108	106.775		263.211	81.9742		263.257	70.0075		263.233	75.8626
263.506	105.249		263.609	83.057		263.655	67.7527		263.631	73.5736
263.921	105.429		264.023	82.7806		264.069	69.2559		264.045	74.9177
264.319	103.702		264.421	82.6086		264.467	69.2163		264.443	75.1201
264.733	102.714		264.835	84.4903		264.881	69.7302		264.857	74.0173
265.132	102.117		265.233	83.3387		265.279	70.7388		265.255	72.9751
265.546	102.925		265.647	83.9806		265.693	68.9411		265.669	74.1429
265.944	102.586		266.045	84.1742		266.091	68.6103		266.067	74.9989
266.359	104.201		266.459	82.5742		266.505	68.9754		266.481	72.8052
266.757	104.286		266.857	83.1796		266.903	68.6981		266.879	73.6688
267.171	103.015		267.271	83.3989		267.317	69.9904		267.293	74.474
267.57	104.964		267.669	84.5032		267.716	67.7409		267.691	74.3874
267.984	102.888		268.083	82.914		268.13	68.7195		268.105	74.1526
268.382	103.697		268.481	84.2785		268.528	68.3994		268.503	74.1883
268.781	103.141		268.895	84.9538		268.942	69.8812		268.917	75.4361
269.195	103.526		269.293	84.2613		269.34	71.4208		269.315	74.1948
269.609	104.866		269.707	83.6075		269.754	69.8672		269.729	74.9924
270.008	101.174		270.121	85.0151		270.152	70.0792		270.127	73.5368
270.422	104.342		270.519	84.8645		270.566	70.6702		270.541	73.7197
270.82	104.345		270.917	83.8032		270.964	71.6317		270.939	73.237
271.219	101.578		271.331	83.5043		271.362	71.1595		271.337	73.8355
271.633	101.722		271.729	85.4538		271.776	68.9797		271.751	73.5314
272.032	103.487		272.143	85.6645		272.174	70.8244		272.149	73.8041
272.446	102.25		272.541	84.457		272.588	70.44		272.563	73.7165
272.844	102.283		272.955	82.5366		272.986	69.5332		272.961	75.3182
273.258	102.524		273.353	82.6462		273.4	70.3994		273.375	75.3193
273.657	105.548		273.767	85.2258		273.798	70.7762		273.773	75.6299
274.071	104.293		274.165	84.6118		274.212	70.515		274.187	75.2781
274.47	103.644		274.579	82.9043		274.61	70.6713		274.585	77.4859
274.884	103.759		274.978	83.157		275.024	69.6756		274.999	74.4188
275.282	102.527		275.392	83.9194		275.422	69.2452		275.397	74.9859
275.696	103.36		275.79	84.1602		275.836	69.7056		275.811	74.4957
276.095	102.222		276.204	84.3161		276.234	68.5428		276.21	74.3117
276.509	103.296		276.602	83.3667		276.648	71.1478		276.623	75.1634
276.908	102.436		277.016	83.4667		277.062	69.3448		277.022	75.3463
277.322	103.055		277.414	82.4796		277.46	70.0011		277.435	74.1515
277.72	103.442		277.828	82.9925		277.874	69.1681		277.834	73.1905
278.134	105.62		278.226	82.8269		278.272	68.9176		278.248	76.0065
278.533	103.801		278.64	81.4086		278.67	69.8555		278.646	75.4903
278.947	103.332		279.038	82.2419		279.084	69.4925		279.06	74.5563
279.346	104.405		279.452	83.472		279.482	69.8458		279.458	74.737
279.76	102.282		279.85	81.8301		279.896	69.2495		279.856	74.3885
280.158	103.214		280.264	83.4258		280.294	69.8533		280.27	73.0671
280.572	104.947		280.662	83.5731		280.708	69.758		280.668	76.0065
280.971	102.06		281.076	84.5785		281.106	70.0375		281.082	74.8366
281.385	104.152		281.474	82.2355		281.52	68.7291		281.48	76.1396
281.784	102.37		281.888	83.3613		281.918	70.4358		281.894	74.7078
282.182	102.246		282.286	83.4151		282.332	69.7398		282.292	75.0844
282.596	101.965		282.7	84.7097		282.731	69.0407		282.706	73.3929
282.995	101.741		283.098	84.5817		283.144	68.2259		283.104	74.2175
283.409	104.047		283.512	84.0075		283.543	70.7602		283.518	73.9719
283.807	99.616		283.91	83.3409		283.957	69.3298		283.916	74.8853
284.222	105.22		284.324	84.614		284.355	69.3512		284.33	74.3929
284.62	103.698		284.722	84.6946		284.769	70.3565		284.728	75.7835
285.034	107.444		285.136	83.7484		285.167	69.5942		285.142	75.8593
285.433	102.837		285.534	84.4022		285.581	69.9507		285.54	76.1234
285.831	101.967		285.948	83.1645		285.979	69.3201		285.954	74.6147
286.245	103.542		286.346	82.6269		286.393	70.955		286.352	75.0649
286.644	104.112		286.76	82.5032		286.791	68.7687		286.766	75.2013
287.058	103.587		287.158	82.9903		287.205	68.7099		287.164	74.9199
287.456	103.66		287.572	82.2226		287.603	71.1103		287.578	74.5563
287.871	102.687		287.97	83.0097		288.001	71.8191		287.976	73.7457
288.269	101.701		288.384	83.7108		288.415	71.2677		288.39	75.2024
288.683	102.028		288.782	84.5763		288.813	70.3126		288.788	74.5173
289.082	102.895		289.196	83.7258		289.227	70.03		289.202	76.2197
289.496	102.507		289.594	86.5656		289.625	69.8137		289.6	74.7316
289.894	103.383		290.008	83.1129		290.039	70.9893		290.014	74.8636
290.293	102.141		290.407	83.4581		290.437	70.7045		290.412	75.5141
290.707	104.358		290.805	82.9387		290.851	70.0118		290.826	74.7208
291.105	102.12		291.219	83.8355		291.249	68.9069		291.224	74.382
291.52	103.401		291.617	84.2753		291.663	70.1649		291.638	74.6959
291.918	102.988		292.031	81.3172		292.061	70.076		292.036	75.2652
292.332	104.277		292.429	83.6527		292.475	69.7184		292.45	75.5455
292.731	103.353		292.843	83.2828		292.873	69.2741		292.848	75.5952
293.129	101.706		293.241	82.7753		293.287	68.8351		293.262	73.7078
293.543	104.322		293.655	84.6409		293.685	69.7056		293.66	75.5368
293.942	103.417		294.053	82.9505		294.099	69.4893		294.074	75.4513
294.356	104.252		294.467	82.9441		294.497	70.7291		294.472	75.2803
294.754	102.484		294.865	83.1387		294.911	70.0203		294.886	76.7229
295.169	103.696		295.279	83.3806		295.309	71.1627		295.284	77.2576
295.567	101.305		295.677	83.6505		295.723	70.6478		295.682	76.329
295.966	102.261		296.091	82.929		296.121	70.0782		296.096	75.9318
296.38	101.031		296.489	84.0538		296.519	70.3383		296.51	76.4502
296.778	101.803		296.903	83.1151		296.933	70.3158		296.908	76.5325
297.192	103.92		297.301	81.5011		297.347	69.6103		297.306	77.0595
297.591	100.325		297.699	83.3892		297.745	69.7088		297.72	75.4102
298.005	103.542		298.113	83.3409		298.159	70.7527		298.118	75.5541
298.404	103.49		298.511	81.6247		298.558	71.1317		298.532	73.947
298.818	103.849		298.925	84.8645		298.956	70.8555		298.93	75.1299
299.216	102.843		299.323	81.9624		299.37	71.3223		299.344	75.1688

## Sheet: WGR-4
1			2			3			4
Time::Relative Time!!R	Intensity-1	Intensity 1-normalized	Time::Relative Time!!R	Intensity-1	Intensity 1-normalized	Time::Relative Time!!R	Intensity-1	Intensity 1-normalized	Time::Relative Time!!R	Intensity-1	Intensity 1-normalized	average	stdev
s			s			s			s
0	75.8448	99.9071	0	99.6937	93.668	0	96.5038	96.4325	0	110.643	102.519	98.1317	3.88211
0.397494	77.0894	104.27	0.366253	102.101	104.626	0.36571	96.9634	98.5273	0.366164	111.93	107.896	103.83	3.89357
0.810876	75.7866	99.7031	0.780167	99.8282	94.2801	0.779082	98.7836	106.823	0.779989	110.688	102.705	100.878	5.27867
1.20837	75.3966	98.3357	1.17819	102.076	104.51	1.17657	98.2078	104.198	1.17793	108.567	93.8449	100.222	5.11273
1.62175	75.2392	97.7842	1.57622	101.726	102.916	1.58994	95.9742	94.0189	1.59175	108.373	93.035	96.9386	4.47999
3.65553	47.3438	0	2.9878	79.1131	0	3.0324	75.3445	0	3.03514	86.1038	0	0	0
4.06891	48.2134	3.04832	3.38583	81.0566	8.84513	3.44577	75.4273	0.377744	3.43308	84.2595	-7.70497	1.14156	6.87569
4.4664	48.6455	4.56304	3.79974	79.8677	3.43411	3.84326	73.8977	-6.59334	3.8469	86.3019	0.827587	0.557847	5.01752
4.8639	48.0787	2.57615	4.19777	80.0149	4.10441	4.25663	75.2196	-0.569068	4.24484	86.4025	1.24802	1.83988	1.98524
5.27728	49.5453	7.71712	4.61169	80.2572	5.20702	4.65411	77.6168	10.3561	4.65867	86.3983	1.23032	6.12763	3.88318
5.67477	49	5.80578	5.00971	79.7065	2.70065	5.06749	76.141	3.63026	5.05661	86.4004	1.23917	3.34397	1.91368									y=0.95a	y=0.5a
6.08816	49.0032	5.81712	5.42363	80.2882	5.34788	5.46497	75.2282	-0.529822	5.47043	86.0074	-0.40273	2.55811	3.4979			a	a	b	b	c	c	x=t	x=t
6.48565	49.764	8.48392	5.82166	82.1281	13.7219	5.87834	75.7223	1.72192	5.86837	85.554	-2.29689	5.4077	7.10713			Value	Standard Error	Value	Standard Error	Value	Standard Error
6.89903	48.3287	3.4525	6.23557	80.1697	4.80872	6.27583	74	-6.12729	6.2822	87.3972	5.40366	1.8844	5.40318		1	48.5004	0.60001	45.2875	0.4866	0.99255	0.000256876	391.446	83.527
7.31241	49.3459	7.01831	6.6336	82.19	14.0036	6.6892	75.535	0.86832	6.68013	86.6239	2.17297	6.01579	5.94624		2	54.3976	0.61125	56.7268	0.89037	0.98788	0.000508804	249.11	60.2813
7.70991	48.8836	5.39783	7.04751	82.143	13.7899	7.08668	76.7147	6.24503	7.09396	87.8983	7.49697	8.23242	3.80397		3	62.2425	0.54055	67.1653	0.94395	0.98657	0.000460565	227.191	56.8941
8.1074	50.1024	9.67001	7.44554	81.5261	10.9823	7.50005	75.2626	-0.372838	7.4919	87.518	5.90818	6.54692	5.08978		4	53.1842	0.40135	54.3972	0.91351	0.9843	0.000563971	190.734	45.2271
8.52079	49.3847	7.1543	7.85945	82.1654	13.8919	7.89754	75.775	1.9623	7.90572	87.428	5.532	7.13512	4.9994
8.93417	48.8039	5.11831	8.25748	82.4482	15.179	8.31091	76.0495	3.21327	8.30366	88.0053	7.94395	7.86364	5.2499
9.33166	49.2532	6.69346	8.65551	79.6905	2.6278	8.7084	75.1636	-0.824168	8.71749	86.1684	0.269962	2.19176	3.32889
9.74504	48.6595	4.61214	9.06942	80.7834	7.60166	9.12177	75.1722	-0.784922	9.11542	90.428	18.0653	7.37355	7.92783		%recovery	54.5812						264.62
10.1425	48.9181	5.51871	9.46745	79.8943	3.55554	9.51925	77.1066	8.03073	9.52925	88.8919	11.6482	7.18829	3.49212			5.70544						87.9118	61.4824
10.5559	48.4192	3.76979	9.88136	78.7855	-1.49119	9.93262	77.1927	8.42319	9.92719	89.0403	12.2678	5.74239	5.94371										16.0488
10.9534	48.9741	5.71513	10.2794	80.9594	8.40312	10.3301	76.1238	3.55177	10.341	88.6006	10.4311	7.02529	3.01552
11.3668	48.2058	3.02188	10.6933	80.0939	4.46385	10.7435	74.7374	-2.76685	10.739	89.4121	13.8212	4.63501	6.87518							D	1	1.59664e-14
11.7643	49.3502	7.03342	11.0913	79.7951	3.10381	11.141	75.4726	0.583785	11.1528	90.1748	17.0076	6.93215	7.22225								2	2.50893e-14
12.1777	48.9375	5.5867	11.5052	81.0299	8.7237	11.5543	75.817	2.15363	11.5507	89.3305	13.4804	7.4861	4.81339								3	2.75099e-14
12.5752	49.0345	5.92666	11.9033	80.952	8.36912	11.9518	75.5081	0.745676	11.9645	88.4661	9.86909	6.22764	3.99953								4	3.27681e-14
12.9885	49.5442	7.71334	12.3172	78.8815	-1.05403	12.3652	76.2357	4.06197	12.3625	87.9502	7.71382	4.60878	4.14914
13.386	49.6056	7.92865	12.7152	81.7812	12.1432	12.7627	75.1572	-0.853602	12.7604	90.0064	16.3039	8.88055	7.3351								average	2.53334e-14
13.7994	50.3847	10.6597	13.1132	80.5742	6.64963	13.176	76.6523	5.9605	13.1742	89.2903	13.3122	9.1455	3.46544								srdev	7.0193e-15
14.1969	49.7101	8.29506	13.5272	81.2818	9.87002	13.5735	74.8913	-2.06533	13.5722	86.6547	2.30131	4.60027	5.51172
14.6103	49.5312	7.66802	13.9252	81.0576	8.84999	13.9869	75.0678	-1.26078	13.986	90.1081	16.7288	7.9965	7.36628
15.0078	50.0981	9.6549	14.3391	79.1761	0.28658	14.3844	74.0624	-5.84276	14.3839	88.9989	12.0952	4.04847	8.33006
15.4212	50.167	9.89665	14.7371	79.381	1.21918	14.7978	76.5027	5.2786	14.7978	89.393	13.7415	7.53398	5.44912
15.8187	49.7909	8.57836	15.151	82.1409	13.7801	15.1952	76.423	4.91557	15.1957	88.2002	8.75826	9.00808	3.64089
16.2321	49.3524	7.04098	15.5491	81.9808	13.0515	15.6086	76.2034	3.9148	15.6095	88.5996	10.4267	8.60851	3.98056
16.6295	49.3847	7.1543	15.963	79.5528	2.0012	16.0061	77.1109	8.05035	16.0075	88.5869	10.3736	6.89487	3.53327
17.0429	49.1778	6.42905	16.361	80.4002	5.8579	16.4195	76.9139	7.1526	16.4213	86.5424	1.8322	5.31793	2.38345
17.4404	49.833	8.72567	16.7749	81.0619	8.86942	16.817	77.2056	8.48206	16.8192	90.1345	16.8394	10.7291	4.07665
17.8538	50.8362	12.2424	17.173	82.0171	13.2167	17.2303	77.4844	9.75265	17.2331	90.2553	17.3439	13.1389	3.1601
18.2513	48.8739	5.36383	17.5869	80.0566	4.29385	17.6278	78.4758	14.2709	17.631	89.2881	13.3034	9.30797	5.20548
18.6647	49.8351	8.73323	17.9849	81.4418	10.5986	18.0412	77.9214	11.7444	18.0448	87.2712	4.87701	8.98831	3.0087
19.0622	49.9537	9.14874	18.3988	79.1793	0.301152	18.4387	76.1259	3.56158	18.4428	89.4237	13.8698	6.72033	6.00544
19.4756	50.3739	10.6219	18.7968	82.1889	13.9987	18.852	76.1938	3.87064	18.8566	89.9068	15.8879	11.0948	5.28579
19.8731	50.0237	9.39426	19.2108	81.651	11.5506	19.2495	76.0269	3.11025	19.2545	88.59	10.3869	8.61051	3.77125
20.2864	49.2284	6.60658	19.6088	81.3714	10.278	19.6629	75.8224	2.17816	19.6684	88.9608	11.9358	7.74965	4.33071
20.6839	51.2543	13.708	20.0068	81.6019	11.3272	20.0604	76.2809	4.26801	20.0663	91.4206	22.2121	12.8788	7.4016
21.0973	50.9386	12.6012	20.4207	82.3842	14.8876	20.4738	75.3703	0.117738	20.4801	89.5614	14.4452	10.5129	7.00051
21.4948	50.4537	10.9014	20.8187	80.0747	4.37642	20.8712	75.704	1.63852	20.8781	90.5975	18.7734	8.92244	7.63063
21.9082	50.2414	10.1573	21.2327	82.5261	15.5336	21.2846	76.8245	6.74542	21.276	90.4947	18.3441	12.6951	5.222
22.3057	51.3567	14.0668	21.6307	81.174	9.37943	21.6821	77.8482	11.4108	21.6898	90.0297	16.4013	12.8146	3.06613
22.7191	51.4935	14.5466	22.0446	80.6681	7.07708	22.0955	75.9333	2.68345	22.1036	89.7807	15.3613	9.91709	6.09542
23.1166	50.5065	11.0865	22.4426	82.8719	17.1074	22.493	77.7126	10.7927	22.5016	91.3485	21.9112	15.2244	5.32355
23.5299	51.3405	14.0102	22.8565	79.7236	2.77837	22.9063	79.1572	17.3762	22.8995	88.5763	10.3294	11.1235	6.26368
23.9274	50.0722	9.56425	23.2546	82.2295	14.1833	23.3038	78.7772	15.6445	23.3133	89.2881	13.3034	13.1738	2.59287
24.3408	49.9483	9.12985	23.6685	81.7022	11.7838	23.7172	78.6975	15.2814	23.7113	92.4078	26.3368	15.633	7.5675
24.7542	50.4968	11.0525	24.0665	80.1398	4.67272	24.1147	77.7147	10.8025	24.1251	90.4523	18.1671	11.1737	5.51733
25.1517	50.6627	11.6342	24.4804	79.4867	1.70005	24.528	77.9548	11.8965	24.523	90.7617	19.4594	11.1725	7.28324
25.5651	49.944	9.11474	24.8785	81.8068	12.2598	24.9255	77.409	9.40925	24.9369	91.3665	21.9864	13.1925	6.03168
25.9626	50.8858	12.4161	25.2765	80.984	8.51483	25.3389	80.3326	22.7333	25.3348	89.9905	16.2375	14.9755	6.05713
26.376	50.3793	10.6408	25.6904	83.3212	19.1523	25.7364	76.8515	6.86806	25.7486	92.2394	25.6331	15.5736	8.44826
26.7734	50.3524	10.5464	26.0884	81.4482	10.6278	26.1498	78.6394	15.0165	26.1466	89.6419	14.7815	12.743	2.49158
27.1868	50.9763	12.7334	26.5023	80.1089	4.53185	26.5472	78.1367	12.7255	26.5604	89.4809	14.1088	11.0249	4.37727
27.5843	49.2069	6.53103	26.9004	81.159	9.31143	26.9606	78.7729	15.6248	26.9583	89.6483	14.8081	11.5688	4.3749
27.9977	50.6185	11.4794	27.3143	81.3202	10.0449	27.3581	77.3983	9.36019	27.3722	90.8994	20.0347	12.7298	4.94935
28.3952	50.6002	11.4151	27.7123	81.5454	11.0698	27.7715	78.127	12.6814	27.7701	90.1367	16.8483	13.0036	2.65507
28.8086	50.5668	11.298	28.1262	80.3287	5.53246	28.1689	79.0388	16.8366	28.1839	89.0678	12.3828	11.5125	4.65153
29.2061	51.1509	13.3454	28.5243	82.4205	15.0528	28.5823	79.0753	17.0034	28.5819	92.5498	26.9298	18.0828	6.08437
29.6195	51.097	13.1565	28.9382	80.333	5.55189	28.9798	78.8762	16.0958	28.9957	91.6758	23.2787	14.5207	7.33675
30.017	50.2306	10.1195	29.3362	82.7727	16.6557	29.3932	79.465	18.7793	29.3936	89.6176	14.6797	15.0585	3.69378
30.4303	51.3782	14.1424	29.7501	82.5326	15.5628	29.7907	79.2788	17.9306	29.8075	91.84	23.9646	17.9001	4.33447
30.8278	50.5205	11.1356	30.1481	80.5155	6.38248	30.204	78.282	13.3878	30.2054	90.0805	16.6137	11.8799	4.29955
31.2412	50.2338	10.1308	30.562	81.1377	9.21428	30.6015	78.2239	13.1229	30.6192	89.7765	15.3436	11.9529	2.80983
31.6387	51.0086	12.8468	30.9601	81.8751	12.5707	31.0149	79.1238	17.2241	31.0172	90.4078	17.9812	15.1557	2.84461
32.0521	50.9688	12.707	31.374	80.5795	6.67392	31.4124	79.1421	17.3075	31.4151	90.4258	18.0565	13.6862	5.23908
32.4496	50.7231	11.8458	31.772	80.2807	5.31388	31.8257	80.4618	23.322	31.8289	90.607	18.8132	14.8237	7.90447
32.863	50.9192	12.5332	32.1859	82.4023	14.9702	32.2232	78.747	15.5071	32.2269	92.3379	26.0447	17.2638	5.99523
33.2605	51.4267	14.3124	32.584	83.3543	19.3029	32.6366	79.3337	18.1807	32.6407	91.8294	23.9204	18.9291	3.95503
33.6738	51.4256	14.3086	32.9979	81.6179	11.4001	33.0341	80.3638	22.8756	33.0386	92.1261	25.1595	18.4359	6.61956
34.0713	51.6056	14.9394	33.3959	83.8058	21.3575	33.4475	79.9569	21.0212	33.4524	92.1674	25.3321	20.6626	4.2884
34.4847	51.2155	13.572	33.8098	81.6073	11.3515	33.8449	78.5124	14.4377	33.8663	90.1748	17.0076	14.0922	2.33815
34.8822	51.8772	15.8913	34.2078	81.5784	11.2203	34.2583	80.071	21.5412	34.2642	89.9947	16.2552	16.227	4.21982
35.2956	52.4289	17.8253	34.6059	83.6553	20.6726	34.6558	81.4543	27.8451	34.6621	90.5561	18.6008	21.236	4.56708
35.6931	51.1832	13.4587	35.0198	83.873	21.6635	35.0692	81.5867	28.4485	35.076	90.8994	20.0347	20.9014	6.15588
36.1065	49.5884	7.86822	35.4178	82.6894	16.2768	35.4667	78.859	16.0173	35.4898	91.8792	24.1284	16.0727	6.63958
36.504	51.3254	13.9573	35.8317	82.555	15.6648	35.88	79.6814	19.7653	35.8877	91.1578	21.1145	17.6255	3.36909
36.9173	50.2575	10.2139	36.2298	85.5731	29.4012	36.2775	80.2777	22.4831	36.2857	90.0424	16.4544	19.6382	8.21305
37.3148	51.0517	12.9979	36.6437	82.524	15.5239	36.6909	78.9623	16.4883	36.6995	90.8909	19.9993	16.2523	2.89929
37.7282	51.82	15.6911	37.0417	83.3244	19.1669	37.0884	79.7578	20.1136	37.0974	90.6578	19.0257	18.4993	1.93345
38.1257	51.6929	15.2454	37.4556	83.1953	18.5791	37.5017	81.0603	26.0496	37.5113	90.4661	18.2246	19.5247	4.59968
38.5391	51.9752	16.235	37.8536	83.1494	18.3703	37.8992	79.1916	17.5332	37.9092	91.893	24.1859	19.0811	3.51475
38.9366	51.4666	14.4521	38.2676	84.572	24.8451	38.3126	79.8321	20.4521	38.323	90.7341	19.3443	19.7734	4.26936
39.35	52.0582	16.5259	38.6656	82.7972	16.7674	38.7101	80.6534	24.1952	38.721	91.4343	22.2696	19.9395	3.88397
39.7475	52.1994	17.0207	39.0795	83.3799	19.4195	39.1235	82.4758	32.5007	39.1348	92.7119	27.6069	24.1369	7.18535
40.1609	51.9461	16.1331	39.4775	83.5752	20.3083	39.5209	81.2648	26.9817	39.5327	91.839	23.9602	21.8458	4.68498
40.5583	52.4881	18.0331	39.8914	84.7801	25.7922	39.9343	81.986	30.2685	39.9466	89.1939	12.9095	21.7508	7.76478
40.9717	52.8631	19.3476	40.2895	83.4728	19.842	40.3477	81.0366	25.9417	40.3445	91.4597	22.3758	21.8768	3.01714
41.3692	52.2899	17.338	40.7034	82.1046	13.615	40.7452	80.662	24.2345	40.7583	90.3294	17.6537	18.2103	4.41505
41.7826	51.6649	15.1472	41.1014	83.7684	21.1875	41.1585	80.8267	24.985	41.1563	90.143	16.8748	19.5486	4.42578
42.1801	51.4838	14.5126	41.5153	84.0779	22.5961	41.556	81.7966	29.4051	41.5701	90.6017	18.7911	21.3262	6.31754
42.5935	51.8631	15.8422	41.9133	82.1718	13.921	41.9694	82.7244	33.6339	41.968	90.4703	18.2423	20.4099	8.99152
42.991	51.1369	13.2963	42.3273	85.3319	28.3034	42.3669	81.1173	26.3096	42.3818	92.8157	28.0406	23.9875	7.18215
43.4044	53.1584	20.3826	42.7253	82.7279	16.4517	42.7803	81.5382	28.2277	42.7798	90.7691	19.4903	21.1381	5.01703
43.8019	52.0614	16.5372	43.1392	83.2753	18.9434	43.1777	79.62	19.4857	43.1936	91.8528	24.0177	19.746	3.12281
44.1993	52.0291	16.4239	43.5372	84.7012	25.4328	43.5911	80.9752	25.662	43.5915	91.0148	20.5171	22.009	4.41535
44.6127	51.7942	15.6004	43.9511	84.7097	25.4716	43.9886	81.2519	26.9228	44.0054	89.9852	16.2154	21.0526	5.97528
45.0261	51.7716	15.5211	44.3492	83.7535	21.1195	44.402	80.8848	25.2499	44.4033	91.1833	21.2208	20.7778	3.99774
45.4236	51.375	14.1311	44.7472	84.0939	22.669	44.7994	79.9731	21.0948	44.8171	91.2754	21.6058	19.8751	3.88513
45.837	50.8438	12.2688	45.1611	83.4205	19.604	45.2128	81.2357	26.8492	45.2151	92.4153	26.3677	21.2725	6.8535
46.2345	52.1336	16.7903	45.5591	83.2295	18.7346	45.6103	80.9031	25.3333	45.6289	91.4883	22.4953	20.8384	3.81938
46.632	52.6422	18.5732	45.9731	82.0224	13.241	46.0237	81.4682	27.9089	46.0268	90.8432	19.8001	19.8808	6.06227
47.0454	50.9666	12.6994	46.3711	82.4728	15.2908	46.4212	82.6093	33.109	46.4407	89.411	13.8167	18.729	9.64523
47.4429	51.7554	15.4645	46.785	83.429	19.6429	46.8345	82.3229	31.804	46.8386	89.6038	14.6222	20.3834	7.92395
47.8562	51.1584	13.3718	47.183	83.9616	22.0667	47.232	83.6997	38.0785	47.2524	91.4534	22.3493	23.9666	10.2895
48.2537	51.5851	14.8676	47.5969	83.5923	20.3861	47.6454	79.6652	19.6917	47.6504	93.1028	29.2399	21.0463	5.98839
48.6671	52.2004	17.0245	47.995	83.8933	21.7558	48.0429	78.5059	14.4082	48.0642	92.9555	28.6248	20.4533	6.23884
49.0646	52.4052	17.7422	48.4089	84.9979	26.7831	48.4562	80.7481	24.6269	48.4621	90.5964	18.769	21.9803	4.41005
49.478	53.3631	21.1003	48.8069	86.1974	32.2427	48.8537	80.5199	23.5869	48.876	92.2383	25.6287	25.6396	4.77564
49.8914	52.4666	17.9575	49.2208	85.4429	28.8086	49.2671	81.3541	27.3889	49.2739	94.6494	35.7013	27.4641	7.30389
50.2889	51.7371	15.4002	49.6189	85.5368	29.236	49.6646	82.3014	31.7059	49.6877	92.053	24.8542	25.2991	7.18174
50.7022	53.4192	21.2967	50.0328	86.3287	32.8402	50.0621	82.127	30.9112	50.0857	94.5328	35.2145	30.0656	6.10514
51.0997	51.7543	15.4607	50.4308	84.1313	22.839	50.4754	82.6136	33.1286	50.4995	94.6441	35.6792	26.7769	9.36587
51.5131	51.57	14.8148	50.8447	84.9114	26.3897	50.8888	81.7147	29.0323	50.8974	92.6102	27.182	24.3547	6.45563
51.9106	53.3707	21.1267	51.2427	85.5977	29.5129	51.2863	81.8859	29.8123	51.3112	93.5943	31.2934	27.9363	4.60601
52.324	53.1994	20.5261	51.6566	84.1547	22.9459	51.6997	82.8159	34.0509	51.7092	93.9004	32.5724	27.5238	6.78274
52.7215	52.2403	17.1643	52.0547	85.7321	30.1249	52.0972	83.789	38.4857	52.123	91.9608	24.4691	27.561	9.01063
53.1349	53.0312	19.9368	52.4686	83.3714	19.3806	52.5105	82.4607	32.432	52.5209	93.6758	31.6342	25.8459	7.15537
53.5324	53.0894	20.1408	52.8666	82.5763	15.7619	52.908	83.8784	38.8929	52.9348	93.6165	31.3864	26.5455	10.5388
53.9457	52.2737	17.2814	53.2646	81.842	12.4201	53.3214	84.1658	40.2027	53.3327	92.3464	26.0801	23.9961	12.1941
54.3432	52.0744	16.5826	53.6786	83.7204	20.9689	53.7189	83.4855	37.1023	53.7306	93.6462	31.5103	26.541	9.42431
54.7407	52.8912	19.4458	54.0766	83.0534	17.9331	54.1322	82.0667	30.6365	54.1445	91.6494	23.168	22.7959	5.67106
55.1541	51.3782	14.1424	54.4905	83.54	20.1481	54.5297	84.1173	39.9819	54.5424	91.4502	22.336	24.1521	11.1072
55.5675	53.2123	20.5714	54.8885	83.9776	22.1395	54.9431	84.9839	43.9311	54.9562	92.3581	26.1287	28.1927	10.7499
55.965	53.6239	22.0144	55.3024	84.4429	24.2573	55.3406	84.6523	42.4201	55.3542	91.9439	24.3983	28.2725	9.49473
56.3625	54.0841	23.6273	55.7005	84.5219	24.6168	55.754	84.3692	41.1299	55.768	93.285	30.0012	29.8438	8.02844
56.7759	51.4041	14.233	56.1144	83.8933	21.7558	56.1514	83.5016	37.1759	56.1659	93.0805	29.147	25.5779	9.84149
57.1734	52.3621	17.5911	56.5124	83.7492	21.1001	56.5648	83.3197	36.3468	56.5798	92.0519	24.8498	24.9719	8.14186
57.5867	51.9677	16.2086	56.9263	83.4386	19.6866	56.9623	84.6405	42.3661	56.9777	92.715	27.6202	26.4704	11.6236
57.9842	52.5345	18.1955	57.3244	83.1323	18.2926	57.3757	85.2282	45.0447	57.3915	94.5403	35.2455	29.1946	13.2624
58.3976	53.0722	20.0804	57.7224	85.2572	27.9634	57.7731	85.0614	44.2843	57.7895	93.9703	32.8645	31.2982	10.1333
58.811	53.7511	22.4601	58.1363	83.0438	17.8894	58.1865	83.578	37.5242	58.2033	92.804	27.9919	26.4664	8.45018
59.2085	52.5733	18.3315	58.5343	85.3586	28.4249	58.584	83.7686	38.3925	58.6012	92.0996	25.0489	27.5494	8.35786
59.6219	53.6713	22.1806	58.9482	86.5816	33.9913	58.9974	83.1927	35.7679	59.0151	94.4068	34.6879	31.6569	6.35969
60.0194	53.7069	22.3052	59.3463	86.1473	32.0144	59.4107	83.4726	37.0434	59.413	93.6663	31.5944	30.7394	6.14362
60.4169	54	23.3327	59.7602	85.2156	27.774	59.8082	81.8665	29.724	59.8268	92.1737	25.3587	26.5473	2.78943
60.8303	53.4968	21.5687	60.1582	83.8666	21.6344	60.2216	81.8848	29.8074	60.2248	94.1049	33.4266	26.6093	5.96827
61.2277	54.0496	23.5064	60.5721	85.0651	27.0891	60.6191	81.2799	27.0504	60.6227	92.1949	25.4472	25.7733	1.69384
61.6411	53.9062	23.004	60.9701	86.9947	35.8711	61.0325	79.7492	20.0744	61.0365	94.2161	33.8913	28.2102	7.83708
62.0386	53.43	21.3345	61.3841	85.1441	27.4486	61.4299	83.76	38.3532	61.4345	94.7648	36.1837	30.83	7.89221
62.452	53.9116	23.0229	61.7821	83.7791	21.2361	61.8274	83.1485	35.5668	61.8483	93.571	31.1961	27.7555	6.77626
62.8495	52.7759	19.0416	62.1801	84.143	22.8924	62.2408	82.5016	32.6184	62.2462	94.518	35.1526	27.4262	7.69225
63.2629	53.4655	21.4591	62.594	83.7044	20.8961	62.6542	82.8105	34.0264	62.66	96.0074	41.3749	29.4391	10.0028
63.6604	52.8588	19.3325	62.9921	83.4173	19.5895	63.0517	80.1787	22.0318	63.058	95.7956	40.4898	25.3609	10.1591
64.0738	53.5226	21.6593	63.406	84.7663	25.7291	63.465	81.5608	28.3308	63.4718	95.9502	41.136	29.2138	8.40895
64.4713	53.8373	22.7623	63.804	84.1793	23.0576	63.8625	83.4037	36.7294	63.8698	94.393	34.6303	29.2949	7.42335
64.8846	52.5399	18.2144	64.2179	84.3906	24.0193	64.2759	83.0635	35.1792	64.2836	93.768	32.0192	27.358	7.69526
65.2821	53.0216	19.9028	64.6159	82.3853	14.8925	64.6734	82.5199	32.7018	64.6815	95.1059	37.6088	26.2765	10.6446
65.6955	54.2812	24.3186	65.0299	84.5005	24.5196	65.0867	83.4693	37.0287	65.0953	95.2818	38.3434	31.0526	7.6789
66.093	54.0754	23.5971	65.4279	83.2465	18.8123	65.4842	83.1152	35.4147	65.4933	95.3506	38.6311	29.1138	9.43106
66.5064	53.9375	23.1136	65.8418	86.5934	34.0448	65.8976	83.9494	39.2166	65.9071	94.821	36.4183	33.1983	7.04761
66.9198	53.9623	23.2005	66.2398	84.7076	25.4619	66.2951	83.7804	38.4464	66.305	94.5032	35.0906	30.5499	7.36828
67.3173	54.1142	23.7331	66.6379	84.3426	23.8007	66.7085	83.0398	35.0713	66.7189	93.6081	31.351	28.489	5.66027
67.7306	53.5593	21.7877	67.0518	85.9488	31.111	67.1059	84.3649	41.1103	67.1168	92.5773	27.0448	30.2635	8.17657
68.1281	53.2241	20.613	67.4498	84.8559	26.1371	67.5193	85.0926	44.4266	67.5306	96.0975	41.7511	33.2319	11.6543
68.5415	54.3093	24.4168	67.8637	85.0395	26.9725	67.9168	83.282	36.1751	67.9286	95.0985	37.5778	31.2855	6.56459
68.939	53.4386	21.3647	68.2617	84.7652	25.7242	68.3302	83.9074	39.0253	68.3424	95.2542	38.2283	31.0856	8.89379
69.3524	53.8631	22.853	68.6757	86.1932	32.2233	68.7277	84.8762	43.4405	68.7403	96.0381	41.5033	35.005	9.46565
69.7499	52.4601	17.9348	69.0737	86.8911	35.3999	69.141	84.1012	39.9084	69.1542	94.7044	35.9315	32.2937	9.78164
70.1633	51.7381	15.404	69.4876	87.0598	36.1674	69.5385	85.1722	44.7896	69.5521	96.3951	42.9947	34.8389	13.4785
70.5608	52.3147	17.4249	69.8856	85.9989	31.3393	69.9519	83.4586	36.9796	69.9659	93.7246	31.8378	29.3954	8.37769
70.9583	51.7004	15.2718	70.2995	86.6852	34.4625	70.3494	84.1324	40.0506	70.3639	93.8909	32.5326	30.5794	10.6914
71.3716	51.7263	15.3625	70.6976	86.3511	32.9422	70.7627	83.4112	36.7638	70.7777	94.8326	36.467	30.3838	10.1636
71.7691	54.1983	24.0277	71.1115	84.8634	26.1711	71.1602	84.1873	40.3008	71.1756	96.0064	41.3705	32.9675	9.13782
72.1825	54.014	23.3818	71.5095	85.2615	27.9829	71.5736	85.5791	46.644	71.5736	96.7362	44.4198	35.6071	11.6485
72.58	53.4903	21.546	71.9234	86.3959	33.1462	71.9711	84.4489	41.4929	71.9874	94.9428	36.9272	33.2781	8.53345
72.9934	52.8685	19.3665	72.3214	84.286	23.5433	72.3845	85.1195	44.5492	72.3853	95.4841	39.1887	31.6619	12.1082
73.3909	52.7726	19.0303	72.7354	85.6425	29.7169	72.7819	83.085	35.2773	72.7992	96.6472	44.048	32.0181	10.4773
73.8043	52.0582	16.5259	73.1334	86.7823	34.9045	73.1953	83.2497	36.0279	73.1971	94.4364	34.8118	30.5675	9.37739
74.2018	52.3545	17.5647	73.5314	86.9264	35.5602	73.5928	82.9257	34.5513	73.6109	94.089	33.3602	30.2591	8.51058
74.6152	52.8039	19.1398	73.9453	87.2092	36.8474	74.0062	84.9376	43.7201	74.0089	97.2383	46.5175	36.5562	12.3013
75.0126	54.6455	25.5953	74.3434	83.8591	21.6004	74.4036	84.2508	40.5903	74.4227	95.536	39.4056	31.7979	9.62018
75.426	53.3976	21.2211	74.7573	86.3778	33.0636	74.817	83.4543	36.96	74.8206	94.5551	35.3074	31.638	7.12582
75.8235	54.3028	24.3941	75.1553	83.682	20.7941	75.2145	85.4564	46.0847	75.2344	97.2765	46.6768	34.4874	13.8138
76.2369	53.1142	20.2277	75.5692	83.5048	19.9878	75.6279	85.0678	44.3137	75.6324	92.804	27.9919	28.1303	11.4116
76.6344	53.9558	23.1778	75.9672	85.8815	30.805	76.0254	83.9247	39.1038	76.0462	95.1081	37.6176	32.676	7.29047
77.0478	54.3599	24.5943	76.3653	85.1078	27.2834	76.4387	83.7621	38.363	76.4441	94.215	33.8868	31.0319	6.2554
77.4453	54.8567	26.3357	76.7792	85.3789	28.5172	76.8362	82.6093	33.109	76.858	95.1112	37.6309	31.3982	5.02337
77.8587	54.0754	23.5971	77.1772	84.7044	25.4474	77.2496	83.2949	36.2339	77.2559	93.6536	31.5413	29.2049	5.78598
78.2562	53.5614	21.7953	77.5911	86.0374	31.5141	77.6471	82.2433	31.441	77.6697	94.465	34.9313	29.9204	5.65622
78.6695	55.1649	27.416	78.005	85.7684	30.2901	78.0604	84.3714	41.1397	78.0677	92.9163	28.461	31.8267	6.32127
79.067	53.8028	22.6414	78.4031	87.6649	38.9215	78.4579	85.1819	44.8337	78.4815	92.5763	27.0404	33.3593	10.2859
79.4804	55.1519	27.3707	78.8011	86.1547	32.0484	78.8713	84.5651	42.0227	78.8794	94.5286	35.1968	34.1597	6.14957
79.8779	54.0334	23.4498	79.215	85.2924	28.1237	79.2688	85.9774	48.4591	79.2933	97.0244	45.6235	36.414	12.4726
80.2913	54.3427	24.5339	79.613	85.4482	28.8329	79.6822	85.9247	48.2187	79.6912	95.3411	38.5912	35.0442	10.5703
80.6888	53.2823	20.817	80.027	85.5838	29.4498	80.0796	83.5511	37.4015	80.105	95.6451	39.8614	31.8824	8.61175
81.1022	54.5733	25.3422	80.425	86.3415	32.8984	80.493	85.6179	46.8206	80.503	95.8422	40.6846	36.4365	9.33588
81.4997	54.7306	25.8937	80.8389	86.3501	32.9373	80.8905	85.0678	44.3137	80.9168	96.1038	41.7777	36.2306	8.44204
81.913	53.82	22.7019	81.2369	86.254	32.5001	81.3039	87.8235	56.8725	81.3147	94.5106	35.1216	36.799	14.4103
82.3105	53.8276	22.7283	81.6508	86.1622	32.0824	81.7014	82.9645	34.7279	81.7127	96.8475	44.8844	33.6058	9.1124
82.7239	54.5873	25.3913	82.0489	84.698	25.4182	82.1147	83.1776	35.6992	82.1265	96.6081	43.8843	32.5983	8.95326
83.1214	54.0162	23.3893	82.4628	85.1547	27.4971	82.5122	84.6157	42.2533	82.5244	95.5985	39.6667	33.2016	9.17518
83.5348	55.0539	27.0269	82.8608	85.5827	29.4449	82.9256	85.4704	46.1485	82.9383	95.4979	39.2462	35.4666	8.86712
83.9323	54.2058	24.0542	83.2747	84.3981	24.0533	83.3231	83.1485	35.5668	83.3362	94.607	35.5243	29.7996	6.63482
84.3457	54.097	23.6726	83.6727	86.19	32.2087	83.7364	83.8934	38.9615	83.75	93.5572	31.1385	31.4954	6.26033
84.7432	55.1498	27.3631	84.0867	85.7812	30.3484	84.1339	83.0097	34.9339	84.148	94.4926	35.0463	31.9229	3.7458
85.1565	53.875	22.8945	84.4847	85.7268	30.1006	84.5473	83.7503	38.3091	84.5618	95.0339	37.3078	32.153	7.17406
85.554	56.0119	30.385	84.8827	84.9296	26.4722	84.9448	84.0484	39.668	84.9597	95.7871	40.4544	34.2449	6.91089
85.9674	54.5183	25.1496	85.2966	85.2423	27.8954	85.3582	85.0926	44.4266	85.3735	97.2669	46.637	36.0271	11.069
86.3649	55.3157	27.9448	85.6947	84.3618	23.8882	85.7556	86.6103	51.3437	85.7715	95.8379	40.6668	35.9609	12.5005
86.7783	54.7834	26.0788	86.1086	85.8517	30.6689	86.169	85.1281	44.5885	86.1853	96.964	45.3713	36.6769	9.77411
87.1758	54.9203	26.5585	86.5066	85.4685	28.9252	86.5665	86.732	51.898	86.5832	93.3125	30.1162	34.3745	11.7756
87.5892	54.7759	26.0524	86.9205	84.1878	23.0964	86.9799	85.5511	46.5164	86.9971	95.8941	40.9014	34.1417	11.347
87.9867	53.8642	22.8567	87.3185	85.7289	30.1104	87.3774	84.8396	43.2737	87.395	97.0636	45.7873	35.507	10.8805
88.4001	55.8642	29.8675	87.7325	84.8356	26.0448	87.7907	85.8687	47.9636	87.8088	93.678	31.643	33.8797	9.67545
88.7975	54.0862	23.6349	88.1305	84.6894	25.3794	88.1882	85.4424	46.0209	88.2068	95.9915	41.3086	34.0859	11.2493
89.2109	55.9052	30.011	88.5444	84.5518	24.7528	88.6016	86.0861	48.9546	88.6047	95.3114	38.4673	35.5464	10.5744
89.6084	55.1228	27.2687	88.9424	84.9328	26.4868	89.0149	86.0484	48.7829	89.0185	96.6557	44.0834	36.6554	11.4566
90.0218	54.2435	24.1864	89.3563	85.9691	31.2032	89.4124	84.7008	42.6409	89.4165	93.5456	31.0898	32.2801	7.64701
90.4193	53.6552	22.1239	89.7544	86.7279	34.6568	89.8258	84.7169	42.7145	89.8303	95.3051	38.4408	34.484	8.87314
90.8327	54.7177	25.8484	90.1683	85.2839	28.0849	90.2233	86.3358	50.0927	90.2282	96.7193	44.3489	37.0937	11.9615
91.2302	53.3825	21.1683	90.5663	86.6297	34.2099	90.6367	85.0355	44.1666	90.6421	94.6578	35.7367	33.8204	9.5034
91.6436	54.6131	25.482	90.9802	85.5315	29.2118	91.0341	85.8019	47.6595	91.04	97.1176	46.013	37.0915	11.3746
92.0411	53.8179	22.6943	91.3782	85.5998	29.5226	91.4475	85.0334	44.1567	91.4538	95.8591	40.7554	34.2823	9.93884
92.4544	55.2942	27.8693	91.7922	85.3319	28.3034	91.845	85.1604	44.7356	91.8518	95.0869	37.5291	34.6094	8.08825
92.8519	54.5733	25.3422	92.1902	87.5848	38.5572	92.2584	84.3811	41.1839	92.2656	97.3178	46.8494	37.9832	9.11002
93.2653	53.8136	22.6792	92.5882	86.715	34.5985	92.6559	86.0969	49.0036	92.6635	94.572	35.3783	35.4149	10.7629
93.6628	55.3254	27.9788	93.0021	86.1398	31.9804	93.0692	85.7169	47.2719	93.0615	94.5826	35.4225	35.6634	8.3153
94.0762	54.2586	24.2392	93.4002	87.9669	40.2961	93.4667	86.8633	52.4965	93.4753	96.7299	44.3932	40.3563	11.8806
94.4737	54.1616	23.8993	93.8141	87.5614	38.4503	93.8801	85.9709	48.4297	93.8732	93.8835	32.5016	35.8202	10.3124
94.8871	54.6832	25.7275	94.2121	85.8794	30.7952	94.2776	86.408	50.4214	94.2871	95.2553	38.2328	36.2942	10.7274
95.2846	53.2263	20.6205	94.626	88.6265	43.2979	94.6909	85.4919	46.2466	94.685	93.2193	29.7268	34.973	11.971
95.6979	54.2705	24.2808	95.024	87.54	38.3532	95.0884	85.2271	45.0398	95.0988	95.8506	40.72	37.0984	8.98233
96.0954	55.4935	28.5681	95.438	88.8314	44.2305	95.5018	84.5016	41.7333	95.4968	96.3326	42.7336	39.3164	7.23863
96.5088	55.4386	28.3754	95.836	88.5624	43.0065	95.8993	85.901	48.1108	95.9106	95.8432	40.689	40.0454	8.37498
96.9063	53.9623	23.2005	96.2499	86.3501	32.9373	96.3127	84.7363	42.8028	96.3085	96.4502	43.2248	35.5413	9.50162
97.3197	54.9978	26.8305	96.6479	88.1259	41.0198	96.7101	84.2853	40.7472	96.7223	94.0985	33.4	35.4994	6.77181
97.7172	54.1562	23.8804	97.0618	89.1633	45.7411	97.1235	85.9774	48.4591	97.1203	93.2352	29.7931	36.9684	11.9969
98.1306	53.4881	21.5384	97.4599	87.5037	38.188	97.521	84.6598	42.4545	97.5341	95.5614	39.5118	35.4232	9.42666
98.5281	54.6552	25.6293	97.8738	85.4621	28.896	97.9344	86.5942	51.2701	97.932	96.2426	42.3574	37.0382	11.9345
98.9414	54.5129	25.1307	98.2718	87.3991	37.712	98.3319	86.1485	49.2391	98.3459	98.678	52.5319	41.1534	12.4287
99.3389	54.3211	24.4583	98.6857	88.445	42.4722	98.7452	85.0441	44.2058	98.7438	96.1186	41.8396	38.244	9.24471
99.7523	55.486	28.5416	99.0838	89.0107	45.0465	99.1427	88.7826	61.2435	99.1576	97.1006	45.9422	45.1935	13.36
100.15	54.7953	26.1204	99.4818	85.936	31.0527	99.5561	86.9839	53.046	99.5556	98.0265	49.8101	40.0073	13.4057
100.563	55.2381	27.6729	99.8957	87.3671	37.5663	99.9536	86.9634	52.9528	99.9535	94.8178	36.405	38.6492	10.5084
100.961	54.4235	24.8172	100.294	86.4002	33.1656	100.367	85.6297	46.8745	100.367	97.0032	45.535	37.5981	10.5206
101.374	55.7619	29.5086	100.708	87.5955	38.6058	100.764	87.0118	53.1735	100.765	98.4025	51.3812	43.1673	11.1797
101.772	55.3815	28.1752	101.106	86.0406	31.5287	101.178	85.1733	44.7945	101.179	96.7786	44.5968	37.2738	8.67904
102.185	55.2888	27.8504	101.52	86.3426	32.9033	101.575	84.7255	42.7537	101.577	95.1811	37.923	35.3576	6.42042
102.582	56.0474	30.5096	101.918	86.5934	34.0448	101.989	85.394	45.8002	101.991	95.3114	38.4673	37.2055	6.59003
102.996	55.9224	30.0715	102.332	86.8719	35.3125	102.386	85.8062	47.6791	102.389	94.5011	35.0817	37.0362	7.49599
103.393	55.6498	29.1158	102.73	88.4461	42.477	102.8	84.5533	41.9688	102.803	94.6706	35.7898	37.3379	6.26778
103.807	55.6562	29.1385	103.143	87.3991	37.712	103.197	87.0032	53.1343	103.201	95.286	38.3611	39.5865	9.96192
104.204	55.4149	28.2923	103.541	89.8698	48.9567	103.61	86.873	52.5407	103.614	95.5212	39.3436	42.2833	10.8649
104.618	54.7791	26.0637	103.94	87.8869	39.9318	104.024	86.5856	51.2309	104.012	95.7595	40.3394	39.3914	10.3117
105.015	55.6379	29.0742	104.353	90.0534	49.7921	104.421	84.9397	43.7299	104.426	94.5985	35.4889	39.5213	9.10318
105.428	56.167	30.9289	104.751	89.032	45.1437	104.835	85.0334	44.1567	104.824	93.5244	31.0013	37.8077	7.91141
105.826	55.8793	29.9204	105.165	87.3511	37.4934	105.232	86.4704	50.7059	105.238	94.5826	35.4225	38.3856	8.81337
106.239	56.8168	33.2067	105.563	88.3725	42.1419	105.645	85.901	48.1108	105.636	93.9703	32.8645	39.081	7.39501
106.637	56.1498	30.8685	105.977	87.1515	36.5851	106.043	84.7212	42.7341	106.05	96.196	42.1627	38.0876	5.55485
107.05	55.3567	28.0884	106.375	86.8196	35.0745	106.456	85.4155	45.8983	106.448	94.9682	37.0334	36.5236	7.3348
107.448	54.194	24.0126	106.789	84.2956	23.587	106.854	87.3068	54.5177	106.846	95.5996	39.6711	35.4471	14.7529
107.861	56.0097	30.3774	107.187	87.8943	39.9658	107.267	85.9429	48.3021	107.259	95.6303	39.7994	39.6112	7.32474
108.259	54.3847	24.6812	107.601	89.6649	48.0241	107.665	86.5178	50.9218	107.673	96.7193	44.3489	41.994	11.8511
108.672	54.8341	26.2563	107.999	89.047	45.2117	108.078	86.0829	48.9399	108.071	96.696	44.2516	41.1649	10.1426
109.069	55.1002	27.1894	108.413	87.8314	39.6792	108.476	85.9042	48.1255	108.469	96.375	42.9106	39.4762	8.8997
109.483	55.0108	26.8758	108.811	87.6681	38.9361	108.889	86.0032	48.5768	108.883	97.4428	47.3716	40.4401	10.0084
109.88	54.7694	26.0297	109.225	89.3372	46.5329	109.286	86.7352	51.9128	109.281	97.7256	48.5533	43.2571	11.6973
110.294	55.4321	28.3528	109.623	87.4642	38.0083	109.7	85.6943	47.1689	109.695	97.4555	47.4247	40.2387	9.05385
110.691	56.6767	32.7156	110.037	88.8741	44.4248	110.097	84.93	43.6858	110.093	95.3358	38.5691	39.8488	5.42163
111.105	55.8438	29.7957	110.435	88.8122	44.1431	110.511	86.7094	51.795	110.506	96.7034	44.2826	42.5041	9.19553
111.502	56.4989	32.0923	110.849	87.9829	40.369	110.908	84.7761	42.9843	110.904	97.6653	48.301	40.9366	6.75698
111.915	55.0151	26.8909	111.247	85.7962	30.4164	111.321	84.4962	41.7088	111.318	97.5869	47.9735	36.7474	9.79579
112.313	55.9547	30.1848	111.645	87.7866	39.4752	111.735	84.7729	42.9696	111.716	96.5763	43.7515	39.0953	6.22446
112.726	57.0151	33.9017	112.059	87.825	39.6501	112.132	85.9322	48.2531	112.13	97.2278	46.4732	42.0695	6.58776
113.124	55.528	28.689	112.457	88.1612	41.1801	112.546	85.0592	44.2745	112.528	94.1208	33.493	36.9091	7.11176
113.537	54.7349	25.9088	112.871	87.2785	37.1631	112.943	85.9225	48.2089	112.942	96.2278	42.2955	38.3941	9.46834
113.935	55.2554	27.7333	113.269	88.9328	44.692	113.357	82.6502	33.2954	113.34	96.7256	44.3755	37.524	8.40757
114.348	56.194	31.0234	113.683	87.4408	37.9015	113.754	85.901	48.1108	113.753	96.9248	45.2075	40.5608	7.6731
114.746	55.25	27.7144	114.081	89.5347	47.4315	114.167	85.3402	45.5549	114.151	94.9862	37.1087	39.4524	9.02182
115.159	55.4386	28.3754	114.495	87.4536	37.9597	114.565	83.8439	38.7359	114.565	98.4523	51.5892	39.1651	9.52913
115.556	56.2823	31.3331	114.893	88.826	44.2062	114.978	84.3369	40.9827	114.963	95.697	40.0782	39.1501	5.50423
115.97	56.07	30.589	115.307	88.3469	42.0253	115.376	85.1507	44.6915	115.377	96.5805	43.7692	40.2687	6.5472
116.367	56.0291	30.4454	115.705	88.6457	43.3853	115.789	83.4456	36.9208	115.775	96.464	43.2824	38.5085	6.16732
116.781	56.3222	31.4729	116.119	87.4973	38.1589	116.187	84.9182	43.6318	116.189	95.5667	39.5339	38.1994	5.05108
117.178	54.1541	23.8728	116.517	89.5475	47.4898	116.6	83.2551	36.0524	116.587	95.5572	39.4941	36.7273	9.81798
117.592	54.305	24.4017	116.931	89.1686	45.7654	116.997	84.3283	40.9435	116.985	96.0657	41.6184	38.1822	9.43115
117.989	55.6422	29.0894	117.329	88.4376	42.4382	117.411	83.7287	38.211	117.398	97.3242	46.876	39.1536	7.58509
118.402	55.1455	27.348	117.727	89.667	48.0338	117.808	85.4069	45.859	117.796	93.7627	31.9971	38.3095	10.1908
118.8	57.0345	33.9697	118.141	87.9701	40.3107	118.222	84.0291	39.5797	118.21	95.7691	40.3792	38.5598	3.08139
119.213	54.3136	24.4319	118.554	89.0555	45.2505	118.619	84.1518	40.1389	118.608	97.2405	46.5263	39.0869	10.1524
119.611	54.3071	24.4092	118.952	89.2551	46.1589	119.033	84.7567	42.896	119.022	97.7182	48.5223	40.4966	10.9702
120.024	55.3319	28.0015	119.366	89.4952	47.2517	119.43	86.1044	49.038	119.42	94.4523	34.8782	39.7923	10.0714
120.422	55.4289	28.3414	119.764	91.1868	54.9506	119.843	84.3025	40.8257	119.834	95.0763	37.4848	40.4006	11.0424
120.835	55.9375	30.1244	120.162	89.5614	47.5529	120.241	85.0388	44.1813	120.232	98.3761	51.2706	43.2823	9.23743
121.233	56.0593	30.5512	120.576	90.5827	52.2013	120.654	85.8515	47.8851	120.646	97.0381	45.6811	44.0797	9.41678
121.646	56.3578	31.5975	120.974	90.5379	51.9973	121.052	83.6125	37.6811	121.043	96.8083	44.7207	41.4992	8.81683
122.043	55.2392	27.6766	121.388	91.5678	56.6846	121.465	83.282	36.1751	121.457	99.7129	56.8557	44.348	14.7577
122.457	55.5259	28.6814	121.786	87.5582	38.4358	121.863	84.831	43.2345	121.855	97.8506	49.0755	39.8568	8.62751
122.854	56.5711	32.3454	122.2	88.9691	44.8571	122.276	84.4952	41.7039	122.269	96.9597	45.3536	41.065	6.03354
123.268	55.6789	29.2178	122.598	88.7919	44.0508	122.673	85.7449	47.3995	122.667	98.3612	51.2086	42.9692	9.62266
123.665	54.4838	25.0287	123.012	88.4632	42.5547	123.087	83.7976	38.5249	123.081	97.7235	48.5444	38.6632	9.97833
124.079	55.5884	28.9005	123.426	88.5155	42.7927	123.484	82.9763	34.7818	123.479	98.3125	51.0051	39.37	9.62205
124.476	56.2845	31.3407	123.824	89.4536	47.0623	123.898	84.8461	43.3031	123.877	96.9216	45.1942	41.7251	7.09102
124.889	56.9084	33.5277	124.222	89.0149	45.066	124.295	84.4984	41.7186	124.291	97.9184	49.3587	42.4178	6.70103
125.287	56.5981	32.4399	124.636	91.0982	54.5474	124.709	83.5619	37.4506	124.688	96.1271	41.875	41.5782	9.46634
125.7	55.9084	30.0224	125.034	90.0299	49.6852	125.122	84.887	43.4896	125.102	95.7097	40.1314	40.8321	8.22155
126.098	56.4795	32.0244	125.448	90.1804	50.3701	125.519	84.5404	41.9099	125.5	96.5508	43.6453	41.9874	7.57819
126.511	55.6929	29.2669	125.846	91.159	54.8243	125.933	84.859	43.362	125.914	97.2722	46.6591	43.5281	10.6586
126.909	55.9515	30.1735	126.26	89.7556	48.4369	126.33	84.6157	42.2533	126.312	95.3602	38.6709	39.8836	7.62742
127.322	56.1121	30.7363	126.658	90.3426	51.1084	126.744	85.5404	46.4674	126.726	96.697	44.256	43.142	8.74957
127.72	54.5334	25.2025	127.072	92.3863	60.4101	127.141	84.7826	43.0137	127.124	95.2066	38.0292	41.6639	14.5766
128.133	55.4978	28.5832	127.47	89.937	49.2627	127.554	83.3703	36.5773	127.538	98.0551	49.9296	41.0882	10.3556
128.53	54.93	26.5925	127.884	90.7022	52.7453	127.952	85.1249	44.5737	127.936	97.9788	49.611	43.3806	11.6873
128.944	54.6088	25.4669	128.282	90	49.5492	128.365	85.3025	45.3832	128.349	97.1239	46.0395	41.6097	10.9162
129.341	54.0108	23.3705	128.696	90.953	53.8868	128.763	83.296	36.2389	128.747	98.375	51.2662	41.1906	14.1985
129.755	55.2231	27.62	129.094	89.8186	48.7235	129.176	85.6103	46.7862	129.161	96.8051	44.7074	41.9593	9.69918
130.152	55.0453	26.9967	129.508	90.3308	51.055	129.574	83.8924	38.9566	129.559	97.2044	46.3759	40.8461	10.4909
130.566	55.2241	27.6237	129.906	90.079	49.9087	129.987	83.3767	36.6068	129.973	96.1706	42.0565	39.0489	9.37156
130.963	55.1315	27.2989	130.304	90.8922	53.6099	130.385	82.9085	34.4728	130.371	97.4248	47.2964	40.6695	11.9519
131.376	56.944	33.6524	130.718	88.9605	44.8182	130.798	85.0291	44.1371	130.785	97.9746	49.5933	43.0503	6.71908
131.774	56.2823	31.3331	131.132	90.2882	50.8607	131.211	84.4392	41.4488	131.183	99.7076	56.8336	45.119	11.1612
132.187	55.9407	30.1357	131.53	89.8047	48.6604	131.609	84.4672	41.5763	131.596	95.0328	37.3034	39.4189	7.76128
132.585	56.5162	32.1528	131.928	87.794	39.5092	132.022	84.3531	41.0563	131.994	96.8718	44.9862	39.4261	5.36907
132.998	55.1886	27.4991	132.342	91.0395	54.2802	132.42	83.9602	39.2657	132.408	96.84	44.8535	41.4746	11.1892
133.396	57.8459	36.814	132.756	88.6094	43.2202	132.817	84.1798	40.2665	132.806	95.8761	40.8262	40.2817	2.64299
133.809	56.3179	31.4578	133.154	87.2721	37.134	133.23	84.5382	41.9001	133.22	99.5456	56.1565	41.6621	10.5637
134.207	56.4666	31.979	133.552	90.937	53.8139	133.628	86.0205	48.6553	133.618	96.2638	42.4459	44.2236	9.39334
134.62	56.1994	31.0422	133.965	89.4013	46.8243	134.041	85.5038	46.3006	134.032	97.6112	48.0753	43.0606	8.04676
135.017	57.3858	35.2011	134.364	91.1505	54.7854	134.439	84.2487	40.5804	134.43	99.072	54.1782	46.1863	9.83048
135.431	56.3998	31.7448	134.777	89.349	46.5863	134.852	84.9516	43.7839	134.843	96.3888	42.9682	41.2708	6.53695
135.828	56.0765	30.6116	135.175	88.5656	43.021	135.25	84.5931	42.1503	135.241	98.1165	50.1863	41.4923	8.09825
136.242	56.8901	33.4635	135.589	88.698	43.6233	135.663	83.7567	38.3385	135.655	97.4089	47.23	40.6639	6.03117
136.639	57.3362	35.0273	136.003	87.4931	38.1395	136.076	85.225	45.03	136.053	97.8496	49.0711	41.817	6.39188
137.053	56.5409	32.2397	136.401	89.6318	47.8735	136.474	84.7169	42.7145	136.451	97.6557	48.2612	42.7722	7.46301
137.45	57.1584	34.4041	136.799	89.111	45.5031	136.871	85.0118	44.0586	136.865	97.7871	48.81	43.1939	6.18819
137.864	56.7554	32.9914	137.213	89.1398	45.6343	137.285	84.662	42.4643	137.263	99.1324	54.4305	43.8801	8.8498
138.261	55.1929	27.5142	137.611	89.952	49.3307	137.698	86.6362	51.4614	137.677	98.7733	52.9302	45.3091	11.955
138.674	56.3944	31.7259	138.025	90.0736	49.8844	138.096	86.8127	52.266	138.075	99.9089	57.6744	47.8877	11.2567
139.072	57.0916	34.1699	138.423	90.4066	51.3999	138.509	85.6243	46.85	138.488	98.4025	51.3812	45.9503	8.14003
139.485	56.7134	32.844	138.837	87.6937	39.0526	138.906	88.1927	58.5552	138.886	98.1176	50.1907	45.1606	11.456
139.883	57.3772	35.1709	139.235	88.5155	42.7927	139.32	86.1755	49.3618	139.3	99.8581	57.462	46.1969	9.48824
140.296	56.6994	32.7949	139.649	89.4013	46.8243	139.717	85.0807	44.3726	139.698	97.4672	47.4734	42.8663	6.84575
140.694	55.3438	28.043	140.047	87.7801	39.4461	140.131	86.0301	48.6995	140.112	98.0487	49.9031	41.5229	10.1284
141.107	56.6455	32.6061	140.461	89.3447	46.5669	140.528	86.6835	51.6773	140.51	99.4396	55.7139	46.641	10.0775
141.505	55.2705	27.7862	140.859	90.3991	51.3659	140.942	85.9935	48.5327	140.924	98.5233	51.8857	44.8926	11.4991
141.918	56.5323	32.2094	141.273	86.5379	33.7922	141.339	85.7384	47.37	141.322	97.6091	48.0665	40.3595	8.52638
142.315	56.6056	32.4663	141.671	88.6894	43.5845	141.752	86.0474	48.778	141.736	99.7108	56.8468	45.4189	10.2146
142.729	55.5237	28.6738	142.085	89.2615	46.188	142.15	85.4553	46.0798	142.133	97.3845	47.1282	42.0175	8.9082
143.126	56.0614	30.5587	142.483	89.6105	47.7763	142.563	87.7406	56.4947	142.547	97.5943	48.0045	45.7086	10.8843
143.54	55.5571	28.7909	142.897	89.8751	48.9809	142.961	87.0549	53.3698	142.945	98.0498	49.9075	45.2623	11.1422
143.937	56.7931	33.1236	143.295	87.7983	39.5286	143.374	87.3154	54.557	143.359	97.9206	49.3676	44.1442	9.63444
144.351	56.2672	31.2802	143.709	90.4205	51.463	143.772	87.4812	55.3124	143.757	98.6028	52.2177	47.5683	10.9857
144.748	56.1692	30.9365	144.107	88.8602	44.3617	144.185	86.3455	50.1369	144.171	98.8665	53.3196	44.6887	9.88949
145.161	56.7231	32.878	144.521	88.8879	44.4879	144.582	86.1733	49.3519	144.569	97.5964	48.0133	43.6828	7.48964
145.559	56.7522	32.98	144.919	89.0139	45.0611	144.996	87.2357	54.1939	144.983	96.4597	43.2647	43.8749	8.6979
145.972	56.8793	33.4258	145.317	89.0758	45.3428	145.393	87.267	54.3362	145.381	96.8167	44.7561	44.4652	8.56662
146.37	56.8976	33.49	145.731	88.7321	43.7788	145.807	85.3649	45.6677	145.794	96.9852	45.4598	42.0991	5.80137
146.783	56.8707	33.3955	146.129	88.9819	44.9154	146.204	87.3854	54.8758	146.192	95.0805	37.5025	42.6723	9.42943
147.181	56.9192	33.5655	146.543	88.6393	43.3562	146.618	86.9333	52.8154	146.606	95.7913	40.4721	42.5523	7.98054
147.594	58.0409	37.4977	146.941	88.7225	43.7351	147.015	86.7879	52.1531	147.004	95.8888	40.8793	43.5663	6.26657
147.992	57.3578	35.1029	147.355	88.5902	43.1328	147.428	86.6674	51.6037	147.402	98.9004	53.4613	45.8252	8.44428
148.405	56.4784	32.0206	147.753	89.5539	47.5189	147.826	84.9193	43.6367	147.816	98.3369	51.1068	43.5708	8.28234
148.802	57.4235	35.3333	148.167	89.429	46.9506	148.239	85.733	47.3455	148.214	96.3146	42.6584	43.0719	5.57867
149.2	57.4537	35.4391	148.565	89.428	46.9457	148.637	86.9376	52.835	148.628	98.4492	51.576	46.699	7.92217
149.613	56.8987	33.4937	148.978	90.0427	49.7435	149.05	87.2594	54.3019	149.025	97.5191	47.6903	46.3074	8.97813
150.011	56.8524	33.3313	149.376	89.9434	49.2918	149.448	85.8525	47.89	149.439	99	53.8773	46.0976	8.88664
150.424	57.4472	35.4164	149.79	89.4867	47.2129	149.861	84.3563	41.071	149.837	97.8686	49.1507	43.2128	6.23513
150.838	56.9397	33.6373	150.188	90.3703	51.2347	150.258	86.2174	49.5531	150.251	95.8941	40.9014	43.8316	8.16602
151.235	56.708	32.8252	150.602	89.619	47.8152	150.672	85.9709	48.4297	150.649	95.8125	40.5606	42.4077	7.31988
151.648	55.6175	29.0025	151	89.3533	46.6057	151.069	86.6362	51.4614	151.063	99.1345	54.4393	45.3772	11.3839
152.046	57.2047	34.5665	151.398	90.666	52.5802	151.483	85.5748	46.6243	151.461	97.1917	46.3228	45.0235	7.54328
152.459	56.4591	31.9526	151.812	88.9232	44.6482	151.88	86.4833	50.7648	151.875	97	45.5217	43.2218	7.98366
152.857	57.1595	34.4079	152.21	89.2764	46.256	152.294	86.7492	51.9765	152.273	97.0392	45.6855	44.5815	7.35328
153.27	57.2694	34.7932	152.624	91.9285	58.3264	152.691	88.098	58.1234	152.686	98.5042	51.8061	50.7623	11.068
153.668	56.555	32.2888	153.022	90.3469	51.1279	153.104	86.296	49.9112	153.084	98.161	50.3722	45.925	9.10465
154.081	55.9149	30.045	153.436	91.7086	57.3258	153.502	87.8019	56.7744	153.498	100.464	59.9935	51.0347	14.0635
154.479	56.8233	33.2293	153.834	92.3212	60.1139	153.915	88.0603	57.9517	153.896	98.0222	49.7924	50.2718	12.2
154.892	56.8308	33.2558	154.248	90.4472	51.5844	154.329	87.7051	56.3328	154.31	96.2426	42.3574	45.8826	10.2239
155.289	57.9601	37.2144	154.646	89.9584	49.3598	154.726	85.7879	47.5957	154.708	98.0381	49.8588	46.0072	5.94169
155.703	57.9235	37.086	155.06	91.0534	54.3434	155.139	86.9322	52.8105	155.122	99.4714	55.8467	50.0216	8.71238
156.1	58.0248	37.4411	155.458	90.8751	53.5322	155.537	87.31	54.5324	155.52	99.6642	56.6521	50.5395	8.82861
156.514	57.7608	36.5156	155.872	89.0886	45.4011	155.95	87.1066	53.6052	155.933	96.8644	44.9553	45.1193	6.97951
156.911	57.3233	34.982	156.27	91.6403	57.0149	156.348	89.3789	63.9613	156.331	100.443	59.9049	53.9658	12.9726
157.325	57.1897	34.5136	156.684	89.603	47.7423	156.761	89.4112	64.1085	156.745	100.669	60.852	51.8041	13.5243
157.722	56.7716	33.048	157.082	89.3148	46.4309	157.159	86.9526	52.9037	157.143	98.4852	51.7264	46.0273	9.09926
158.135	56.7295	32.9007	157.496	89.8591	48.9081	157.572	88.9085	61.8175	157.557	98.3242	51.0537	48.67	11.9341
158.533	56.6002	32.4474	157.894	88.3276	41.9379	157.97	90.0032	66.8066	157.955	98.2076	50.5669	47.9397	14.5933
158.946	56.9213	33.5731	158.292	90.9125	53.7022	158.383	88.3488	59.2665	158.353	98.7373	52.7797	49.8304	11.2106
159.344	57.389	35.2124	158.706	91.0886	54.5037	158.78	88.0334	57.8291	158.767	98.9248	53.5631	50.2771	10.2085
159.757	57.1853	34.4985	159.104	89.8687	48.9518	159.194	90.239	67.881	159.165	97.2267	46.4688	49.45	13.8128
160.155	57.8966	36.9916	159.518	88.7182	43.7156	159.591	86.9247	52.7762	159.578	97.7341	48.5887	45.518	6.78377
160.568	57.9698	37.2484	159.916	87.317	37.338	160.005	89.1572	62.9507	159.976	97.8824	49.2083	46.6864	12.2114
160.966	58.1778	37.9775	160.33	90.8837	53.5711	160.402	87.4596	55.2143	160.39	99.5222	56.0591	50.7055	8.548
161.379	58.1638	37.9284	160.728	90.2999	50.9141	160.815	87.0743	53.4581	160.788	99.465	55.8201	49.5302	7.98977
161.776	58.0119	37.3957	161.142	90.4194	51.4582	161.213	86.8794	52.5701	161.202	99.6155	56.4485	49.4681	8.32769
162.19	57.9946	37.3353	161.54	89.4162	46.8923	161.626	87.3714	54.8121	161.6	98.5752	52.1026	47.7856	7.70312
162.587	57.2866	34.8536	161.954	89.7108	48.2329	162.024	88.4919	59.919	162.014	97.8263	48.9737	47.9948	10.2614
163.001	57.0377	33.981	162.352	89.6585	47.9949	162.437	86.2099	49.5187	162.412	98.4989	51.784	45.8197	8.04448
163.398	57.43	35.356	162.766	89.0374	45.168	162.835	91.1884	72.2079	162.825	95.5487	39.4587	48.0476	16.6018
163.812	57.6099	35.9868	163.164	88.9776	44.896	163.248	88.0484	57.8978	163.223	98.5837	52.138	47.7296	9.46483
164.209	56.8782	33.422	163.562	88.5966	43.1619	163.646	87.7384	56.4849	163.637	97.6356	48.1771	45.3115	9.64432
164.622	57.8685	36.8934	163.976	89.6574	47.9901	164.059	88.8934	61.7488	164.035	99.0286	53.9968	50.1572	10.4839
165.02	57.4353	35.3749	164.374	89.8794	49.0004	164.456	87.634	56.0091	164.449	98.7871	52.9877	48.343	9.10946
165.433	57.8599	36.8631	164.787	86.7962	34.9677	164.87	87.3832	54.866	164.847	100.418	59.8031	46.625	12.5534
165.831	57.4569	35.4504	165.186	90.555	52.075	165.267	86.6986	51.746	165.261	97.197	46.3449	46.4041	7.76062
166.244	57.4763	35.5184	165.599	88.6862	43.5699	165.681	88.3907	59.4578	165.659	97.0477	45.7209	46.0668	9.9489
166.642	57.8556	36.848	165.997	89.3895	46.7709	166.078	87.0237	53.2275	166.073	99.8019	57.2274	48.5185	8.89334
167.055	56.1735	30.9516	166.411	88.1067	40.9324	166.491	89.1453	62.8968	166.47	98.5763	52.107	46.7219	13.8184
167.453	57.5366	35.7299	166.809	87.6243	38.7369	166.889	88.4543	59.7473	166.884	98.8888	53.4126	46.9067	11.5307
167.866	58.2791	38.3325	167.223	89.7236	48.2912	167.302	87.1173	53.6543	167.282	96.9608	45.358	46.409	6.38673
168.263	57.8578	36.8556	167.621	89.4301	46.9554	167.7	87.1905	53.9879	167.68	96.9544	45.3314	45.7826	7.03793
168.677	57.3933	35.2275	168.035	88.5656	43.021	168.113	85.93	48.2432	168.094	101.012	62.2815	47.1933	11.3921
169.074	58.2672	38.291	168.433	89.4162	46.8923	168.511	85.0753	44.3481	168.492	96.4852	43.3709	43.2256	3.60908
169.488	59.2931	41.887	168.847	88.6147	43.2445	168.924	88.5425	60.1495	168.906	98.2553	50.7661	49.0118	8.3895
169.885	58.5841	39.4015	169.245	89.0886	45.4011	169.322	88.0366	57.8438	169.304	98.3962	51.3547	48.5003	7.91289
170.283	57.3427	35.05	169.659	89.7791	48.5438	169.735	87.3423	54.6796	169.718	97.0095	45.5616	45.9587	8.20354
170.696	57.3114	34.9405	170.057	89.2455	46.1151	170.132	88.3983	59.4922	170.115	98.1271	50.2306	47.6946	10.178
171.109	58.8599	40.3685	170.471	90.8943	53.6197	170.546	88.0226	57.78	170.529	98.7225	52.7178	51.1215	7.50004
171.507	57.3168	34.9594	170.869	89.8655	48.9372	170.943	87.7255	56.4261	170.927	98.9004	53.4613	48.446	9.50377
171.92	57.2683	34.7894	171.267	88.8794	44.4491	171.357	87.1281	53.7034	171.341	98.553	52.0097	46.2379	8.62776
172.318	57.4407	35.3938	171.681	88.174	41.2384	171.754	87.6286	55.9845	171.739	98.8771	53.3639	46.4952	9.7997
172.731	57.8621	36.8707	172.079	89.5464	47.4849	172.167	88.0118	57.731	172.153	98.8178	53.1161	48.8007	8.98942
173.129	57.4429	35.4013	172.493	88.6457	43.3853	172.565	88.1518	58.3687	172.551	98.9417	53.6339	47.6973	10.3103
173.542	57.9698	37.2484	172.891	90.1142	50.069	172.978	86.8461	52.418	172.949	98.8983	53.4524	48.297	7.50049
173.94	58.3416	38.5516	173.305	88.857	44.3471	173.392	86.1755	49.3618	173.363	99.2765	55.0324	46.8232	7.03289
174.353	58.4903	39.0729	173.703	88.4269	42.3896	173.789	87.5899	55.8079	173.76	99.8951	57.6169	48.7218	9.35476
174.75	58.3707	38.6536	174.117	89.1409	45.6391	174.203	85.3488	45.5941	174.174	99.7722	57.1035	46.7476	7.64455
175.164	58.2532	38.2419	174.515	91.4152	55.99	174.6	87.0075	53.1539	174.572	97.0053	45.5439	48.2324	7.98834
175.561	57.4774	35.5222	174.929	89.9723	49.423	175.013	88.1636	58.4227	174.986	99.41	55.59	49.7395	10.1957
175.975	58.0765	37.6224	175.327	89.2102	45.9548	175.411	87.0678	53.4286	175.384	100.29	59.2677	49.0684	9.37624
176.372	57.9224	37.0822	175.741	90.2839	50.8413	175.824	87.8062	56.794	175.798	101.157	62.8878	51.9013	11.0359
176.786	57.6541	36.1417	176.139	91.5678	56.6846	176.222	86.2519	49.7101	176.196	101.389	63.857	51.5983	11.8127
177.183	58.4343	38.8765	176.553	88.7609	43.9099	176.635	88.6997	60.8658	176.61	98.8178	53.1161	49.1921	9.76364
177.596	57.5571	35.8017	176.951	90.8175	53.2699	177.033	88.2917	59.0065	177.008	98.7288	52.7443	50.2056	10.0127
177.994	56.8362	33.2747	177.365	90.4365	51.5359	177.446	88.3875	59.4431	177.421	99.018	53.9525	49.5515	11.3444
178.407	58.4019	38.7631	177.763	90.4173	51.4484	177.859	88.916	61.8518	177.819	99.1239	54.3951	51.6146	9.62149
178.805	58.1756	37.9699	178.177	90.4173	51.4484	178.257	87.014	53.1833	178.233	100.053	58.2763	50.2195	8.66525
179.218	58.0571	37.5544	178.575	88.1953	41.3356	178.67	85.3821	45.7462	178.631	99.2669	54.9925	44.9072	7.51084
179.616	57.4634	35.4731	178.989	86.6126	34.1322	179.068	87.0474	53.3354	179.045	98.8273	53.1559	44.0241	10.6624
180.029	56.7554	32.9914	179.387	88.6403	43.3611	179.481	88.7707	61.1895	179.443	97.7331	48.5843	46.5316	11.7255
180.427	56.3308	31.5031	179.8	90.3831	51.293	179.879	88.8967	61.7635	179.841	97.0403	45.6899	47.5624	12.6095
180.84	57.5948	35.9339	180.198	88.4792	42.6276	180.292	86.6954	51.7312	180.255	98.0561	49.9341	45.0567	7.24486
181.237	57.2575	34.7516	180.612	89.4173	46.8972	180.689	87.0398	53.3011	180.668	98.393	51.3414	46.5728	8.32377
181.651	58.9623	40.7274	181.01	91.3383	55.6403	181.103	87.7567	56.5683	181.066	99.3517	55.3466	52.0706	7.58009
182.048	58.1067	37.7282	181.424	89.048	45.2165	181.5	87.6986	56.3034	181.464	97.3835	47.1238	46.593	7.6388
182.462	57.1756	34.4645	181.822	90.6147	52.347	181.914	86.6738	51.6331	181.878	99.161	54.55	48.2487	9.2729
182.859	57.5614	35.8168	182.236	89.3298	46.4989	182.311	88.7524	61.1062	182.276	100.175	58.7853	50.5518	11.7293
183.273	58.7866	40.1117	182.634	88.5955	43.157	182.724	89.5414	64.7021	182.69	99.1303	54.4216	50.5981	11.238
183.67	57.9698	37.2484	183.048	87.6179	38.7078	183.122	89.6878	65.3693	183.088	100.217	58.9623	50.0719	14.2201
184.083	59.0927	41.1844	183.446	88.254	41.6027	183.535	87.7384	56.4849	183.502	99.9915	58.0196	49.3229	9.17903
184.481	58.861	40.3723	183.86	88.4216	42.3653	183.933	88.3046	59.0654	183.9	98.6059	52.2309	48.5085	8.74148
184.894	57.8524	36.8367	184.258	89.5987	47.7229	184.346	87.0969	53.5611	184.313	99.6165	56.453	48.6434	8.66831
185.292	57.681	36.2361	184.672	88.635	43.3368	184.744	86.6502	51.5252	184.711	97.0985	45.9333	44.2578	6.34609
185.689	58.1907	38.0228	185.07	88.5016	42.7296	185.157	86.6017	51.3044	185.125	97.6091	48.0665	45.0308	5.85894
186.103	59.1767	41.4791	185.468	88.3703	42.1322	185.555	86.9871	53.0607	185.523	97.0445	45.7076	45.5949	5.31293
186.5	57.7651	36.5307	185.882	87.5496	38.3969	185.968	88.014	57.7408	185.937	98.0519	49.9164	45.6462	10.0026
186.914	57.8006	36.6554	186.28	88.3991	42.2633	186.365	88.0527	57.9174	186.335	96.4809	43.3532	45.0473	9.06798
187.311	57.3244	34.9858	186.694	89.9616	49.3744	186.779	88.1615	58.4129	186.749	97.7331	48.5843	47.8393	9.65962
187.724	58.7284	39.9077	187.092	88.9808	44.9105	187.176	85.9903	48.518	187.147	96.9301	45.2296	44.6415	3.5522
188.138	57.2435	34.7025	187.506	90.6297	52.415	187.59	86.591	51.2554	187.545	98.715	52.6868	47.7649	8.73038
188.535	57.6961	36.289	187.904	91.0993	54.5523	187.987	85.7847	47.581	187.958	99.7044	56.8203	48.8106	9.22722
188.933	56.7791	33.0745	188.318	89.047	45.2117	188.4	86.9731	52.9969	188.356	98.8877	53.4082	46.1728	9.51156
189.346	58.8157	40.2136	188.716	88.4835	42.647	188.798	88.9462	61.9892	188.77	98.6684	52.4921	49.3355	9.967
189.744	57.8944	36.984	189.13	91.7962	57.7241	189.211	87.9602	57.4955	189.168	98.7225	52.7178	51.2303	9.77396
190.157	57.5216	35.6771	189.528	91.1718	54.8826	189.625	87.8224	56.8676	189.582	98.0561	49.9341	49.3403	9.56405
190.555	57.806	36.6743	189.942	91.8538	57.9864	190.022	86.9925	53.0852	189.98	98.7553	52.855	50.1502	9.29043
190.968	57.736	36.4287	190.34	90.3522	51.1521	190.436	88.4661	59.8012	190.394	97.6494	48.2346	48.9042	9.65891
191.365	57.7392	36.4401	190.754	91.3298	55.6014	190.833	88.5576	60.2182	190.792	96.9566	45.3403	49.4	10.6448
191.779	58.3341	38.5252	191.152	90.3095	50.9579	191.231	88.3552	59.2959	191.205	97.8962	49.2658	49.5112	8.53594
192.176	57.903	37.0142	191.566	89.6585	47.9949	191.644	87.605	55.8766	191.603	96.3867	42.9593	45.9613	7.9898
192.59	58.4084	38.7858	191.964	89.4098	46.8632	192.041	88.1076	58.1676	192.001	99.7023	56.8114	50.157	9.1032
192.987	56.7478	32.9649	192.378	90.4728	51.701	192.455	87.4607	55.2192	192.415	99.0371	54.0322	48.4793	10.4457
193.401	58.306	38.427	192.776	90.3212	51.0113	192.852	86.9386	52.8399	192.813	97.6324	48.1638	47.6105	6.41758
193.798	57.0453	34.0075	193.19	91.1697	54.8728	193.266	87.9742	57.5593	193.227	97.1695	46.2298	48.1674	10.6055
194.211	57.4558	35.4466	193.588	90.5688	52.1382	193.663	86.5942	51.2701	193.625	96.8983	45.0969	45.9879	7.69502
194.609	58.111	37.7433	194.002	91.5656	56.6749	194.076	88.3875	59.4431	194.039	98.0742	50.0093	50.9676	9.66452
195.022	58.3287	38.5063	194.4	90.699	52.7308	194.474	87.5985	55.8472	194.437	97.6515	48.2435	48.8319	7.55821
195.42	59.1045	41.226	194.798	90.4066	51.3999	194.887	86.8267	52.3297	194.85	97.5689	47.8983	48.2135	5.03393
195.833	59.1099	41.2449	195.211	92.968	63.0574	195.285	85.9795	48.4689	195.248	98.5138	51.8459	51.1543	9.08423
196.247	57.8578	36.8556	195.625	90.524	51.9342	195.698	86.4338	50.5391	195.662	98.6589	52.4522	47.9453	7.43714
196.644	58.1067	37.7282	196.023	88.3351	41.9719	196.096	88.0936	58.1038	196.06	97.4015	47.199	46.2507	8.80034
197.042	57.7737	36.561	196.421	88.5251	42.8365	196.509	85.7998	47.6497	196.474	98.5254	51.8946	44.7354	6.58722
197.455	58.9925	40.8331	196.835	89.3447	46.5669	196.922	87.6362	56.0189	196.872	97.6557	48.2612	47.92	6.26533
197.852	59.7953	43.6473	197.233	91.7353	57.4472	197.32	87.4392	55.1211	197.286	97.6123	48.0797	51.0738	6.35398
198.266	59.9698	44.2592	197.647	87.222	36.9057	197.733	86.4026	50.3969	197.684	97.8528	49.0843	45.1615	6.10383
198.663	59.1929	41.5357	198.045	88.1121	40.9567	198.131	87.1055	53.6003	198.097	98.6028	52.2177	47.0776	6.76127
199.077	59.722	43.3904	198.459	88.4973	42.7102	198.544	86.2368	49.6414	198.495	97.0159	45.5881	45.3325	3.12411
199.49	58.6649	39.6848	198.857	89.3106	46.4114	198.942	87.6136	55.9159	198.909	95.6716	39.972	45.496	7.60911
199.888	59.3394	42.0494	199.271	89.2188	45.9937	199.355	88.436	59.6639	199.307	99.1388	54.457	50.541	7.98637
200.301	58.7284	39.9077	199.669	87.9915	40.4078	199.752	89.5942	64.9425	199.721	100.775	61.2946	51.6381	13.3414
200.698	58.6358	39.5828	200.083	87.873	39.8687	200.166	87.7772	56.6615	200.119	98.1515	50.3324	46.6113	8.36094
201.096	59.5991	42.9598	200.481	87.6393	38.8049	200.563	85.1066	44.4903	200.533	98.6208	52.2929	44.637	5.64094
201.509	59.2306	41.6679	200.895	88.7247	43.7448	200.977	85.7858	47.5859	200.931	98.7267	52.7355	46.4335	4.86425
201.907	59.0097	40.8936	201.293	88.778	43.9876	201.374	86.267	49.7788	201.345	97.6536	48.2523	45.7281	4.04892
202.32	58.4612	38.9709	201.707	88.9776	44.896	201.788	87.0194	53.2079	201.742	97.5773	47.9337	46.2521	5.94602
202.718	58.7651	40.0361	202.105	90.0384	49.7241	202.185	85.1636	44.7503	202.156	98.5996	52.2044	46.6787	5.40525
203.131	60.2371	45.196	202.519	89.317	46.4406	202.598	88.7783	61.2239	202.554	96.9047	45.1234	49.496	7.84195
203.529	59.7198	43.3828	202.917	90.8997	53.6439	202.996	87.9451	57.4268	202.968	98.0879	50.0668	51.1301	5.97547
203.942	60.4407	45.9099	203.331	89.5592	47.5432	203.409	88.6706	60.7333	203.366	98.7722	52.9258	51.778	6.6804
204.339	58.1778	37.9775	203.729	89.301	46.3677	203.807	88.1507	58.3638	203.764	99.3114	55.1784	49.4719	9.19037
204.753	58.8427	40.3081	204.127	90.6905	52.6919	204.22	86.5996	51.2946	204.178	97.3528	46.9955	47.8225	5.56529
205.15	59.7866	43.617	204.541	88.1857	41.2918	204.618	89.2131	63.2058	204.576	98.1451	50.3058	49.6051	9.83934
205.564	58.833	40.2741	204.939	90.1697	50.3216	205.031	87.9903	57.6329	204.99	96.5445	43.6187	47.9618	7.68248
205.961	59.0011	40.8634	205.353	90.0245	49.661	205.428	86.1389	49.195	205.387	95.9523	41.1448	45.216	4.86861
206.375	58.7144	39.8586	205.751	90.6489	52.5025	205.842	86.6039	51.3143	205.801	98.0477	49.8987	48.3935	5.78864
206.772	57.8244	36.7385	206.165	90.2369	50.6276	206.239	86.1249	49.1312	206.199	97.0858	45.8802	45.5944	6.22764
207.185	58.3545	38.5969	206.563	90.6339	52.4345	206.653	88.5221	60.0563	206.613	99.2744	55.0235	51.5278	9.18304
207.583	57.3966	35.2389	206.977	89.8335	48.7915	207.05	87.4844	55.3272	207.011	97.2765	46.6768	46.5086	8.36687
207.996	57.9935	37.3315	207.375	90.3298	51.0501	207.464	87.6093	55.8962	207.425	99.3708	55.4262	49.926	8.67526
208.394	57.9731	37.2598	207.789	89.0523	45.236	207.861	86.1744	49.3569	207.823	99.4248	55.6519	46.8761	7.71002
208.807	59.0312	40.9691	208.187	90.0053	49.5735	208.274	86.69	51.7067	208.237	98.0487	49.9031	48.0381	4.80503
209.205	58.6466	39.6206	208.601	91.3991	55.9172	208.672	88.7772	61.219	208.635	97.6684	48.3143	51.2678	9.39899
209.618	58.9828	40.7991	208.999	89.5496	47.4995	209.085	88.6868	60.8069	209.048	98.8792	53.3728	50.6196	8.51543
210.016	58.3664	38.6385	209.413	90.5123	51.8807	209.483	90.1206	67.3414	209.446	100.229	59.011	54.2179	12.157
210.429	58.6304	39.5639	209.811	91.8346	57.8989	209.896	89.0883	62.6367	209.86	97.7278	48.5621	52.1654	10.2356
210.826	59.5571	42.8125	210.224	91.4749	56.262	210.294	87.8891	57.1717	210.258	98.25	50.7439	51.7475	6.59912
211.24	59.2899	41.8757	210.622	91.7439	57.4861	210.707	87.9182	57.3042	210.672	100.44	59.8917	54.1394	8.26041
211.637	59.2888	41.8719	211.036	89.8228	48.7429	211.104	88.4769	59.8503	211.07	97.7129	48.5002	49.7413	7.45332
212.051	60.1681	44.9542	211.434	90.6681	52.5899	211.518	89.3477	63.819	211.484	95.3994	38.8347	50.0495	10.7671
212.448	58.8707	40.4063	211.848	92.4472	60.687	211.915	89.4456	64.2655	211.882	99.2595	54.9615	55.0801	10.5062
212.862	58.6584	39.6622	212.246	90.2508	50.6907	212.329	89.3778	63.9564	212.28	97.1303	46.0661	50.0938	10.2887
213.275	59.7091	43.3451	212.66	90.334	51.0696	212.726	88.761	61.1454	212.693	97.1038	45.9554	50.3789	7.86207
213.673	59.4709	42.5103	213.058	90.8602	53.4642	213.14	87.3455	54.6943	213.091	97.8708	49.1596	49.9571	5.5025
214.086	59.0808	41.1429	213.472	90.5912	52.2402	213.553	86.7287	51.8833	213.505	99.0286	53.9968	49.8158	5.85526
214.483	57.9946	37.3353	213.87	91.428	56.0483	213.95	87.8052	56.7891	213.919	99.9439	57.8205	51.9983	9.8023
214.881	57.3405	35.0425	214.284	89.8591	48.9081	214.364	88.7395	61.0473	214.317	98.1547	50.3456	48.8359	10.6718
215.294	58.3071	38.4307	214.682	90.2924	50.8801	214.761	85.8741	47.9881	214.731	98.768	52.9081	47.5518	6.40707
215.692	58.2586	38.2608	215.096	91.9691	58.5109	215.175	88.2971	59.031	215.129	98.4417	51.545	51.8369	9.6729
216.105	58.4353	38.8802	215.494	90.1676	50.3118	215.572	89.6157	65.0406	215.527	97.6695	48.3187	50.6378	10.8192
216.503	57.8728	36.9085	215.908	89.9915	49.5104	215.985	89.7008	65.4281	215.94	97.6589	48.2745	50.0304	11.7279
216.916	58.9558	40.7047	216.306	88.825	44.2014	216.383	88.3789	59.4039	216.338	99.1811	54.634	49.736	8.74938
217.329	58.3858	38.7065	216.704	89.0822	45.372	216.796	88.0194	57.7653	216.752	99.1917	54.6783	49.1305	8.72019
217.727	58.3707	38.6536	217.118	88.793	44.0556	217.194	87.7374	56.48	217.15	98.7765	52.9435	48.0332	8.14979
218.124	58.7565	40.0059	217.516	87.0576	36.1577	217.607	88.24	58.771	217.564	99.1949	54.6916	47.4065	11.008
218.538	57.3028	34.9103	217.93	88.4141	42.3313	218.005	88.4306	59.6393	217.962	98.1716	50.4164	46.8243	10.6342
218.935	57.2026	34.559	218.328	88.9413	44.7308	218.418	87.9731	57.5544	218.376	99.4036	55.5634	48.1019	10.6427
219.349	58.9644	40.7349	218.742	89.095	45.4303	218.816	87.7901	56.7204	218.774	98.75	52.8328	48.9296	7.1956
219.762	58.3642	38.6309	219.14	88.8869	44.4831	219.229	89.4553	64.3096	219.187	98.5222	51.8813	49.8262	11.0736
220.16	58.695	39.7906	219.554	90.5742	52.1625	219.626	87.2433	54.2283	219.585	98.8242	53.1426	49.831	6.74657
220.573	59.7468	43.4773	219.952	89.8997	49.0927	220.04	89.4424	64.2507	219.999	98.804	53.0585	52.4698	8.78271
220.97	57.7058	36.323	220.366	87.3543	37.508	220.437	90.0689	67.1059	220.397	98.4227	51.4653	48.1006	14.4157
221.368	56.7306	32.9045	220.764	89.9306	49.2335	220.851	91.5425	73.8219	220.811	99.7595	57.0504	53.2526	17.007
221.781	57.4353	35.3749	221.178	90.6926	52.7016	221.248	90.7481	70.2014	221.209	99.464	55.8157	53.5234	14.2998
222.195	58.0927	37.679	221.576	90.08	49.9135	221.661	88.9279	61.9058	221.623	99.3517	55.3466	51.2112	10.2677
222.592	59.6649	43.1902	221.99	90.5379	51.9973	222.059	89.2304	63.2843	222.021	100.25	59.0995	54.3928	8.80243
223.006	59.9397	44.1534	222.388	88.9893	44.9494	222.472	90.2034	67.7191	222.435	97.0699	45.8138	50.6589	11.3936
223.403	58.9795	40.7878	222.802	91.3874	55.8637	222.87	89.0657	62.5337	222.832	97.3411	46.9468	51.533	9.59625
223.801	59.3545	42.1023	223.2	88.2679	41.6659	223.283	89.4661	64.3587	223.246	99.4936	55.9396	51.0166	11.0928
224.214	60.0528	44.55	223.614	88.6638	43.4679	223.681	90.1798	67.6112	223.644	98.0011	49.7039	51.3333	11.1878
224.627	59.4364	42.3894	224.012	89.5923	47.6938	224.094	88.2777	58.9427	224.042	96.0551	41.5741	47.65	8.00245
225.025	58.9019	40.5158	224.425	90.8431	53.3865	224.492	88.6276	60.5371	224.456	99.0127	53.9304	52.0924	8.37421
225.422	59.3524	42.0948	224.824	89.6852	48.1163	224.905	88.7363	61.0326	224.854	98.3316	51.0847	50.5821	7.90737
225.836	58.4332	38.8727	225.237	89.3052	46.3871	225.302	89.5339	64.6677	225.268	96.4237	43.1142	48.2604	11.3625
226.249	59.0496	41.0333	225.635	90.7513	52.9688	225.716	87.3122	54.5422	225.682	98.7553	52.855	50.3498	6.25854
226.647	58.6142	39.5073	226.049	90.7812	53.1048	226.113	90.2174	67.7829	226.079	96.2786	42.5079	50.7257	12.7801
227.044	58.7812	40.0928	226.447	90.3052	50.9384	226.527	88.1302	58.2706	226.477	97.803	48.8763	49.5445	7.48042
227.457	58.1228	37.7848	226.861	91.318	55.548	226.924	88.634	60.5665	226.891	96.7172	44.3401	49.5599	10.3747
227.871	58.9677	40.7463	227.259	89.5133	47.3343	227.337	87.3983	54.9347	227.289	96.5826	43.778	46.6983	6.11549
228.268	58.458	38.9596	227.673	89.7524	48.4224	227.735	86.7804	52.1188	227.703	95.9036	40.9412	45.1105	6.1995
228.682	58.8341	40.2779	228.071	89.9274	49.2189	228.148	89.8461	66.0904	228.101	99.4915	55.9307	52.8795	10.894
229.079	58.1692	37.9472	228.485	91.4941	56.3495	228.546	87.3466	54.6992	228.515	98.2436	50.7174	49.9283	8.3299
229.477	58.9321	40.6216	228.883	89.2028	45.9208	228.959	88.0872	58.0744	228.913	97.6028	48.0399	48.1642	7.30641
229.89	58.4806	39.0389	229.281	87.7705	39.4024	229.357	88.8213	61.4201	229.327	98.5625	52.0495	47.9777	10.8123
230.288	59.0097	40.8936	229.695	88.5934	43.1473	229.77	88.7169	60.9443	229.724	98.8379	53.2002	49.5463	9.29302
230.701	58.75	39.9832	230.093	90.2124	50.5158	230.168	85.6394	46.9187	230.138	96.8718	44.9862	45.601	4.39049
231.114	59.4849	42.5594	230.507	88.2177	41.4376	230.581	85.8073	47.684	230.536	96.821	44.7738	44.1137	2.75441
231.512	59.097	41.1995	230.905	90.5411	52.0119	230.978	87.2078	54.0664	230.95	99.0466	54.072	50.3375	6.16866
231.925	59.6487	43.1335	231.319	90.0822	49.9233	231.392	86.4467	50.598	231.348	97.3729	47.0795	47.6836	3.39499
232.323	59.6121	43.0051	231.717	88.7332	43.7836	231.789	88.4919	59.919	231.746	97.0085	45.5571	48.0662	7.97367
232.736	60.2716	45.3168	232.131	88.7481	43.8516	232.203	88.5328	60.1054	232.16	98.1907	50.4961	49.9425	7.35042
233.134	59.9084	44.0439	232.529	91.032	54.2462	232.616	86.2896	49.8818	232.558	97.0328	45.6589	48.4577	4.57712
233.547	59.4978	42.6047	232.943	89.7118	48.2378	233.013	88.8149	61.3907	232.972	98.1536	50.3412	50.6436	7.87407
233.944	59.0043	40.8747	233.341	90.7054	52.7599	233.427	88.2454	58.7955	233.369	99.2203	54.7978	51.807	7.70732
234.358	60.361	45.6304	233.739	89.2775	46.2609	233.824	88.4532	59.7423	233.783	98.0752	50.0137	50.4118	6.51435
234.755	59.4591	42.4687	234.153	90.9861	54.0374	234.238	89.8428	66.0757	234.181	97.0519	45.7386	52.0801	10.5246
235.169	59.7737	43.5717	234.551	90.334	51.0696	234.635	88.592	60.3752	234.595	99.0339	54.0189	52.2588	6.97265
235.566	58.7403	39.9492	234.965	90.3287	51.0453	235.049	86.817	52.2856	234.993	99.5169	56.037	49.8293	6.92009
235.98	58.2522	38.2381	235.363	88.984	44.9251	235.446	88.2519	58.825	235.407	98.8189	53.1205	48.7772	9.05048
236.377	60.7586	47.0242	235.777	91.1249	54.6688	235.859	89.0764	62.5828	235.805	98.697	52.6115	54.2218	6.44216
236.79	59.5291	42.7143	236.175	91.2231	55.1157	236.257	88.2928	59.0114	236.219	100.099	58.4666	53.827	7.60609
237.188	59.7974	43.6548	236.589	90.4589	51.6379	236.67	86.9742	53.0018	236.617	99.1716	54.5942	50.7222	4.86401
237.601	58.9407	40.6518	236.987	93.0053	63.2274	237.068	88.1238	58.2412	237.03	97.3612	47.0309	52.2878	10.298
237.999	59.5216	42.6878	237.401	90.333	51.0647	237.481	90.6405	69.7109	237.428	98.0508	49.9119	53.3438	11.5239
238.412	60.1358	44.8409	237.799	89.3319	46.5086	237.879	89.9182	66.4191	237.842	99.9195	57.7187	53.8718	10.1326
238.81	60.931	47.6286	238.213	92.206	59.5893	238.292	90.4661	68.9161	238.24	99.9597	57.8869	58.5052	8.72249
239.223	59.5916	42.9333	238.611	90.1409	50.1904	238.689	89.6663	65.2711	238.638	97.3623	47.0353	51.3575	9.73994
239.621	59.7435	43.4659	239.025	90.555	52.075	239.103	89.9171	66.4142	239.052	101.124	62.7506	56.1764	10.4309
240.034	58.6412	39.6017	239.423	92.6041	61.401	239.5	90.1399	67.4297	239.466	97.7034	48.4603	54.2232	12.5556
240.431	59.694	43.2922	239.837	90.921	53.7411	239.914	89.7901	65.8353	239.864	99.7383	56.9619	54.9576	9.30777
240.845	58.5183	39.1711	240.235	92.5336	61.0805	240.311	91.366	73.0173	240.262	98.9841	53.8109	56.7699	14.1543
241.242	59.9235	44.0968	240.648	90.7567	52.9931	240.725	88.7374	61.0375	240.675	97.7903	48.8232	51.7376	7.18656
241.656	61.0409	48.0139	241.046	90.1409	50.1904	241.138	88.1399	58.3148	241.073	99.5244	56.0679	53.1467	4.84177
242.053	60.861	47.3831	241.46	90.4184	51.4533	241.535	91.8482	75.2151	241.487	98.4078	51.4034	56.3637	12.7115
242.467	59.3621	42.1288	241.858	91.3276	55.5917	241.949	89.2713	63.4707	241.885	99.7648	57.0726	54.5659	8.96872
242.864	59.7306	43.4206	242.272	89.7503	48.4126	242.346	89.0732	62.5681	242.299	101.075	62.547	54.2371	9.82141
243.277	58.9698	40.7538	242.67	90.7332	52.8862	242.76	87.549	55.6215	242.697	101.784	65.5077	53.6923	10.1879
243.675	59.6573	43.1638	243.084	90.4578	51.633	243.157	88.3778	59.3989	243.111	98.6822	52.5496	51.6863	6.65499
244.088	59.8545	43.855	243.482	91.3799	55.8297	243.57	89.4704	64.3783	243.509	98.8231	53.1382	54.3003	8.453
244.486	59.3394	42.0494	243.896	92.3148	60.0847	243.968	88.2433	58.7857	243.922	99.8157	57.285	54.5512	8.41266
244.899	59.1034	41.2222	244.294	91.8517	57.9766	244.381	88.6039	60.4292	244.32	98.0371	49.8544	52.3706	8.69839
245.297	58.7468	39.9719	244.708	92.556	61.1825	244.779	88.4607	59.7767	244.734	98.1324	50.2527	52.7959	9.83173
245.71	58.583	39.3977	245.106	89.2113	45.9597	245.192	87.4822	55.3174	245.132	98.1716	50.4164	47.7728	6.76605
246.108	58.153	37.8906	245.52	90.3138	50.9773	245.59	89.7761	65.7715	245.53	99.571	56.2627	52.7255	11.631
246.521	58.3416	38.5516	245.918	90.1217	50.103	246.003	87.2508	54.2626	245.944	97.9894	49.6552	48.1431	6.72242
246.918	58.5948	39.4393	246.316	90.9189	53.7314	246.401	87.4349	55.1015	246.342	97.6314	48.1594	49.1079	7.11059
247.332	58.7047	39.8246	246.73	90.5987	52.2742	246.814	87.3423	54.6796	246.756	99.6441	56.568	50.8366	7.54871
247.729	59.1099	41.2449	247.128	90.2721	50.7879	247.211	87.873	57.0981	247.169	99.5117	56.0148	51.2864	7.23914
248.143	59.1853	41.5093	247.542	89.1345	45.61	247.625	89.5135	64.5745	247.567	99.0773	54.2003	51.4735	10.2101
248.54	58.9235	40.5914	247.956	90.8442	53.3914	248.022	89.5942	64.9425	247.981	98.6578	52.4478	52.8432	9.94913
248.954	56.903	33.5089	248.354	90.4344	51.5262	248.436	90.9031	70.9079	248.379	98.7066	52.6514	52.1486	15.2751
249.351	59.3017	41.9172	248.752	90.588	52.2256	248.833	88.7815	61.2386	248.777	99.9269	57.7497	53.2828	8.43686
249.764	59.0603	41.0711	249.166	91.0203	54.1928	249.246	87.2411	54.2185	249.191	99.7924	57.1876	51.6675	7.20278
250.178	59.0787	41.1353	249.564	91.4899	56.33	249.644	88.8644	61.6163	249.589	97.9831	49.6287	52.1776	8.84612
250.575	60.444	45.9212	249.978	91.6798	57.1946	250.057	89.7632	65.7127	250.003	100.067	58.3338	56.7906	8.17091
250.989	58.4666	38.9898	250.392	91.8015	57.7484	250.455	87.3972	54.9298	250.401	99.3549	55.3598	51.7569	8.60126
251.386	58.8869	40.463	250.79	89.9072	49.1267	250.868	89.6889	65.3742	250.814	97.2839	46.7078	50.4179	10.618
251.8	59.2694	41.8039	251.188	91.8762	58.0884	251.266	89.3498	63.8288	251.212	98.1716	50.4164	53.5344	9.55755
252.197	59.4957	42.5972	251.602	90.666	52.5802	251.679	89.2347	63.3039	251.626	98.643	52.3858	52.7168	8.45819
252.61	59.431	42.3705	252	90.7396	52.9153	252.077	90.1582	67.5131	252.024	98.679	52.5363	53.8338	10.345
253.008	59.3534	42.0985	252.414	92.9381	62.9214	252.49	91.0075	71.3837	252.438	97.1102	45.982	55.5964	13.8747
253.421	58.8933	40.4856	252.812	92.1185	59.191	252.887	89.2045	63.1666	252.836	98.0911	50.0801	53.2308	10.1096
253.819	58.3696	38.6498	253.226	90.0416	49.7387	253.301	88.7287	60.9982	253.25	99.3326	55.2669	51.1634	9.52509
254.232	57.5011	35.6053	253.64	88.5816	43.0939	253.698	87.8299	56.9019	253.648	99.5011	55.9706	47.8929	10.3348
254.63	57.7069	36.3268	254.038	91.5208	56.4709	254.112	87.8062	56.794	254.062	99.0932	54.2667	50.9646	9.82296
255.043	59.0453	41.0182	254.451	90.0672	49.8553	254.509	86.0151	48.6308	254.459	99.4862	55.9086	48.8532	6.11608
255.441	59.0162	40.9162	254.849	93.0171	63.2808	254.922	89.24	63.3285	254.873	99.6483	56.5857	56.0278	10.5606
255.854	58.4213	38.8311	255.263	90.2935	50.885	255.32	89.8676	66.1885	255.271	98.8178	53.1161	52.2552	11.2095
256.251	59.0614	41.0749	255.661	90.0822	49.9233	255.733	88.7158	60.9394	255.685	100.548	60.3431	53.0701	9.46237
256.649	59.472	42.5141	256.075	90.19	50.4138	256.131	91.4747	73.5128	256.083	100.836	61.5468	56.9969	13.4977
257.062	59.0312	40.9691	256.473	91.3063	55.4946	256.544	88.9257	61.896	256.497	99.5614	56.2228	53.6456	8.92231
257.46	60.5323	46.231	256.887	88.8175	44.1674	256.958	87.3391	54.6649	256.895	100.196	58.8738	50.9842	6.94875
257.873	58.8901	40.4743	257.285	92.3693	60.3324	257.355	91.7664	74.8423	257.309	99.1631	54.5588	57.552	14.2278
258.271	59.444	42.4158	257.683	88.1249	41.015	257.768	89.7438	65.6244	257.707	98.1091	50.1553	49.8026	11.2877
258.684	58.9871	40.8142	258.097	92.2572	59.8224	258.166	87.0129	53.1784	258.12	98.5593	52.0362	51.4628	7.88558
259.097	59.4881	42.5707	258.511	92.8591	62.5619	258.579	89.1765	63.039	258.518	99.0869	54.2402	55.603	9.58156
259.495	60.2845	45.3622	258.909	89.698	48.1746	258.977	90.437	68.7837	258.932	97.9979	49.6907	53.0028	10.6723
259.908	59.4095	42.295	259.307	91.8474	57.9572	259.39	88.3122	59.0997	259.33	98.3167	51.0228	52.5937	7.73794
260.306	58.2651	38.2834	259.721	90.699	52.7308	259.788	89.0075	62.2688	259.744	101.196	63.0515	54.0836	11.5311
260.719	59.2716	41.8115	260.135	91.1804	54.9214	260.201	88.9236	61.8862	260.142	98.8612	53.2975	52.9791	8.32518
261.117	58.3998	38.7556	260.533	94.6339	70.6396	260.598	91.8482	75.2151	260.556	99.2754	55.0279	59.9096	16.54
261.53	58.6142	39.5073	260.931	89.3629	46.6494	261.012	91.2121	72.3158	260.954	101.019	62.3125	55.1963	14.8651
261.928	58.014	37.4033	261.345	90.1505	50.2341	261.409	89.5253	64.6285	261.367	99.0424	54.0543	51.5801	11.2424
262.341	58.8675	40.395	261.743	90.9594	53.9159	261.807	89.1098	62.7349	261.765	98.1049	50.1376	51.7959	9.25359
262.738	58.7144	39.8586	262.157	90.4792	51.7302	262.22	89.1755	63.0341	262.179	99.1038	54.311	52.2335	9.56315
263.152	59.8233	43.7455	262.555	92.0512	58.885	262.618	88.6695	60.7284	262.577	98.2097	50.5758	53.4837	7.85172
263.549	58.5194	39.1749	262.969	90.7791	53.0951	263.031	90.9268	71.0158	262.975	100.169	58.7631	55.5122	13.2121
263.963	57.7586	36.5081	263.367	90.4835	51.7496	263.429	88.5856	60.3458	263.389	99.9502	57.847	51.6126	10.6974
264.36	59.1185	41.2751	263.781	91.4867	56.3155	263.842	89.0484	62.4552	263.787	98.0244	49.8013	52.4618	9.07268
264.774	58.4343	38.8765	264.179	90.6628	52.5656	264.239	89.1076	62.7251	264.201	99.2383	54.873	52.26	9.92568
265.171	59.0237	40.9427	264.577	90.7012	52.7405	264.653	89.5005	64.5157	264.599	100.715	61.0423	54.8103	10.4822
265.569	60.0312	44.4745	264.991	92.429	60.6044	265.05	88.7815	61.2386	265.012	99.0138	53.9348	55.0631	7.79391
265.982	59.6056	42.9824	265.389	90.556	52.0799	265.464	88.6006	60.4144	265.41	96.8686	44.973	50.1124	7.90049
266.379	58.833	40.2741	265.803	90.5336	51.9779	265.861	90.1636	67.5376	265.824	97.9025	49.2923	52.2705	11.3424
266.793	59.153	41.396	266.217	89.4386	46.9943	266.274	89.8924	66.3014	266.222	99.3655	55.4041	52.5239	10.8401
267.19	59.7091	43.3451	266.615	92.1302	59.2444	266.672	90.1281	67.3757	266.636	99.0689	54.1649	56.0325	10.0572
267.604	59.7737	43.5717	267.013	90.7652	53.0319	267.085	88.6222	60.5126	267.034	98.2532	50.7572	51.9684	6.97866
268.001	58.5129	39.1522	267.427	92.9317	62.8922	267.499	87.7513	56.5438	267.448	99.9142	57.6966	54.0712	10.3222
268.415	58.375	38.6687	267.825	93.4546	65.2723	267.896	86.6598	51.5694	267.846	96.6525	44.0701	49.8951	11.5358
268.812	59.6121	43.0051	268.239	91.1782	54.9117	268.31	88.3348	59.2027	268.244	97.0699	45.8138	50.7333	7.59641
269.225	58.9537	40.6971	268.637	91.063	54.3871	268.707	87.1712	53.8996	268.657	96.9513	45.3182	48.5755	6.70322
269.623	58.1379	37.8377	269.051	92.8933	62.7174	269.12	87.1615	53.8554	269.055	96.6568	44.0878	49.6246	10.9378
270.036	59.1746	41.4715	269.449	89.7823	48.5584	269.518	87.4424	55.1358	269.469	98.3517	51.1688	49.0836	5.75029
270.434	58.9246	40.5952	269.862	90.9477	53.8625	269.931	88.831	61.4643	269.867	97.9566	49.5181	51.36	8.71079
270.847	58.4838	39.0502	270.26	92.0117	58.7052	270.329	88.4586	59.7669	270.281	97.7839	48.7967	51.5798	9.70457
271.245	58.9537	40.6971	270.674	90.793	53.1582	270.726	88.6835	60.7922	270.679	98.5636	52.0539	51.6754	8.28613
271.658	58.3933	38.7329	271.072	92.4941	60.9007	271.14	89.1184	62.7741	271.093	98.2775	50.859	53.3167	11.0406
272.056	58.9192	40.5763	271.47	90.7257	52.8522	271.553	89.9785	66.6938	271.491	98.8814	53.3816	53.376	10.6688
272.469	59.9666	44.2479	271.884	91.4152	55.99	271.95	88.8073	61.3563	271.904	97.3347	46.9202	52.1286	7.94345
272.866	58.6325	39.5715	272.282	88.8901	44.4977	272.364	87.986	57.6132	272.302	95.6727	39.9765	45.4147	8.43333
273.28	58.0647	37.5808	272.696	91.9584	58.4624	272.761	86.8245	52.3199	272.716	96.9068	45.1323	48.3739	9.02491
273.677	57.7543	36.493	273.094	91.095	54.5328	273.175	90.2121	67.7584	273.114	96.8538	44.911	50.9238	13.4267
274.091	59.1067	41.2335	273.508	90.6734	52.6142	273.572	88.3552	59.2959	273.528	98.0784	50.027	50.7927	7.4741
274.488	59.6358	43.0882	273.906	89.7375	48.3543	273.986	88.3229	59.1488	273.926	96.2881	42.5477	48.2848	7.70171
274.902	59.0625	41.0787	274.32	90.2412	50.647	274.383	89.0657	62.5337	274.34	98.054	49.9252	51.0461	8.80778
275.299	57.3524	35.084	274.718	90.444	51.5699	274.796	89.5102	64.5598	274.738	95.643	39.8525	47.7666	13.1651
275.712	58.903	40.5196	275.132	91.0032	54.1151	275.194	88.5328	60.1054	275.136	97.0201	45.6058	50.0865	8.7218
276.11	57.6045	35.9679	275.53	90.349	51.1376	275.607	88.1238	58.2412	275.549	97.6737	48.3364	48.4208	9.28982
276.523	59.8739	43.923	275.944	90.8527	53.4302	276.005	89.2379	63.3186	275.947	97.4417	47.3672	52.0098	8.50211
276.921	59.0884	41.1693	276.342	90.3991	51.3659	276.418	89.3541	63.8485	276.361	97.625	48.1328	51.1291	9.48707
277.334	60.5043	46.1328	276.756	86.2102	32.301	276.816	89.4941	64.4862	276.759	98.1155	50.1819	48.2755	13.2438
277.732	58.5528	39.292	277.154	89.2199	45.9986	277.229	90.5533	69.3135	277.173	98.2405	50.7041	51.327	12.8729
278.145	60.875	47.4322	277.568	89.3789	46.7223	277.626	88.2067	58.6189	277.571	100.428	59.843	53.1541	7.0407
278.543	59.2101	41.5962	277.966	89.5763	47.6209	278.04	89.0312	62.3767	277.985	98.3835	51.3016	50.7238	8.73817
278.956	60.0668	44.5991	278.38	88.1035	40.9178	278.437	89.0667	62.5386	278.383	99.928	57.7541	51.4524	10.337
279.353	59.4623	42.4801	278.778	89.0053	45.0222	278.851	89.1087	62.73	278.796	95.7627	40.3526	47.6462	10.2354
279.767	58.9418	40.6556	279.192	90.5624	52.109	279.248	89.4252	64.1723	279.194	99.2002	54.7137	52.9126	9.67649
280.164	58.0453	37.5128	279.59	88.9146	44.6094	279.662	87.5608	55.6755	279.608	98.1674	50.3987	47.0491	7.80015
280.578	60.4149	45.8192	280.004	89.2807	46.2754	280.059	88.5285	60.0858	280.006	98.5805	52.1247	51.0763	6.65719
280.975	59.6218	43.0391	280.402	89.7054	48.2086	280.472	88.6297	60.5469	280.42	99.5689	56.2538	52.0121	7.87011
281.389	58.5409	39.2504	280.8	89.7428	48.3786	280.87	89.8267	66.0021	280.818	98.5953	52.1867	51.4545	11.1141
281.786	59.5453	42.7709	281.214	89.7182	48.2669	281.283	88.5457	60.1642	281.232	96.6494	44.0569	48.8147	7.92205
282.2	59.5086	42.6425	281.612	88.0427	40.641	281.681	88.8009	61.3269	281.63	98.1218	50.2084	48.7047	9.36938
282.597	59.7489	43.4848	282.026	88.92	44.6337	282.094	90.2024	67.7142	282.044	98.2956	50.9342	51.6917	11.1723
283.01	60.6175	46.5294	282.424	89.571	47.5966	282.492	87.1292	53.7083	282.441	97.3369	46.9291	48.6908	3.3738
283.408	61.125	48.3085	282.838	89.571	47.5966	282.905	88.7255	60.9835	282.855	96.4502	43.2248	50.0284	7.64143
283.821	60.5011	46.1214	283.236	89.1932	45.8771	283.302	88.7191	60.9541	283.253	97.3517	46.991	49.9859	7.32772
284.219	59.625	43.0504	283.65	89.6916	48.1455	283.716	88.6265	60.5322	283.667	98.7362	52.7753	51.1258	7.42282
284.632	59.2565	41.7586	284.048	88.6585	43.4436	284.113	89.0366	62.4013	284.065	97.1155	46.0041	48.4019	9.49473
285.03	59.5711	42.8616	284.462	88.2625	41.6416	284.527	86.9569	52.9233	284.463	96.179	42.0919	44.8796	5.38611
285.443	60.1961	45.0524	284.86	90.6275	52.4053	284.924	86.9806	53.0313	284.877	97.4195	47.2743	49.4408	3.90007
285.841	59.931	44.1232	285.273	89.1889	45.8577	285.338	85.4166	45.9032	285.275	99.5858	56.3246	48.0522	5.57686
286.254	60.0733	44.6218	285.671	90.2732	50.7927	285.735	89.9978	66.7821	285.689	96.6441	44.0347	51.5578	10.5998
286.651	60.3653	45.6455	286.085	91.2551	55.2614	286.148	88.6728	60.7431	286.086	98.6292	52.3283	53.4946	6.2884
287.065	59.5776	42.8842	286.483	90.5699	52.143	286.546	87.0753	53.463	286.5	100.264	59.157	51.9118	6.74413
287.462	58.9741	40.7689	286.897	91.4685	56.2329	286.959	89.591	64.9277	286.898	98.8422	53.2179	53.7868	9.99821
287.876	60.9106	47.5568	287.295	90.4813	51.7399	287.357	89.549	64.7364	287.312	98.84	53.209	54.3105	7.35149
288.289	59.0119	40.9011	287.709	90.8122	53.2456	287.77	89.4639	64.3489	287.71	99.4809	55.8865	53.5955	9.69799
288.687	59.6616	43.1789	288.107	91.5443	56.5777	288.168	88.1098	58.1774	288.124	98.1917	50.5005	52.1086	6.81004
289.084	60.222	45.1431	288.521	91.4813	56.2912	288.581	89.2551	63.3971	288.522	97.1335	46.0794	52.7277	8.72281
289.497	60.9881	47.8288	288.919	88.9253	44.6579	288.978	88.3402	59.2272	288.936	97.4025	47.2035	49.7294	6.47872
289.895	60.625	46.5558	289.333	87.6435	38.8243	289.392	87.4177	55.023	289.334	96.09	41.7201	45.5308	7.08638
290.308	60.0981	44.7087	289.731	92.4536	60.7162	289.789	89.0011	62.2394	289.747	97.6578	48.27	53.9836	8.79686
290.706	59.7381	43.4471	290.145	89.4098	46.8632	290.203	87.5823	55.7736	290.145	97.7172	48.5179	48.6504	5.197
291.119	59.0851	41.158	290.543	90.6681	52.5899	290.6	87.3445	54.6894	290.559	98.3845	51.306	49.9358	6.01578
291.533	59.2371	41.6906	290.957	90.4888	51.7739	291.014	88.8751	61.6654	290.957	99.7765	57.1212	53.0628	8.59194
291.93	59.7198	43.3828	291.355	88.7471	43.8468	291.411	88.4812	59.8699	291.355	96.8136	44.7428	47.9606	7.95958
292.343	61.7963	50.6618	291.769	89.079	45.3574	291.824	90.6491	69.7501	291.769	98.0042	49.7172	53.8716	10.8348
292.741	60.2134	45.1129	292.167	90.6702	52.5996	292.222	90.1948	67.6799	292.167	98.5318	51.9212	54.3284	9.5214
293.138	59.3308	42.0192	292.581	88.1697	41.219	292.635	88.8558	61.5771	292.581	97.4672	47.4734	48.0722	9.42242
293.552	60.1099	44.7502	292.979	89.7769	48.5341	293.033	88.6986	60.8609	292.979	98.8358	53.1913	51.8341	6.93772
293.949	59.3567	42.1099	293.393	88.715	43.7011	293.446	88.4532	59.7423	293.392	96.9979	45.5129	47.7665	8.10401
294.363	58.7619	40.0248	293.791	91.0544	54.3482	293.859	87.6437	56.0532	293.79	97.2489	46.5618	49.247	7.40737
294.776	59.1282	41.3091	294.205	89.1377	45.6246	294.257	88.0484	57.8978	294.204	98.2267	50.6466	48.8695	7.12642
295.174	59.6756	43.228	294.603	92.2156	59.633	294.654	87.1367	53.7426	294.602	98.2871	50.8988	51.8756	6.8166
295.571	59.5366	42.7407	295.001	88.5037	42.7393	295.068	88.8622	61.6065	295.016	97.8464	49.0578	49.0361	8.89378
295.984	59.4052	42.2799	295.415	89.048	45.2165	295.465	88.6372	60.5812	295.414	97.0869	45.8846	48.4906	8.21112
296.382	59.7834	43.6057	295.829	90.8869	53.5857	295.879	89.1798	63.0537	295.812	97.5784	47.9381	52.0458	8.39949
296.795	60.0334	44.4821	296.227	91.1996	55.0088	296.292	90.267	68.0086	296.226	98.7839	52.9744	55.1185	9.72791
297.193	60.7565	47.0167	296.625	88.3426	42.0059	296.69	88.7481	61.0865	296.623	97.715	48.509	49.6545	8.11302
297.606	60.2058	45.0864	297.039	89.1761	45.7994	297.103	89.3477	63.819	297.037	96.66	44.1011	49.7015	9.43741
298.004	59.8922	43.9872	297.437	91.4995	56.3737	297.5	92.0194	75.9951	297.435	96.8612	44.942	55.3245	14.8852
298.417	59.4278	42.3592	297.851	91.6553	57.0829	297.914	88.4995	59.9533	297.849	100.31	59.3517	54.6868	8.31082
298.815	58.6422	39.6055	298.249	91.1281	54.6834	298.311	90.2831	68.0821	298.247	100.015	58.117	55.122	11.8024
299.228	60.0722	44.618	298.663	91.7919	57.7046	298.725	88.2454	58.7955	298.661	100.276	59.2101	55.0821	7.00487
299.625	60.1853	45.0147	299.061	89.7481	48.4029	299.122	89.1851	63.0783	299.059	100.993	62.2018	54.6744	9.30823
		-165.958	299.475	91.492	56.3397	299.535	91.084	71.732	299.473	101.005	62.2549	6.09223	114.875

## Sheet: WGR-5
1			2			3			4			5
Time::Relative Time!!R	Intensity-1	Intensity 1-normalized	Time::Relative Time!!R	Intensity-1	Intensity 1-normalized	Time::Relative Time!!R	Intensity-1	Intensity 1-normalized	Time::Relative Time!!R	Intensity-1	Intensity 1-normalized	Time::Relative Time!!R	Intensity-1	Intensity 1-normalized	average	stdev
s			s			s			s			s
0	105.147	103.669	0	122.556	95.5675	0	127.738	98.2346	0	60.4808	96.4846	0	113.834	98.2723	98.4456	40.2884
0.365871	105.535	104.551	0.36491	124.72	99.5249	0.381011	127.006	96.8872	0.365546	60.6578	97.1787	0.365666	112.657	95.7492	98.7782	40.4478
0.779404	101.997	96.5018	0.777482	125.944	101.763	0.777909	129.641	101.739	0.762867	61.1834	99.2399	0.778995	115.288	101.388	100.127	40.9273
1.17705	101.547	95.4776	1.17417	125.537	101.019	1.19069	131.835	105.781	1.17608	62.5437	104.575	1.19232	117.645	106.439	102.658	42.1053
1.59058	103.447	99.8009	1.58674	126.142	102.125	1.58759	127.262	97.358	1.58928	62.0203	102.522	1.58976	113.778	98.151	99.9913	40.8735
3.03316	59.5773	0	3.05945	70.2853	0	3.02954	74.4032	0	3.03199	35.8785	0	3.00092	67.9776	0	0	0
3.44669	59.8814	0.69164	3.47203	71.4701	2.16626	3.44232	75.8021	2.57662	3.4452	35.4041	-1.86054	3.39836	68.7051	1.55919	1.02663	1.63163	0.0407386	1.41203
3.84433	58.7066	-1.98093	3.86871	69.6335	-1.19154	3.83922	75.3979	1.832	3.84252	35.9222	0.17142	3.81169	68.5502	1.2272	0.0116296	1.43073	-0.247648	1.18238
4.25787	58.5657	-2.30145	4.28128	69.0726	-2.21705	4.252	74.2321	-0.315183	4.25573	35.8742	-0.0167239	4.20913	68.1036	0.270168	-0.916047	1.17373	-0.4046	1.37691
4.65551	59.3761	-0.45788	4.67797	70.0673	-0.398483	4.6489	74.9487	1.00465	4.65305	35.6525	-0.886369	4.62246	68.6987	1.54545	0.161473	0.942675	-0.542405	1.55408
5.06905	59.5392	-0.0867562	5.09054	70.6282	0.627024	5.06169	74.9989	1.09723	5.06626	34.7569	-4.3984	5.03579	68.1944	0.46478	-0.459224	2.01434	-0.455902	2.18015													y=0.95a	y=0.5a
5.46669	59.4089	-0.383173	5.48722	68.2532	-3.71526	5.45859	73.5465	-1.57788	5.46358	35.3518	-2.06541	5.43323	68.4882	1.09441	-1.32946	1.70522	-0.116958	2.03619							a	a	b	b	c	c	x=t	x=t
5.88022	58.8549	-1.64355	5.8998	69.11	-2.14868	5.87137	74.0267	-0.693402	5.87679	36.1205	0.949084	5.84656	70.61	5.64146	0.420984	2.8209	0.347765	1.99443							Value	Standard Error	Value	Standard Error	Value	Standard Error
6.27787	58.6186	-2.18095	6.29648	70.1774	-0.197288	6.26827	75.3947	1.82609	6.27411	36.3635	1.90235	6.244	68.6485	1.43784	0.557608	1.58246	0.142015	1.67553
6.6914	58.6261	-2.16408	6.70905	70.1122	-0.316442	6.68106	75.2866	1.62713	6.68732	35.6514	-0.89055	6.65733	68.9423	2.06747	0.0647045	1.57994	-0.36803	1.81108						1	30.7843	2.22163	33.7035	2.05074	0.99608	0.000408101	785.784	199.542
7.08905	59.7278	0.342205	7.12162	69.9925	-0.535217	7.09384	76.0791	3.08682	7.08464	35.4403	-1.71839	7.05477	66.9712	-2.15676	-0.196268	1.86419	-0.584302	2.20089						2	7.38222	0.41641	11.8821	0.36317	0.9897	0.00104	335.318	112.92
7.50258	57.9936	-3.60279	7.51831	70.1442	-0.257842	7.49074	74.693	0.533841	7.49785	35.1354	-2.91415	7.4681	68.6207	1.37831	-0.972526	1.98911	-0.368881	1.99087						3	14.4251	0.83906	17.8418	0.67053	0.99143	0.000919833	372.758	105.231
7.90022	58.8093	-1.74717	7.93088	69.5214	-1.39664	7.90352	76.3305	3.54975	7.89517	34.7313	-4.49874	7.86554	68.5246	1.17225	-0.584112	2.74937	-0.00543565	2.27422						4	33.425	1.04256	33.6494	0.87124	0.99375	0.000388373	478.885	111.624
8.31376	60.3708	1.80501	8.32756	70.2703	-0.0273468	8.30042	75.4118	1.85761	8.30837	35.5416	-1.32119	8.27887	67.9476	-0.0641076	0.449995	1.23414	-0.169456	2.263
8.7114	59.0222	-1.26278	8.74014	69.3141	-1.77559	8.71321	76.8631	4.53075	8.7057	35.0725	-3.16083	8.67631	69.031	2.2575	0.11781	2.83917	-0.332612	2.55686
9.10905	58.8316	-1.69657	9.13682	70.1004	-0.337929	9.11011	76.4128	3.70143	9.1189	34.9051	-3.81724	9.08964	66.4701	-3.23056	-1.07617	2.71571	-0.851835	2.51088							21.5042						493.186	132.329
9.52258	59.4068	-0.387993	9.54939	68.953	-2.43582	9.52289	75.8428	2.65147	9.53211	35.3262	-2.16575	9.48708	68.9765	2.14073	-0.0394715	2.11569	-0.307534	2.27778						%recovery	12.6197						204.323	44.9346
9.92023	59.5339	-0.0988057	9.94608	67.8077	-4.52981	9.91979	76.0011	2.94302	9.92943	35.0213	-3.36151	9.9004	66.9733	-2.15218	-1.43986	2.70125	-0.113673	2.46842
10.3338	59.715	0.313286	10.3586	70.5107	0.412156	10.3326	76.6524	4.14268	10.3426	35.8689	-0.0376289	10.2978	67.0224	-2.04686	0.556727	2.01641	0.777875	2.2148											D
10.7314	60.2722	1.58089	10.7553	69.3622	-1.68769	10.7295	76.3497	3.5852	10.74	34.9979	-3.45349	10.7112	69.2308	2.68565	0.542111	2.6876	0.822959	2.3925												1	7.95384e-15
11.1449	60.5943	2.3135	11.1679	69.4338	-1.55682	11.1423	76.6032	4.05207	11.1532	36.0117	0.522623	11.1086	68.3707	0.842556	1.23479	1.94038	0.722501	2.23565												2	1.8639e-14
11.5426	59.9036	0.742247	11.5805	69.25	-1.89279	11.5392	77.1829	5.11975	11.5505	35.452	-1.67239	11.5219	68.5203	1.16309	0.691981	2.54951	0.501971	2.26707												3	1.67669e-14
11.9561	59.7415	0.373534	11.9772	70.1314	-0.281282	11.9519	75.9401	2.83074	11.9478	34.9584	-3.60819	11.9194	68.859	1.88888	0.240736	2.21708	0.732464	2.16986												4	1.30512e-14
12.3538	59.59	0.0289187	12.3897	69.8707	-0.757898	12.3488	76.5914	4.0304	12.361	35.4136	-1.82291	12.3327	68.625	1.38747	0.573196	2.03462	1.01412	2.50627												average	1.41027e-14
12.7673	59.6081	0.0698869	12.7864	69.5726	-1.30288	12.7616	77.1037	4.97398	12.7742	36.0299	0.5937	12.7302	69.1827	2.58262	1.38346	2.25789	1.25965	2.75693												srdev	4.71135e-15
13.1649	59.3538	-0.508488	13.199	68.8964	-2.53935	13.1744	77.9476	6.52822	13.1715	35.6951	-0.71913	13.1435	69.2222	2.66733	1.08572	3.22629	1.16681	2.86588
13.5785	59.0964	-1.09409	13.5957	71.6763	2.54326	13.5713	77.6749	6.0259	13.5848	35.9861	0.42228	13.5409	67.3483	-1.34855	1.30976	2.7866	1.11396	2.4513
13.9761	58.6218	-2.17372	14.0082	70.3568	0.130874	13.9841	77.3765	5.4763	13.9821	35.919	0.158877	13.9542	68.8793	1.93238	1.10494	2.58474	0.592754	2.6495
14.3897	59.0794	-1.13265	14.4208	70.2393	-0.0839939	14.381	76.1091	3.14198	14.3953	35.7015	-0.694044	14.3517	69.5662	3.40457	0.927172	1.98257	0.308869	2.42059
14.7873	59.3273	-0.568735	14.8175	66.9476	-6.10225	14.7938	76.1262	3.1735	14.7926	35.6748	-0.798568	14.765	69.39	3.02679	-0.253854	3.3812	-0.222977	2.37692
15.2008	58.9746	-1.37123	15.2301	69.0171	-2.31862	15.1907	75.9433	2.83664	15.2058	36.3028	1.66403	15.1625	68.1902	0.455622	0.253289	1.898	-0.356901	2.0144
15.5985	57.9767	-3.64135	15.6268	69.2991	-1.80294	15.6035	74.6845	0.518082	15.6031	35.903	0.0961627	15.5758	68.672	1.48821	-0.668367	1.85155	-0.324035	1.93685
16.012	58.0413	-3.49435	16.0393	68.6261	-3.03355	16.0004	74.3134	-0.165471	16.0163	36.1503	1.06615	15.9732	69.0737	2.34908	-0.655626	2.29365	0.0667744	1.84648
16.4097	58.9841	-1.34954	16.436	69.5053	-1.42594	16.4131	75.984	2.9115	16.4137	36.2399	1.41735	16.3866	68.0737	0.20606	0.351886	1.66534	0.0882985	1.93478
16.8232	59.5985	0.0481979	16.8486	69.5694	-1.30874	16.81	73.9134	-0.902211	16.8269	36.4339	2.17829	16.784	69.1464	2.50477	0.504063	1.58046	0.393635	2.30911
17.2208	57.947	-3.70883	17.2453	68.4145	-3.42031	17.2228	74.6984	0.54369	17.2242	36.5864	2.77618	17.1973	68.3761	0.854004	-0.591053	2.55853	0.720594	2.23831
17.6344	59.178	-0.90853	17.6578	68.7265	-2.84993	17.6197	75.5198	2.05657	17.6374	36.8582	3.84233	17.5948	69.937	4.19904	1.2679	2.78834	0.767529	1.83511
18.032	59.6398	0.142184	18.0704	71.3547	1.9553	18.0325	74.9241	0.959337	18.0347	36.064	0.727492	18.0081	69.6763	3.64039	1.48494	1.36805	0.466298	1.64348
18.4455	59.2987	-0.633802	18.4671	68.8985	-2.53544	18.4294	74.7219	0.587028	18.4479	35.6237	-0.999256	18.4055	68.5983	1.33023	-0.450248	1.34893	0.565093	1.70869
18.8432	60.2044	1.42666	18.8797	68.4263	-3.39882	18.8422	75.2545	1.56803	18.8611	35.7015	-0.694044	18.8189	69.3397	2.91918	0.364202	2.21345	0.986233	2.15057
19.2567	60.1017	1.1929	19.2764	70.1731	-0.205101	19.2391	75.9305	2.81301	19.2585	36.2154	1.32119	19.2163	69.7436	3.78464	1.78133	1.5637	0.891894	2.33092
19.6544	58.9354	-1.4604	19.6889	68.9466	-2.44754	19.6519	74.7155	0.575209	19.6558	36.5256	2.53786	19.6296	70.2457	4.86073	0.813171	2.67456	0.0668121	2.64914
20.0679	58.0222	-3.53772	20.0856	70.2703	-0.0273468	20.0488	75.5807	2.16885	20.069	35.3198	-2.19084	20.0271	69.8408	3.99298	0.0811856	2.7545	-0.0726088	2.26927
20.4655	58.34	-2.81476	20.4982	69.2489	-1.89475	20.4616	74.9551	1.01646	20.4663	35.0778	-3.13992	20.4404	69.547	3.36336	-0.69392	2.51837	0.326807	2.07857
20.8791	59.2489	-0.747067	20.8949	69.9786	-0.56061	20.8585	75.2535	1.56606	20.8795	35.5991	-1.09542	20.8378	69.2895	2.81157	0.394908	1.53493	0.650868	2.12015
21.2767	59.2828	-0.669951	21.3074	70.6079	0.589911	21.2712	76.2428	3.38821	21.2768	35.6077	-1.06197	21.2512	69.9145	4.15096	1.27943	2.18241	0.537635	2.30506
21.6903	59.2352	-0.778396	21.72	70.0363	-0.45513	21.684	75.4941	2.00929	21.69	34.9659	-3.57892	21.6486	69.9348	4.19447	0.278261	2.6431	0.442955	2.37013
22.0879	59.5922	0.0337385	22.1167	69.6987	-1.07239	22.0809	75.1048	1.29225	22.1033	35.0949	-3.07303	22.0619	69.422	3.09548	0.0552109	2.08968	0.971681	2.4455
22.5014	59.0275	-1.25074	22.5293	69.8729	-0.753992	22.4937	76.6492	4.13677	22.5006	35.6972	-0.710768	22.4594	69.6368	3.55568	0.995392	2.37762	0.956395	2.77025
22.8991	60.2172	1.45558	22.926	70.2853	0	22.8906	76.4064	3.68961	22.8979	35.4041	-1.86054	22.8727	70.7949	6.03756	1.86444	2.86921	0.965632	2.63671
23.3126	59.1229	-1.03384	23.3385	70.0609	-0.410203	23.3034	75.2802	1.61531	23.3111	34.6791	-4.70361	23.2702	70.1143	4.57911	0.00935309	3.06392	0.534853	2.53325
23.7103	59.9862	0.930219	23.7352	69.4487	-1.52947	23.7003	76.1583	3.23259	23.7084	35.7122	-0.652234	23.6835	69.4402	3.1344	1.0231	1.977	1.16178	2.31422
24.1238	60.9068	3.02442	24.1478	69.4797	-1.47282	24.1131	74.7658	0.667793	24.1216	35.1119	-3.00613	24.0968	69.6795	3.64726	0.572104	2.55882	1.12121	2.2896
24.5214	59.4015	-0.400042	24.5445	70.5395	0.464896	24.51	75.2727	1.60152	24.5348	36.2836	1.58877	24.4942	70.8686	6.19554	1.89014	2.40682	1.21916	2.01945
24.935	59.5985	0.0481979	24.957	70.7585	0.865332	24.9228	74.1358	-0.492473	24.9322	35.7708	-0.42228	24.9076	70.0812	4.50813	0.901382	1.90315	1.3547	2.06085
25.3326	60.6271	2.38821	25.3696	71.2788	1.81661	25.3197	74.2898	-0.208809	25.3454	35.371	-1.99015	25.305	69.062	2.3239	0.865952	1.74837	2.05614	2.72331
25.7461	59.7278	0.342205	25.7663	71.6442	2.48466	25.7325	75.9551	2.85831	25.7427	35.758	-0.472451	25.7183	70.9038	6.27109	2.29676	2.53104	2.15059	3.5546
26.1438	59.6674	0.204841	26.1789	72.7842	4.56888	26.1294	76.815	4.44211	26.1559	35.2729	-2.3748	26.1158	71.7981	8.18745	3.00569	3.89051	1.54422	3.75404
26.5573	59.0604	-1.17603	26.5756	71.2831	1.82443	26.5421	74.6278	0.413677	26.5532	34.8667	-3.96776	26.5132	72.015	8.65223	1.14931	4.24224	0.70719	3.8535
26.955	59.8506	0.621753	26.9881	70.0192	-0.486383	26.939	75.3455	1.73548	26.9664	34.7196	-4.54473	26.9266	70.3397	5.06221	0.477664	3.12937	0.781165	3.08591
27.3685	59.9184	0.775986	27.3848	70.8579	1.04699	27.3518	72.938	-2.69875	27.3638	34.7527	-4.41512	27.3399	71.6004	7.76388	0.494598	4.18888	0.95992	3.05811
27.7661	59.0381	-1.22664	27.7974	71.4124	2.06078	27.7646	74.5818	0.328972	27.7611	36.2186	1.33373	27.7373	70.0118	4.35931	1.37123	1.93947	1.15938	2.49769
28.1797	59.1822	-0.89889	28.21	70.5833	0.544984	28.1615	73.7957	-1.1189	28.1743	35.7772	-0.397194	28.1507	71.2158	6.93964	1.01393	3.04597	0.894155	2.61128
28.5773	58.9227	-1.48931	28.6066	70.6026	0.580144	28.5743	75.1679	1.40847	28.5875	35.7143	-0.643872	28.5481	70.5951	5.60941	1.09297	2.50763	1.47616	2.7338
28.975	58.1335	-3.28469	29.0192	71.5182	2.25416	28.9712	74.5251	0.224568	28.9848	35.9584	0.313574	28.9614	69.5502	3.37023	0.575569	2.28023	1.64303	2.66364
29.3885	59.2044	-0.848283	29.4159	71.0043	1.3146	29.384	75.2492	1.55818	29.398	36.6631	3.07721	29.3589	72.0363	8.69802	2.75995	3.41355	1.86529	2.72012
29.802	61.0275	3.29914	29.8285	69.0887	-2.18775	29.7809	75.3818	1.80245	29.7953	36.1087	0.903093	29.7722	69.9145	4.15096	1.59358	2.29714	1.61085	2.26762
30.1997	59.7839	0.469929	30.2251	69.0449	-2.26784	30.1937	75.0246	1.14451	30.2085	36.3049	1.67239	30.1696	70.4006	5.19271	1.24234	2.44966	1.65298	2.07469
30.5973	60.4746	2.04118	30.6377	69.3739	-1.6662	30.5906	76.2203	3.34685	30.6059	36.6834	3.15664	30.583	69.4263	3.10464	1.99662	2.05606	1.66368	1.60919
31.0109	60.4481	1.98093	31.0344	70.0085	-0.505917	31.0033	75.1572	1.38877	31.0191	36.226	1.363	30.9804	70.0182	4.37305	1.71997	1.71836	1.75378	1.66748
31.4244	60.2002	1.41702	31.447	71.5897	2.38504	31.4002	74.5668	0.301394	31.4164	35.9158	0.146335	31.3937	68.9679	2.12242	1.27444	1.05316	2.04292	2.05831
31.822	60.5466	2.20505	31.8595	70.1624	-0.224635	31.813	75.569	2.14718	31.8296	36.2047	1.27938	31.7912	70.7436	5.92766	2.26693	2.23091	1.89773	2.63403
32.2356	61.4163	4.18358	32.2562	70.8643	1.05871	32.2258	75.3348	1.71578	32.2269	35.6493	-0.898912	32.2045	71.187	6.87782	2.5874	2.89086	1.75571	2.62492
32.6332	59.3178	-0.590424	32.6688	70.641	0.650464	32.6227	74.5679	0.303363	32.6401	35.3252	-2.16993	32.6019	70.7778	6.00092	0.838879	2.78033	1.96726	2.57543
33.0467	61.428	4.21008	33.0655	70.3248	0.0722738	33.0355	74.2225	-0.332912	33.0375	36.08	0.790206	33.0153	70.0609	4.46463	1.84086	2.20356	2.58923	2.98005
33.4444	62.1049	5.75001	33.4781	71.3697	1.98265	33.4324	75.4834	1.98959	33.4507	35.8966	0.0710768	33.4127	70.9252	6.31688	3.22204	2.74239	2.64309	3.36478
33.842	61.2617	3.83173	33.8906	71.0652	1.42594	33.8452	75.6439	2.28507	33.848	35.1279	-2.94341	33.826	72.1421	8.92469	2.7048	3.99419	1.96441	3.69217
34.2556	59.8644	0.653081	34.2873	70.6335	0.636791	34.2421	75.6171	2.23583	34.2612	35.4797	-1.56369	34.2235	71.734	8.05008	2.00242	3.35776	1.93944	3.51714
34.6532	59.6695	0.209661	34.6999	70.0011	-0.51959	34.6549	75.138	1.35332	34.6585	35.0917	-3.08557	34.6368	71.6976	7.97223	1.18601	3.72456	2.31744	3.17129
35.0668	59.8422	0.602474	35.0966	70.0962	-0.345742	35.0518	75.5979	2.20037	35.0717	36.3134	1.70584	35.0342	72.1709	8.98651	2.62989	3.4691	2.87026	2.71608
35.4644	60.4025	1.87731	35.5091	71.6314	2.46122	35.4645	75.1572	1.38877	35.469	36.6759	3.12738	35.4476	71.1635	6.82745	3.13643	2.32022	2.88755	2.47749
35.8779	59.9947	0.949498	35.9217	70.9712	1.25405	35.8614	76.5027	3.8669	35.8823	36.323	1.74347	35.845	70.9679	6.40847	2.84448	2.35892	2.77852	2.63925
36.2756	60.8453	2.88464	36.3184	72.0502	3.22693	36.2742	76.3497	3.5852	36.2796	35.3742	-1.97761	36.2583	70.6325	5.68955	2.68174	2.75333	2.67849	2.31186
36.6891	61.1642	3.61002	36.731	71.4391	2.10961	36.6711	75.631	2.26144	36.6928	35.6439	-0.919817	36.6558	71.2372	6.98543	2.80934	2.8055	2.78758	2.44136
37.0868	61.1653	3.61243	37.1277	71.5214	2.26002	37.0839	75.7316	2.44661	37.0901	36.1482	1.05779	37.0691	69.5385	3.34504	2.54438	1.37674	3.0701	2.12257
37.5003	60.0328	1.03625	37.5402	72.1207	3.35585	37.4808	76.5872	4.02252	37.5033	35.6333	-0.961627	37.4666	71.5203	7.59217	3.00903	3.14184	3.24735	2.2295
37.8979	60.8761	2.95453	37.9369	71.3665	1.97679	37.8936	76.8578	4.5209	37.9165	36.8497	3.80888	37.8799	70.3216	5.02328	3.65688	1.84914	2.77386	1.94524
38.3115	60.6801	2.5087	38.3495	71.9925	3.12145	38.2905	76.0011	2.94302	38.3138	36.306	1.67658	38.2773	70.3718	5.13089	3.07613	1.69753	1.90802	2.1602
38.7091	60.1271	1.25074	38.7621	69.9925	-0.535217	38.7033	76.1059	3.13607	38.727	35.6642	-0.840378	38.6907	70.2788	4.9317	1.58858	2.28905	1.65687	2.8067
39.1226	59.6006	0.0530177	39.1587	70.1464	-0.253935	39.1161	74.8053	0.740679	39.1244	35.6045	-1.07451	39.0881	70.6987	5.8315	1.05935	2.49403	1.62507	2.97928
39.5203	60.0657	1.11096	39.5713	69.6987	-1.07239	39.513	77.169	5.09414	39.5376	35.5746	-1.19158	39.5014	71.5577	7.6723	2.32269	3.63703	1.82755	2.92996
39.9338	60.3909	1.8508	39.968	69.9915	-0.53717	39.9257	76.9401	4.67258	39.9349	35.2207	-2.57967	39.8989	69.8718	4.05938	1.49319	2.80679	2.37129	2.75844
40.3315	59.3951	-0.414502	40.3806	70.5128	0.416063	40.3226	77.2428	5.23006	40.3481	35.8113	-0.263402	40.3122	69.5481	3.36565	1.66677	2.34606	3.31033	3.21248
40.745	61.4078	4.1643	40.7773	70.9583	1.23061	40.7354	77.3262	5.38372	40.7454	36.1119	0.915636	40.7096	71.7457	8.07526	3.9539	3.12248	3.96464	3.65195
41.1426	60.8612	2.92079	41.1898	70.9455	1.20717	41.1323	78.2235	7.03645	41.1586	35.9168	0.150516	41.123	72.7543	10.2366	4.31031	4.16891	4.38204	3.73045
41.5562	60.4597	2.00744	41.6024	70.7286	0.810639	41.5451	77.5711	5.83482	41.556	35.9744	0.376289	41.5204	72.2329	9.1193	3.6297	3.66444	4.46754	3.16489
41.9538	61.411	4.17153	41.9991	73.2308	5.38538	41.942	76.062	3.0553	41.9692	36.7143	3.27789	41.9337	72.7094	10.1404	5.20611	3.35799	4.67344	2.94814
42.3674	61.0964	3.45579	42.4117	72.0299	3.18981	42.3548	77.0578	4.88927	42.3665	36.822	3.70017	42.3312	71.5235	7.59903	4.56682	2.47224	4.07329	3.05304
42.765	61.0583	3.36903	42.8083	71.563	2.3362	42.7676	76.4246	3.7231	42.7797	36.5736	2.726	42.7445	72.2158	9.08267	4.2474	3.01421	3.64305	3.50114
43.1785	61.4915	4.35468	43.2209	72.2575	3.60588	43.1645	75.2011	1.46954	43.177	35.5373	-1.33792	43.1419	72.1474	8.93614	3.40566	3.67267	3.61559	3.64672
43.5762	62.3072	6.2103	43.6176	69.844	-0.806732	43.5773	76.3775	3.63642	43.5902	35.7004	-0.698225	43.5553	71.7286	8.03863	3.27608	3.81654	3.69106	3.77485
43.9897	60.3761	1.81706	44.0302	71.6741	2.53935	43.9742	76.6706	4.17617	43.9875	36.4733	2.33299	43.9527	72.625	9.95957	4.16503	3.45095	4.10562	4.14827
44.3874	60.7288	2.61955	44.4269	70.9626	1.23842	44.3869	75.2214	1.50697	44.4008	36.3038	1.66821	44.366	73.1699	11.1272	3.63208	4.05705	4.2783	4.23484
44.8009	60.9375	3.0943	44.8394	71.2885	1.83419	44.7838	77.769	6.19925	44.7981	35.6322	-0.965808	44.7635	73.781	12.4369	4.51976	4.93681	4.67596	4.24551
45.1985	61.2002	3.69196	45.252	71.5385	2.29128	45.1966	76.6588	4.1545	45.2113	36.4904	2.39989	45.1768	73.0534	10.8777	4.68306	3.71064	4.99268	4.23756
45.6121	61.3962	4.13779	45.6487	70.2158	-0.126968	45.5935	77.0353	4.8479	45.6086	36.952	4.21025	45.5742	73.1368	11.0563	4.82505	4.08906	4.96288	4.52489
46.0097	61.4619	4.2872	46.0613	70.9359	1.18959	46.0063	76.7358	4.29633	46.0218	36.8113	3.65836	45.9876	74.4722	13.9182	5.46994	4.91297	4.46508	4.24936
46.4232	61.6758	4.774	46.4579	70.0919	-0.353556	46.4032	76.2043	3.3173	46.4191	36.6439	3.00195	46.4009	73.6838	12.2285	4.59364	4.57265	4.70067	3.97925
46.8209	61.0032	3.24372	46.8705	71.8707	2.89877	46.816	76.0278	2.99227	46.8323	35.6514	-0.89055	46.7983	71.9038	8.41412	3.33166	3.26248	4.23436	3.50835
47.2344	62.5678	6.80313	47.2672	71.9466	3.03745	47.2129	78.0717	6.75673	47.2297	36.5608	2.67583	47.2117	73.3953	11.6103	6.1767	4.10261	4.64686	3.50329
47.6321	60.4915	2.07974	47.6798	71.4124	2.06078	47.6257	75.4353	1.90095	47.6429	36.1418	1.0327	47.6091	72.1303	8.8995	3.19473	3.15997	4.01246	3.01046
48.0456	61.8729	5.22224	48.0764	71.0748	1.44352	48.0385	76.7658	4.35149	48.0561	36.5512	2.6382	48.0224	72.266	9.19028	4.56915	3.24729	4.73724	3.12921
48.4432	60.7775	2.73041	48.489	72.7382	4.48488	48.4354	76.8032	4.42044	48.4534	36.3966	2.03196	48.4199	71.5705	7.69978	4.27349	2.62413	4.41312	3.0522
48.8568	60.8835	2.9714	48.8857	72.4231	3.90865	48.8482	77.292	5.32068	48.8666	36.8945	3.98448	48.8332	72.9519	10.6602	5.36907	3.51623	4.52075	3.29804
49.2544	61.2225	3.74257	49.2983	71.4434	2.11743	49.2451	75.3914	1.82018	49.2639	36.2996	1.65149	49.2306	72.015	8.65223	3.59678	3.01624	4.37038	3.40313
49.668	60.9799	3.1907	49.7108	71.4519	2.13305	49.6578	76.677	4.18799	49.6771	36.7591	3.45349	49.644	72.6517	10.0168	4.59641	3.36166	4.99095	3.80523
50.0656	61.5191	4.41734	50.1075	72.2917	3.66838	50.0547	76.2599	3.41973	50.0745	36.3518	1.85636	50.0414	73.2169	11.228	4.91796	3.8315	5.10916	3.96344
50.4791	61.3242	3.97392	50.5201	71.0214	1.34586	50.4675	76.6759	4.18602	50.4877	37.3401	5.73213	50.4547	73.6026	12.0545	5.45849	4.22252	5.07006	3.76054
50.8927	61.9089	5.30418	50.9168	71.0299	1.36148	50.8644	76.816	4.44408	50.885	36.5842	2.76781	50.8522	73.0534	10.8777	4.95105	3.83629	4.94244	3.92425
51.2903	61.5159	4.41011	51.3294	71.641	2.4788	51.2772	76.8802	4.56227	51.2982	36.6183	2.9016	51.2655	72.4808	9.65048	4.80065	3.22282	4.92526	3.74254
51.7038	62.1028	5.74519	51.7419	70.3259	0.0742272	51.6741	76.8888	4.57803	51.6955	36.4851	2.37898	51.663	73.8579	12.6017	5.07563	4.71364	5.24457	3.95477
52.1015	61.5159	4.41011	52.1386	71.7564	2.68976	52.0869	77.5059	5.71466	52.1087	36.4382	2.19502	52.0763	72.4049	9.48792	4.89949	3.29117	5.25197	3.6565
52.515	62.571	6.81036	52.5512	72.1774	3.45938	52.4997	78.6834	7.88351	52.506	36.1599	1.10378	52.4737	72.4274	9.536	5.7586	3.8595	5.3781	3.64539
52.9127	61.8411	5.14994	52.9479	71.3718	1.98655	52.8966	78.0332	6.68581	52.9192	36.2548	1.47589	52.8871	72.7329	10.1908	5.0978	3.81884	5.41794	3.9548
53.3262	62.3453	6.29705	53.3604	71.3301	1.91037	53.3094	77.5176	5.73633	53.3166	36.7559	3.44095	53.2845	72.1795	9.00482	5.27791	3.25782	5.48179	3.9467
53.7238	62.6292	6.9429	53.7571	71.6645	2.52177	53.7063	76.1465	3.21092	53.7298	36.6844	3.16083	53.6978	74.3024	13.5542	5.87812	4.78773	5.28489	3.66992
54.1374	62.9301	7.62731	54.1697	72.0641	3.25232	54.119	76.1722	3.2582	54.1271	36.4051	2.06541	54.0953	72.7575	10.2435	5.28934	3.79454	5.11963	3.14432
54.5509	61.9343	5.36201	54.5664	71.8152	2.79719	54.5159	76.4995	3.86099	54.5403	36.9574	4.23116	54.5086	71.3301	7.18463	4.6872	2.42748	5.46769	3.26187
54.9486	63.3411	8.56235	54.979	71.6741	2.53935	54.9287	76.6824	4.19784	54.9535	36.8667	3.87577	54.906	71.5876	7.73641	5.38235	3.21095	5.60418	3.78477
55.3462	62.4608	6.55973	55.3756	71.8397	2.84212	55.3256	77.8909	6.42382	55.3508	36.8273	3.72108	55.3194	73.6335	12.1209	6.33353	4.14719	6.06209	4.10527
55.7597	61.554	4.49686	55.7882	71.8622	2.88314	55.7384	78.3626	7.29254	55.764	36.0085	0.51008	55.7327	72.7842	10.3007	5.09667	3.99617	6.10519	4.03607
56.1733	61.5169	4.41252	56.2008	73.7799	6.3894	56.1353	77.2182	5.18476	56.1614	37.1311	4.91266	56.1301	73.9882	12.881	6.75607	4.17244	6.77535	3.92324
56.5709	61.0466	3.34252	56.5975	72.4049	3.87544	56.5481	79.0599	8.57691	56.5587	37.2761	5.48127	56.5435	73.1282	11.0379	6.46282	3.9396	6.67828	3.61026
56.9686	62.2256	6.02474	57.01	72.3333	3.74456	56.945	79.2556	8.9374	56.9719	37.5991	6.74811	56.9409	72.6816	10.0809	7.10715	3.65769	6.92949	3.98521
57.3821	62.0371	5.59577	57.4067	72.6859	4.38917	57.3578	78.7658	8.03519	57.3692	37.162	5.03391	57.3542	72.3034	9.27041	6.46489	3.2335	7.36593	4.68341
57.7797	61.5297	4.44143	57.8193	72.3109	3.70354	57.7547	77.7422	6.15	57.7824	37.565	6.61432	57.7517	75.0577	15.1729	7.21644	5.06445	7.19793	4.95312
58.1933	62.7818	7.28993	58.216	71.2917	1.84005	58.1675	80.3786	11.0058	58.1956	37.5064	6.38437	58.165	75.2393	15.5621	8.41645	5.75227	6.79686	4.58697
58.6068	61.3337	3.9956	58.6286	71.3419	1.93186	58.5802	79.4139	9.22894	58.593	36.9893	4.35659	58.5624	72.7799	10.2916	5.96091	4.04263	6.10783	3.85789
59.0045	61.6462	4.70652	59.0252	71.734	2.64874	58.9771	79.4182	9.23682	59.0062	36.7122	3.26953	58.9758	72.7393	10.2045	6.01323	3.96601	6.71231	3.76498
59.418	62.4396	6.51153	59.4378	72.2767	3.64104	59.3899	79.0267	8.51584	59.4035	36.7846	3.55384	59.3732	72.422	9.52455	6.34936	3.56503	6.86028	3.8597
59.8156	63.2987	8.46596	59.8504	73.0908	5.12949	59.7868	79.1273	8.70101	59.8167	37.3774	5.87847	59.7865	72.969	10.6968	7.77435	3.76389	6.92656	4.0142
60.2292	61.5784	4.55229	60.2471	72.2425	3.57853	60.1996	78.7636	8.03125	60.214	36.8518	3.81724	60.184	73.7201	12.3064	6.45713	4.25019	5.97187	3.76731
60.6268	61.9364	5.36683	60.6596	71.8002	2.76985	60.5965	78.6043	7.73774	60.6272	37.1983	5.17606	60.5973	73.4327	11.6905	6.54819	4.02851	5.77082	3.98172
61.0403	61.2913	3.89921	61.0563	71.3675	1.97874	61.0093	77.0717	4.91488	61.0245	37.1151	4.84994	60.9947	72.1346	8.90866	4.91029	3.02322	5.36584	3.82111
61.438	61.4269	4.20768	61.4689	71.3494	1.94553	61.4221	78.9829	8.43508	61.4377	36.3294	1.76856	61.4081	74.0032	12.9131	5.85399	4.89342	5.79572	4.31669
61.8515	61.982	5.47046	61.8815	72.015	3.16247	61.819	76.138	3.19517	61.8351	36.9403	4.16426	61.8055	72.9583	10.6739	5.33325	3.54668	5.59648	4.00854
62.2492	62.3093	6.21512	62.2782	72.3376	3.75238	62.2318	78.6791	7.87563	62.2483	36.1525	1.07451	62.2188	73.6154	12.082	6.19992	4.50998	5.68389	4.54252
62.6627	61.0286	3.30155	62.6907	72.0128	3.15856	62.6287	77.1166	4.99762	62.6456	36.6546	3.04376	62.6163	73.4744	11.7798	5.25625	3.96895	5.44187	4.29814
63.0603	63.2034	8.24907	63.0874	70.9776	1.26577	63.0414	77.107	4.97989	63.0588	36.0085	0.51008	63.0296	74.031	12.9726	5.59549	5.14862	5.9392	4.52781
63.4739	62.6684	7.03207	63.5	72.0641	3.25232	63.4383	77.1626	5.08232	63.4561	36.2932	1.6264	63.4271	72.8194	10.3763	5.47388	3.77684	6.55054	4.26965
63.8715	60.8739	2.94971	63.8967	73.8024	6.43042	63.8511	77.8513	6.35093	63.8693	36.9563	4.22698	63.8404	74.4092	13.7831	6.74823	4.65796	6.84021	4.32885
64.2851	63.3994	8.6949	64.3092	71.7799	2.73273	64.248	78.7658	8.03519	64.2667	37.2942	5.55235	64.2378	73.6389	12.1324	7.4295	4.37416	6.58746	4.117
64.6827	63.214	8.27317	64.7059	72.3835	3.83637	64.6608	77.5016	5.70678	64.6799	36.6066	2.85561	64.6511	73.1303	11.0425	6.34289	3.95444	6.15416	3.75167
65.0962	62.8919	7.54056	65.1185	73.3547	5.61196	65.0736	77.9497	6.53216	65.0772	35.9552	0.301031	65.0645	72.6271	9.96415	5.98997	4.02241	5.60354	3.42323
65.4939	62.8835	7.52128	65.5311	72.0053	3.14489	65.4705	77.646	5.97271	65.4904	37.0938	4.76632	65.4619	72.2906	9.24294	6.12963	3.27816	5.65801	3.24453
65.9074	61.7331	4.90413	65.9278	72.5438	4.12937	65.8833	76.8406	4.48938	65.8877	36.2399	1.41735	65.8752	71.9509	8.51486	4.69102	2.96911	5.72419	3.17957
66.3051	62.2119	5.99341	66.3403	72.3868	3.84223	66.2802	77.6332	5.94907	66.3009	36.9776	4.3106	66.2727	72.9573	10.6716	6.15339	3.48633	6.1024	3.42647
66.7186	61.8581	5.1885	66.737	73.1485	5.23497	66.693	78.2278	7.04433	66.6982	37.1151	4.84994	66.686	72.328	9.32307	6.32816	3.08327	6.33029	3.73994
67.1162	62.7352	7.18389	67.1496	72.2863	3.65862	67.0899	78.4107	7.38119	67.1115	36.2601	1.49679	67.0835	72.3675	9.40778	5.82565	3.7098	6.61211	4.11105
67.5298	62.8432	7.4297	67.5622	72.8868	4.7564	67.5027	78.5144	7.57227	67.5088	36.3987	2.04032	67.4968	73.7575	12.3865	6.83704	4.42674	6.89025	4.44628
67.9274	62.1483	5.84881	67.9588	74.1517	7.06916	67.8996	78.1455	6.89265	67.922	36.7591	3.45349	67.8942	73.859	12.604	7.17362	4.1966	6.75244	4.4867
68.3409	62.7468	7.2104	68.3714	72.0502	3.22693	68.3123	78.3829	7.32997	68.3193	36.4712	2.32463	68.3076	74.141	13.2084	6.66007	4.71549	6.77719	4.8288
68.7386	63.6494	9.26363	68.7681	71.7863	2.74445	68.7092	78.9048	8.29128	68.7325	36.1972	1.25011	68.705	72.9092	10.5686	6.42361	4.548	6.99045	4.82194
69.1521	62.4767	6.59588	69.1807	72.75	4.50637	69.122	80.6599	11.5239	69.1298	36.1493	1.06197	69.1183	73.8344	12.5513	7.24789	5.22291	6.69114	4.37294
69.5498	63.5869	9.12145	69.5932	71.9947	3.12535	69.5189	78.5861	7.70425	69.543	36.806	3.63746	69.5158	74.0021	12.9108	7.29986	4.69491	6.63005	4.19263
69.9633	62.9036	7.56707	69.9899	71.9306	3.00815	69.9317	77.7091	6.08894	69.9404	36.5789	2.74691	69.9291	71.812	8.21721	5.52566	3.20101	6.71093	4.18682
70.3609	62.7903	7.30921	70.4025	72.2179	3.5336	70.3286	80.7765	11.7386	70.3536	36.4723	2.32881	70.3424	72.8365	10.4129	7.06462	4.68195	7.19817	4.77258
70.7745	63.5032	8.93107	70.7992	72.8654	4.71733	70.7414	80.2813	10.8265	70.7668	36.4318	2.16993	70.7399	73.1421	11.0677	7.54251	4.67748	7.31832	4.80999
71.1721	63.5805	9.10699	71.2117	72.4947	4.03952	71.1383	81.4374	12.956	71.1641	36.194	1.23757	71.1532	71.5224	7.59675	6.98736	4.95832	7.7044	4.68547
71.5857	63.2066	8.2563	71.6084	73.6774	6.20187	71.5511	79.0032	8.47251	71.5614	36.2292	1.37554	71.5506	73.9594	12.8192	7.42509	4.79419	8.11826	4.54501
71.9833	63.1049	8.02495	72.021	74.5556	7.80753	71.9639	80.5348	11.2934	71.9746	37.1397	4.94611	71.964	73.312	11.4318	8.70074	4.3039	8.51397	4.44113
72.3968	63.1292	8.08037	72.4336	74.3269	7.38951	72.3608	79.738	9.82582	72.3878	36.7164	3.28626	72.3614	73.8397	12.5628	8.22895	4.53693	8.25873	4.29384
72.7945	63.4905	8.90215	72.8303	73.0652	5.08261	72.7735	79.754	9.85537	72.7852	37.4723	6.25057	72.7747	74.0299	12.9703	8.61221	4.48256	8.60598	4.17256
73.208	62.9947	7.77432	73.2428	73.5267	5.92645	73.1704	78.969	8.40947	73.1984	37.3881	5.92028	73.1722	73.4113	11.6447	7.93504	3.86204	8.54178	4.10436
73.6057	63.285	8.43463	73.6395	74.2778	7.29966	73.5832	79.569	9.51458	73.5957	38.0746	8.61283	73.5855	73.8066	12.4918	9.2707	4.17309	8.86024	4.32151
74.0192	63.697	9.37208	74.0521	73.2212	5.3678	73.9801	78.7048	7.92291	74.0089	37.5789	6.66867	73.9829	73.9348	12.7666	8.4196	4.27794	8.77342	4.34116
74.4327	62.5583	6.78144	74.4488	74.6015	7.89152	74.3929	81.3123	12.7255	74.4062	37.3412	5.73631	74.3963	73.2585	11.3173	8.89041	4.51348	9.13409	4.48098
74.8304	62.285	6.15969	74.8613	74.3985	7.52038	74.7898	80.2011	10.6788	74.8194	38.1055	8.73408	74.7937	73.5577	11.9583	9.01026	4.23204	9.53383	4.7312
75.228	62.1716	5.90183	75.258	74.0652	6.91094	75.2026	80.7091	11.6145	75.2167	38.5277	10.3898	75.207	73.8996	12.691	9.5016	4.69742	9.3276	4.89873
75.6415	63.7733	9.54559	75.6706	75.2201	9.02251	75.5995	80.5636	11.3466	75.63	37.2132	5.2346	75.6204	75.1165	15.2988	10.0896	5.26413	8.90646	4.74554
76.0392	62.7892	7.3068	76.0673	72.3024	3.68792	76.0123	80.8246	11.8272	76.0273	37.6077	6.78156	76.0178	73.7425	12.3544	8.39159	4.73463	8.6921	4.50197
76.4527	63.2797	8.42258	76.4799	72.1335	3.37929	76.4251	79.6171	9.60322	76.4405	38.1301	8.83024	76.4311	73.0897	10.9555	8.23817	4.23785	9.30724	4.83883
76.8663	63.8676	9.76007	76.8924	73.9904	6.7742	76.822	79.8524	10.0366	76.8378	37.7217	7.22893	76.8286	74.2457	13.4328	9.44652	4.53343	9.68821	5.09548
77.2639	62.9534	7.68033	77.2891	73.922	6.64919	77.2347	80.8834	11.9356	77.251	37.839	7.68883	77.2419	76.0182	17.2312	10.237	5.7452	9.8091	5.23897
77.6774	62.6631	7.02002	77.7017	73.7949	6.41674	77.6316	81.2824	12.6703	77.6483	37.6322	6.87772	77.6393	74.4733	13.9205	9.38107	5.00782	9.25152	4.69068
78.0751	63.9439	9.93358	78.0984	72.8312	4.65482	78.0444	81.5091	13.088	78.0615	38.2356	9.24416	78.0527	73.6357	12.1255	9.8092	4.9639	9.26789	4.63439
78.4886	62.965	7.70684	78.5109	73.4338	5.75651	78.4413	80.1711	10.6236	78.4589	37.7324	7.27074	78.4501	73.3269	11.4638	8.5643	4.10032	8.80056	4.20145
78.8863	62.1748	5.90906	78.9076	73.6827	6.21164	78.8541	81.1561	12.4379	78.8721	38.3891	9.84622	78.8634	73.9252	12.746	9.43016	4.83896	9.17224	4.41806
79.2998	62.4153	6.45611	79.3202	75.3269	9.21784	79.2669	79.9872	10.2848	79.2694	37.92	8.00659	79.2609	71.7436	8.07068	8.40721	3.66508	9.53115	4.54577
79.6974	63.3972	8.69008	79.7169	73.2276	5.37952	79.6638	81.0064	12.1621	79.6826	38.2942	9.47412	79.6583	73.8996	12.691	9.67937	4.75013	10.2051	5.11448
80.111	63.0371	7.87071	80.1295	74.8964	8.43064	80.0766	80.4706	11.1752	80.0799	38.1812	9.03093	80.0716	75.4562	16.0269	10.5069	5.22209	9.74613	4.82963
80.5086	63.1324	8.0876	80.542	74.1613	7.08674	80.4735	81.9904	13.9744	80.4931	37.9627	8.17383	80.485	74.8942	14.8226	10.429	5.37121	9.86902	4.99201
80.9221	62.4831	6.61034	80.9387	73.64	6.13351	80.8863	79.8299	9.99523	80.8904	37.8433	7.70556	80.8824	73.1421	11.0677	8.30247	3.8956	9.92452	5.04952
81.3198	63.9269	9.89503	81.3513	74.4797	7.66884	81.2832	79.7112	9.77657	81.3037	38.2143	9.16054	81.2957	76.3194	17.8768	10.8756	5.70923	10.356	5.42016
81.7333	64.1133	10.3192	81.748	73.9904	6.7742	81.6959	81.6684	13.3815	81.701	37.6535	6.96134	81.6932	75.2297	15.5415	10.5955	5.54373	9.9736	5.07171
82.131	63.5858	9.11904	82.1605	74.8654	8.374	82.0928	79.6824	9.72339	82.1142	37.3081	5.6067	82.1065	75.0524	15.1614	9.59691	5.00752	9.63164	4.83107
82.5445	63.4333	8.77201	82.5572	75.0887	8.78224	82.5056	81.4321	12.9461	82.5115	37.451	6.16696	82.504	73.5652	11.9744	9.72834	4.66389	9.37561	4.46713
82.9422	63.4672	8.84913	82.9698	75.9968	10.4426	82.9184	79.4802	9.35108	82.9247	37.2068	5.20951	82.9173	74.5085	13.9961	9.56967	4.82179	9.10832	4.40473
83.3557	63.6144	9.18411	83.3824	74.8718	8.38572	83.3153	79.6374	9.64065	83.322	37.4542	6.1795	83.3147	72.9957	10.754	8.8288	3.9157	8.90373	4.33993
83.7533	62.5847	6.84169	83.7791	75.3162	9.19831	83.7281	78.9711	8.41341	83.7352	37.5245	6.45544	83.7281	74.3814	13.7236	8.92649	4.47669	9.36522	4.78195
84.1669	62.1843	5.93075	84.1916	75.6731	9.85073	84.125	79.4759	9.3432	84.1326	37.42	6.04571	84.1255	74.328	13.6091	8.9559	4.6274	9.43109	4.63236
84.5645	62.7638	7.24896	84.5883	76.9904	12.2592	84.5378	79.1936	8.82315	84.5458	37.7431	7.31255	84.5388	75.1741	15.4224	10.2133	5.24177	9.42048	4.42319
84.978	63.0339	7.86348	85.0009	76.2457	10.8977	84.9347	79.3914	9.18758	84.9431	37.6599	6.98643	84.9363	72.9637	10.6854	9.12411	4.02792	8.4696	3.95769
85.3757	62.4788	6.6007	85.3976	75.6774	9.85854	85.3475	79.2096	8.8527	85.3563	37.8881	7.88116	85.3496	73.3098	11.4272	8.92405	3.99988	8.01533	4.01869
85.7892	61.6621	4.74267	85.8101	75.5331	9.59484	85.7444	78.5797	7.69243	85.7536	37.0224	4.4862	85.747	72.7778	10.287	7.36062	3.84526	7.99379	3.97231
86.1869	62.7564	7.23209	86.2068	74.3814	7.48913	86.1572	78.0877	6.78628	86.1668	37.0085	4.43185	86.1604	73.9818	12.8673	7.76133	4.21093	8.23631	4.09859
86.6004	63.0159	7.82252	86.6194	75.3184	9.20221	86.554	79.2824	8.98665	86.5642	37.7079	7.17457	86.5578	73.1624	11.1112	8.85943	3.86073	8.43025	4.07929
86.998	61.6536	4.72339	87.032	74.0085	6.80741	86.9668	79.7251	9.80218	86.9774	37.6279	6.861	86.9711	73.6923	12.2468	8.08816	4.22411	8.50733	4.23382
87.4116	62.7712	7.26583	87.4287	74.3226	7.3817	87.3637	80.0449	10.3912	87.3747	37.1599	5.02555	87.3686	73.4145	11.6515	8.34316	4.15303	9.07478	4.46889
87.8092	63.0275	7.84902	87.8412	74.8408	8.32907	87.7765	81.1037	12.3414	87.7879	37.435	6.10424	87.7819	73.031	10.8296	9.09066	4.32431	9.3895	4.60736
88.2228	63.1409	8.10688	88.2379	75.3536	9.26667	88.1893	80.9465	12.0518	88.1852	37.3262	5.67778	88.1793	74.4402	13.8495	9.79053	4.92933	9.81503	4.79284
88.6204	62.9619	7.69961	88.6505	74.3985	7.52038	88.5862	81.292	12.6881	88.5984	37.5362	6.50143	88.5927	73.5897	12.027	9.28731	4.56845	9.32234	4.6146
89.0339	63.6017	9.15519	89.0631	74.6741	8.02435	88.999	80.7176	11.6302	88.9957	38.0416	8.48322	88.9901	74.7639	14.5433	10.3673	4.88075	9.22261	4.63956
89.4316	62.6981	7.09955	89.4597	75.7532	9.99723	89.3959	80.1701	10.6217	89.4089	36.7335	3.35315	89.4034	72.8729	10.4907	8.31247	4.3946	8.81631	4.55477
89.8451	63.2754	8.41294	89.8723	74.8675	8.3779	89.8087	79.5433	9.4673	89.8063	37.1301	4.90848	89.8009	74.4049	13.774	8.98812	4.64333	9.20483	4.55586
90.2428	63.4703	8.85636	90.269	74.0534	6.88945	90.2056	81.2353	12.5837	90.2195	37.2942	5.55235	90.2142	73.5118	11.8599	9.14835	4.62637	9.44717	4.49989
90.6563	63.5869	9.12145	90.6816	75.5737	9.66906	90.6184	79.6481	9.66035	90.6327	37.4542	6.1795	90.6116	73.9316	12.7597	9.47801	4.39789	9.62855	4.70155
91.0539	62.9333	7.63454	91.0782	76.188	10.7922	91.0311	80.5914	11.3978	91.03	37.6205	6.83173	91.025	73.5395	11.9194	9.71515	4.47541	9.42126	4.72888
91.4675	62.3284	6.25849	91.4908	75.2639	9.10259	91.428	80.8727	11.9159	91.4432	37.4414	6.12933	91.4383	75.0032	15.0561	9.69248	5.23135	8.98214	4.70631
91.881	63.1992	8.23943	91.8875	75.484	9.50498	91.8408	79.8332	10.0011	91.8405	36.9638	4.25624	91.8357	73.7073	12.2789	8.85614	4.47986	8.526	4.5756
92.2786	62.5763	6.82241	92.3001	74.4776	7.66493	92.2377	78.2588	7.10146	92.2537	37.5394	6.51398	92.2491	74.4573	13.8862	8.39779	4.4077	8.74387	4.72628
92.6922	62.6992	7.10196	92.7126	75.4541	9.45029	92.6505	77.5433	5.7836	92.6511	37.1055	4.81232	92.6465	74.7308	14.4723	8.32409	4.83923	9.00664	4.5978
93.0898	63.7119	9.40582	93.1093	76.9776	12.2358	93.0474	78.893	8.26961	93.0643	37.0405	4.55728	93.0598	74.0812	13.0802	9.50974	4.93189	9.22054	4.45111
93.5034	63.3919	8.67803	93.5219	75.0321	8.67872	93.4602	79.4096	9.22107	93.4616	37.7878	7.48815	93.4573	73.5139	11.8645	9.18609	4.02228	8.92563	4.13303
93.901	63.2235	8.29486	93.9186	73.5192	5.91278	93.8571	79.8791	10.0858	93.8748	37.79	7.49651	93.8706	74.062	13.039	8.9658	4.39917	8.8718	4.19491
94.3145	63.5763	9.09735	94.3312	73.7222	6.28391	94.2699	80.6631	11.5298	94.2721	37.6642	7.00315	94.2681	72.2756	9.21088	8.62502	3.97763	8.98762	4.14101
94.7122	63.3411	8.56235	94.7278	75.0545	8.71974	94.6827	80.1112	10.5133	94.6853	37.3252	5.6736	94.6814	73.4156	11.6538	9.02457	4.20795	9.42315	4.55281
95.1257	63.7214	9.42751	95.1404	74.0823	6.94219	95.0796	79.8556	10.0425	95.0826	37.8731	7.82263	95.0788	73.7318	12.3315	9.31328	4.23745	9.53742	4.58317
95.5234	62.9248	7.61527	95.553	75.8216	10.1222	95.4923	79.3027	9.02408	95.4959	37.6173	6.81919	95.4921	75.4797	16.0773	9.93161	5.21304	9.46248	4.93158
95.9369	63.7341	9.45642	95.9497	74.6004	7.88957	95.8892	79.9893	10.2887	95.8932	37.6023	6.76066	95.8896	73.7831	12.4414	9.36737	4.29904	9.12009	4.92337
96.3345	63.0604	7.92373	96.3622	75.8205	10.1203	96.302	78.1401	6.8828	96.3064	37.0896	4.7496	96.3029	75.3344	15.7659	9.08846	5.28267	9.24089	5.25026
96.7481	63.9746	10.0035	96.7589	75.453	9.44834	96.7148	79.6235	9.61504	96.7037	36.4094	2.08213	96.7004	74.2179	13.3733	8.90445	5.1884	9.56555	5.145
97.1457	63.8475	9.71428	97.1715	75.1592	8.91117	97.1117	79.7529	9.8534	97.1169	37.0586	4.62835	97.1137	75.2297	15.5415	9.72974	5.2797	9.81871	5.12631
97.5592	63.8549	9.73115	97.5682	74.9551	8.53808	97.5245	80.8802	11.9297	97.5142	37.4062	5.99135	97.5111	74.5673	14.122	10.0624	4.96691	9.7314	5.02178
97.9569	64.9237	12.1627	97.9808	74.7233	8.1142	97.9214	79.6866	9.73127	97.9274	37.0075	4.42766	97.9245	74.4562	13.8839	9.66395	5.13231	10.0557	5.13885
98.3704	63.5392	9.013	98.3774	75.1966	8.97953	98.3342	80.1647	10.6118	98.3248	37.033	4.52801	98.3219	74.6068	14.2067	9.46781	4.96613	10.1882	4.98317
98.7681	64.0064	10.0758	98.79	75.1111	8.82327	98.7311	81.0214	12.1897	98.738	37.9499	8.12366	98.7352	75.4274	15.9651	11.0355	5.31812	10.9852	5.45592
99.1816	63.7225	9.42992	99.2026	75.5855	9.69055	99.1439	80.6973	11.5928	99.1353	37.5416	6.52234	99.1327	74.0769	13.0711	10.0613	4.66526	10.3745	5.35715
99.5792	64.6663	11.5771	99.5993	76.1538	10.7297	99.5566	80.5134	11.254	99.5485	37.5181	6.43036	99.546	76.985	19.3032	11.8589	6.38439	10.4829	5.48794
99.9928	64.1939	10.5023	100.012	74.7778	8.21382	99.9535	79.3733	9.15409	99.9458	36.8817	3.93431	99.9434	74.609	14.2113	9.20316	5.02181	10.0447	5.08329
100.39	64.5466	11.3048	100.409	74.1763	7.11409	100.366	80.3647	10.9802	100.359	37.8582	7.76409	100.357	74.8697	14.7699	10.3866	5.05762	10.6051	5.58608
100.804	63.9375	9.91912	100.821	75.9402	10.3391	100.763	79.7754	9.89477	100.772	37.629	6.86518	100.754	75.3056	15.7041	10.5444	5.17046	10.5518	5.85867
101.217	64.1292	10.3553	101.218	74.3141	7.36607	101.176	80.062	10.4227	101.17	37.5043	6.376	101.168	77.2639	19.9008	10.8842	6.53015	10.7244	5.80038
101.615	63.8284	9.6709	101.63	75.4818	9.50108	101.573	77.9005	6.44155	101.583	37.7655	7.40035	101.565	76.4327	18.1195	10.2267	5.87541	10.6703	5.45111
102.029	64.804	11.8904	102.027	74.703	8.07709	101.986	79.4684	9.32941	101.98	38.903	11.8615	101.978	74.5823	14.154	11.0625	4.99559	10.7481	5.12463
102.426	65.0413	12.4302	102.44	74.8024	8.25875	102.398	77.5476	5.79148	102.393	38.9328	11.9785	102.392	75.047	15.15	10.7218	5.48232	10.5987	5.13236
102.84	64.8136	11.9121	102.836	75.6966	9.8937	102.795	78.493	7.53287	102.791	38.0938	8.68809	102.789	74.6378	14.2731	10.46	4.89597	10.8393	5.13527
103.237	64.6388	11.5145	103.249	74.9391	8.50878	103.208	78.1433	6.88871	103.204	39.0554	12.4593	103.202	74.3707	13.7007	10.6144	5.01879	10.8559	5.11164
103.651	63.9481	9.94322	103.661	76.5502	11.4544	103.605	79.5701	9.51655	103.601	38.2473	9.29015	103.6	75.9167	17.0137	11.4436	5.49105	11.5211	5.41796
104.049	63.8167	9.6444	104.058	75.5064	9.546	104.018	80.0717	10.4404	104.014	37.9765	8.22818	104.013	74.8323	14.6898	10.5098	4.82507	11.322	5.39453
104.462	66.1843	15.0305	104.471	74.781	8.21968	104.415	80.862	11.8962	104.412	38.7484	11.2552	104.411	75.7457	16.6474	12.6098	5.93775	11.5523	5.68614
104.876	64.197	10.5095	104.867	74.6165	7.91887	104.828	81.3016	12.7058	104.825	37.7452	7.32091	104.824	75.3397	15.7773	10.8465	5.42076	11.0093	5.55947
105.273	65.5667	13.6255	105.28	74.7479	8.15913	105.224	80.4299	11.1003	105.222	37.6503	6.9488	105.221	75.5224	16.1688	11.2005	5.69992	11.2038	5.74535
105.671	65.179	12.7435	105.677	74.4915	7.69032	105.637	80.6171	11.4451	105.635	37.6844	7.08259	105.635	75.4167	15.9422	10.9807	5.55773	10.9059	5.48029
106.085	64.785	11.847	106.089	74.7094	8.08881	106.034	79.369	9.14621	106.033	38.3209	9.57864	106.032	76.6058	18.4905	11.4302	5.97839	10.9862	5.50812
106.498	65.2055	12.8038	106.486	74.4167	7.55359	106.447	80.123	10.535	106.446	37.7473	7.32927	106.445	74.1891	13.3115	10.3066	4.90475	10.7455	5.14166
106.896	65.965	14.5317	106.898	73.4135	5.7194	106.844	80.5048	11.2382	106.843	38.4307	10.0093	106.843	74.7949	14.6097	11.2216	5.64123	10.6637	5.02605
107.309	64.6917	11.635	107.295	74.9306	8.49315	107.257	79.6952	9.74703	107.256	38.2154	9.16472	107.256	74.7447	14.502	10.7084	4.87899	10.2963	4.76814
107.707	64.1758	10.4614	107.708	74.2906	7.3231	107.669	80.8877	11.9435	107.654	37.9851	8.26163	107.654	73.7244	12.3155	10.061	4.55794	10.1753	4.82247
108.12	65.4396	13.3364	108.12	74.2254	7.20394	108.066	78.4406	7.43634	108.067	38.3913	9.85459	108.067	73.9348	12.7666	10.1196	4.8675	10.3535	5.00855
108.518	65.2394	12.8809	108.517	74.5417	7.78213	108.479	79.0759	8.60646	108.464	37.9286	8.04004	108.464	74.7051	14.4173	10.3454	5.04197	11.1613	5.30446
108.932	64.893	12.0928	108.93	74.4765	7.66298	108.876	78.692	7.89927	108.878	38.5181	10.3521	108.878	74.9637	14.9714	10.5957	5.11619	11.5748	5.48765
109.329	64.1144	10.3216	109.326	76.9669	12.2162	109.289	81.4727	13.021	109.275	38.4019	9.8964	109.275	76.031	17.2587	12.5428	5.75522	11.7536	5.51934
109.743	65.8072	14.1726	109.739	75.3419	9.24519	109.686	79.9209	10.1627	109.688	38.0021	8.32853	109.689	75.453	16.02	11.5858	5.59153	11.3351	5.34532
110.14	64.643	11.5241	110.135	75.812	10.1047	110.098	79.662	9.68596	110.085	38.0448	8.49576	110.086	75.3739	15.8506	11.1322	5.21128	11.0526	5.14823
110.554	64.9735	12.276	110.548	76.6827	11.6966	110.495	79.138	8.72071	110.499	38.0533	8.52921	110.499	75.0769	15.2141	11.2873	5.23315	11.6228	5.46322
110.952	64.285	10.7096	110.945	76.625	11.5912	110.908	79.0471	8.55327	110.896	37.935	8.06512	110.897	74.8707	14.7722	10.7383	5.00026	11.9772	5.49968
111.365	65.2648	12.9387	111.357	75.5545	9.6339	111.305	80.508	11.2441	111.309	38.7985	11.4517	111.31	76.8184	18.9461	12.8429	6.15625	12.1865	5.58626
111.763	65.7161	13.9653	111.77	76.2724	10.9466	111.718	80.2128	10.7005	111.706	38.7249	11.1632	111.708	74.9658	14.976	12.3503	5.34252	11.7456	5.19185
112.176	65.0297	12.4037	112.167	76.3184	11.0305	112.115	78.893	8.26961	112.12	38.338	9.64554	112.121	75.2019	15.482	11.3663	5.26001	11.5226	5.33437
112.574	65.2839	12.9821	112.579	76.5641	11.4798	112.527	79.5882	9.55004	112.517	38.4126	9.93821	112.518	74.3472	13.6503	11.5201	4.97301	11.6689	5.61063
112.988	65.7235	13.9822	112.976	75.8568	10.1867	112.94	78.9604	8.39371	112.93	38.1642	8.96404	112.932	75.8547	16.8809	11.6815	5.7701	11.4037	5.75928
113.401	64.518	11.2397	113.388	74.8974	8.4326	113.337	80.5925	11.3998	113.327	38.194	9.0811	113.329	76.7842	18.8728	11.8052	6.08878	11.1596	5.83935
113.799	64.535	11.2783	113.785	74.6122	7.91105	113.75	78.5743	7.68258	113.741	38.4936	10.256	113.742	75.6741	16.494	10.7244	5.41895	10.7218	5.95536
114.212	66.0911	14.8184	114.198	75.5085	9.54991	114.147	78.5775	7.68849	114.138	37.4606	6.20458	114.14	75.6699	16.4848	10.9492	6.01033	11.1309	6.47831
114.61	65.5074	13.4906	114.594	73.844	6.5066	114.56	78.7679	8.03913	114.551	37.3934	5.94118	114.553	76.6015	18.4813	10.4918	6.43679	11.3594	6.62898
115.023	65.0413	12.4302	115.007	74.5694	7.83292	114.957	79.5273	9.43775	114.949	38.0714	8.60029	114.951	77.9904	21.4577	11.9518	6.98781	11.4711	6.3985
115.421	65.0731	12.5025	115.404	74.8098	8.27242	115.369	80.3829	11.0137	115.362	37.6429	6.91953	115.364	77.0609	19.4658	11.6348	6.46235	11.3362	6.06166
115.835	65.6271	13.7629	115.816	75.1859	8.96	115.766	79.062	8.58085	115.759	37.5203	6.43872	115.761	75.6261	16.3909	10.8267	5.74536	11.327	6.05689
116.232	66.4788	15.7005	116.229	74.9647	8.55566	116.179	80.7283	11.6499	116.172	37.5139	6.41363	116.175	75.1709	15.4156	11.5471	5.97728	11.316	6.07948
116.646	63.4322	8.7696	116.625	75.0833	8.77248	116.576	80.5594	11.3387	116.57	38.178	9.01839	116.572	77.3739	20.1366	11.6072	6.44802	11.1318	5.82583
117.043	65.4184	13.2882	117.038	75.0096	8.6377	116.989	80.5679	11.3545	116.983	37.1162	4.85413	116.985	75.3665	15.8346	10.7938	5.81313	11.1661	5.50663
117.457	64.7998	11.8808	117.435	75.8547	10.1828	117.401	79.9786	10.269	117.38	37.7271	7.24983	117.383	75.1592	15.3904	10.9946	5.21634	11.5326	5.45327
117.855	64.8549	12.0061	117.847	74.4754	7.66102	117.798	81.6246	13.3007	117.793	38.4392	10.0427	117.796	75.2286	15.5392	11.71	5.49043	11.4041	5.54175
118.268	64.1525	10.4083	118.244	76.1058	10.6418	118.211	81.4749	13.0249	118.191	38.0405	8.47904	118.194	75.8697	16.9129	11.8934	5.65303	11.2306	5.59108
118.666	65.1949	12.7797	118.657	74.6122	7.91105	118.608	79.2406	8.90982	118.604	37.7399	7.3	118.607	75.5107	16.1437	10.6088	5.48178	10.9215	5.62207
119.079	66.2786	15.245	119.053	75.5459	9.61828	119.021	80.5337	11.2914	119.001	37.3763	5.87429	119.004	74.4722	13.9182	11.1894	5.63843	11.2339	5.86202
119.477	65.089	12.5387	119.466	75.3066	9.18073	119.418	79.6225	9.61307	119.414	37.5235	6.45126	119.418	75.9327	17.048	10.9664	5.746	11.2782	6.00247
119.89	65.9237	14.4377	119.878	74.9519	8.53222	119.831	79.261	8.94725	119.812	37.8529	7.74319	119.831	76.4092	18.0692	11.5459	6.20163	11.7242	6.21306
120.288	64.8824	12.0687	120.275	75.0588	8.72755	120.227	79.1123	8.67344	120.225	38.0341	8.45395	120.229	76.6976	18.6874	11.3222	6.05978	12.1374	6.16651
120.702	64.982	12.2953	120.688	75.9092	10.2824	120.64	81.2449	12.6014	120.622	37.7122	7.1913	120.642	76.9145	19.1521	12.3045	6.37776	12.7742	6.3251
121.099	66.1568	14.9679	121.084	76.8889	12.0736	121.037	79.8888	10.1036	121.035	38.2367	9.24834	121.039	76.1592	17.5334	12.7854	6.06197	12.6553	6.29784
121.513	66.0551	14.7365	121.497	77.5865	13.3492	121.45	79.8364	10.0071	121.433	38.1365	8.85533	121.453	76.9444	19.2162	13.2329	6.53556	12.1056	5.9385
121.926	65.2521	12.9098	121.894	76.3312	11.054	121.863	79.9091	10.141	121.846	37.6087	6.78574	121.85	76.7724	18.8476	11.9476	6.296	11.48	5.52483
122.324	65.0191	12.3796	122.306	76.6891	11.7084	122.26	80.1198	10.5291	122.243	37.8017	7.5425	122.263	74.2874	13.5221	11.1363	4.98393	11.4703	5.4164
122.738	65.7299	13.9967	122.703	76.5641	11.4798	122.672	79.7572	9.86128	122.657	37.7537	7.35436	122.661	74.5513	14.0876	11.356	5.29457	11.7256	5.64354
123.135	65.3263	13.0785	123.115	75.0342	8.68262	123.069	80.5786	11.3742	123.054	38.0512	8.52085	123.074	76.3472	17.9364	11.9185	5.97072	12.2167	6.22629
123.549	65.0837	12.5266	123.528	76.9765	12.2338	123.482	79.6802	9.71945	123.467	37.9819	8.24909	123.472	75.8088	16.7824	11.9023	5.66533	12.1687	6.46481
123.946	65.2691	12.9484	123.925	76.7564	11.8314	123.879	78.6492	7.82047	123.88	38.42	9.96747	123.885	78.047	21.5791	12.8294	7.04283	12.7916	6.85668
124.36	65.3528	13.1387	124.321	75.2329	9.04595	124.292	79.5294	9.44169	124.278	37.6759	7.04914	124.282	77.4017	20.1962	11.7743	6.68627	12.6557	6.82972
124.758	66.4322	15.5944	124.734	76.5246	11.4075	124.705	80.5166	11.2599	124.691	38.4286	10.0009	124.696	77.5865	20.5923	13.771	6.84096	13.2436	6.6568
125.171	65.9862	14.5799	125.146	77.3697	12.9526	125.101	79.3765	9.16	125.088	37.3337	5.70705	125.093	77.1741	19.7085	12.4216	6.96193	12.4618	6.63399
125.569	66.5964	15.968	125.543	76.063	10.5637	125.514	81.7743	13.5765	125.501	38.5384	10.4316	125.506	75.9808	17.1511	13.5382	6.16752	12.7435	7.00341
125.982	66.4597	15.6571	125.956	76.0267	10.4973	125.911	79.7497	9.84749	125.899	36.7889	3.57056	125.904	76.1699	17.5563	11.4257	6.77251	12.249	7.76303
126.38	67.9862	19.1297	126.352	74.906	8.44822	126.324	79.7262	9.80415	126.312	37.709	7.17875	126.317	78.1368	21.7714	13.2665	8.0702	12.5302	7.83328
126.793	68.0519	19.2792	126.765	76.2981	10.9934	126.721	78.585	7.70228	126.709	36.4286	2.15739	126.731	77.3761	20.1412	12.0547	8.44639	11.9543	7.08431
127.191	67.0625	17.0283	127.162	76.4188	11.2142	127.134	79.384	9.17379	127.122	37.2687	5.45201	127.128	76.6004	18.479	12.2695	6.98325	12.0091	6.53761
127.605	65.3909	13.2255	127.574	76.0491	10.5383	127.53	78.9786	8.4272	127.52	37.9595	8.16129	127.541	76.0694	17.3411	11.5387	5.82328	11.8932	6.21739
128.002	66.6261	16.0354	127.987	76.1122	10.6536	127.943	79.5166	9.41805	127.933	37.4296	6.08334	127.939	76.7991	18.9049	12.219	6.80631	11.9436	6.59824
128.416	66.0816	14.7967	128.383	75.0684	8.74513	128.356	78.8984	8.27946	128.33	38.5469	10.465	128.352	76.0609	17.3228	11.9218	6.02258	11.9405	6.31087
128.813	66.1049	14.8498	128.796	75.6816	9.86635	128.753	79.7305	9.81203	128.743	37.0224	4.4862	128.75	77.047	19.436	11.6901	6.96583	11.9547	6.46988
129.227	66.4555	15.6474	129.193	75.8697	10.2101	129.166	80.9497	12.0577	129.141	37.7495	7.33763	129.163	75.3483	15.7956	12.2097	5.94418	11.9722	6.35474
129.625	66.0593	14.7461	129.605	75.6741	9.85268	129.563	79.8396	10.013	129.554	37.5299	6.47635	129.56	76.719	18.7331	11.9643	6.49964	12.0055	6.48783
130.038	65.8157	14.1919	130.002	76.8162	11.9408	129.975	78.1123	6.83159	129.967	37.6365	6.89445	129.974	76.7756	18.8545	11.7426	6.62039	11.9679	6.53314
130.436	65.8114	14.1822	130.415	75.5075	9.54796	130.372	79.9529	10.2218	130.364	38.0597	8.5543	130.371	76.8632	19.0422	12.3097	6.34345	12.0595	6.36194
130.849	66.7574	16.3343	130.827	75.5267	9.58312	130.785	78.7048	7.92291	130.778	37.7111	7.18712	130.784	76.484	18.2294	11.8514	6.63559	11.9269	6.43627
131.263	66.8114	16.4572	131.224	76.4444	11.261	131.198	78.4909	7.52893	131.175	38.1375	8.85951	131.182	75.4348	15.9811	12.0175	6.10679	11.9824	6.55813
131.661	66.9057	16.6716	131.636	74.7842	8.22554	131.595	80.1786	10.6374	131.588	37.5512	6.55997	131.595	76.1271	17.4647	11.9119	6.56642	12.4945	6.94729
132.074	66.8506	16.5463	132.033	76.5459	11.4466	132.008	78.384	7.33194	131.986	37.4062	5.99135	131.993	76.7372	18.7721	12.0177	7.00118	12.4476	6.89038
132.472	67.1186	17.156	132.446	76.5855	11.5189	132.404	79.8513	10.0346	132.399	37.9701	8.2031	132.406	77.7105	20.8579	13.5541	7.27428	12.6319	6.79812
132.885	66.5095	15.7703	132.842	75.9925	10.4348	132.817	79.6053	9.58156	132.796	37.3507	5.77394	132.803	76.0481	17.2953	11.7712	6.39568	12.1177	6.39924
133.283	66.964	16.8042	133.255	76.8226	11.9525	133.214	79.6759	9.71157	133.209	37.5043	6.376	133.217	76.3803	18.0074	12.5703	6.72441	12.3968	6.58358
133.696	66.9714	16.8211	133.667	75.7468	9.98551	133.627	78.8332	8.15929	133.607	38.2356	9.24416	133.614	75.3729	15.8483	12.0117	6.07764	12.0122	6.49402
134.094	67.4237	17.8501	134.064	75.8291	10.1359	134.024	78.723	7.95639	134.02	38.0341	8.45395	134.028	76.6784	18.6461	12.6085	6.9487	12.2161	6.92573
134.508	66.1377	14.9245	134.477	75.3622	9.2823	134.437	79.7112	9.77657	134.417	37.209	5.21787	134.425	76.3216	17.8814	11.4165	6.45574	11.4929	6.98191
134.905	67.8888	18.908	134.873	75.8921	10.2512	134.849	79.6043	9.57959	134.83	37.3316	5.69868	134.838	76.6934	18.6782	12.6231	7.37275	11.7714	7.04576
135.319	66.2691	15.2233	135.286	75.7212	9.93863	135.246	77.8267	6.30562	135.228	36.5277	2.54622	135.236	76.4615	18.1814	10.439	7.11724	11.6931	6.90743
135.716	66.1186	14.8811	135.683	76.1571	10.7356	135.659	80.1209	10.531	135.641	37.4328	6.09588	135.649	76.8515	19.017	12.2521	6.64729	11.7488	6.40793
136.13	66.4195	15.5655	136.095	75.7083	9.91519	136.056	78.6963	7.90715	136.038	38.0021	8.32853	136.046	77.4145	20.2236	12.388	6.95775	12.0571	6.4869
136.528	64.8867	12.0784	136.492	75.485	9.50694	136.469	78.1701	6.93796	136.451	37.8369	7.68047	136.46	75.8301	16.8282	10.6064	5.61875	11.9839	6.50748
136.941	66.9354	16.7391	136.904	76.5203	11.3997	136.866	78.7711	8.04504	136.849	38.4627	10.1347	136.857	77.1079	19.5665	13.177	6.8842	13.0285	6.99531
137.339	67.3919	17.7778	137.317	76.2479	10.9016	137.278	78.6781	7.87366	137.262	37.451	6.16696	137.271	76.4338	18.1218	12.1684	7.01949	12.7821	6.88668
137.752	67.5604	18.161	137.714	77.4605	13.1187	137.675	79.1326	8.71086	137.659	38.2964	9.48248	137.668	76.9498	19.2277	13.7401	7.08224	13.2986	6.82283
138.15	66.8263	16.4909	138.126	77.3141	12.8511	138.088	79.4	9.20334	138.072	37.516	6.422	138.081	76.0139	17.222	12.4379	6.55829	13.4459	7.15873
138.563	66.8739	16.5994	138.523	76.7906	11.8939	138.501	79.6599	9.68202	138.47	38.5608	10.5194	138.479	77.2607	19.8939	13.7177	6.82796	13.7413	7.06464
138.961	68.7468	20.86	138.936	76.2511	10.9075	138.898	78.1775	6.95175	138.883	38.7772	11.3681	138.892	77.6944	20.8235	14.1822	8.08993	13.6019	6.98121
139.375	66.9672	16.8114	139.332	76.7511	11.8217	139.311	80.9112	11.9868	139.28	38.1642	8.96404	139.305	75.9274	17.0366	13.3241	6.27603	13.0904	6.43485
139.772	65.9619	14.5244	139.745	75.7447	9.9816	139.707	80.2417	10.7536	139.694	38.7324	11.1925	139.703	77.3312	20.0451	13.2994	6.57766	12.9703	6.60697
140.186	65.7797	14.1099	140.142	75.8536	10.1808	140.12	80.0813	10.4582	140.107	38.1535	8.92223	140.116	77.1079	19.5665	12.6475	6.45085	13.1444	6.78635
140.599	67.0519	17.0042	140.554	75.5481	9.62218	140.517	79.6866	9.73127	140.504	38.2388	9.2567	140.514	76.9391	19.2048	12.9638	6.79241	13.1153	7.24983
140.997	67.2765	17.5151	140.967	77.3803	12.9722	140.93	80.5861	11.3879	140.901	37.8038	7.55086	140.927	77.1624	19.6833	13.8219	7.11578	12.3458	6.86652
141.411	66.6621	16.1174	141.363	75.1303	8.85843	141.327	77.1947	5.14142	141.315	38.581	10.5988	141.324	78.2831	22.0851	12.5602	7.84131	11.723	6.59068
141.808	64.3326	10.818	141.776	76.1891	10.7942	141.74	77.3829	5.48812	141.728	38.2964	9.48248	141.738	75.7671	16.6931	10.6552	5.64247	11.6898	5.90854
142.222	66.0318	14.6835	142.173	75.0288	8.67286	142.137	78.0203	6.66218	142.125	38.9648	12.104	142.135	76.2115	17.6456	11.9536	6.28825	12.2157	6.06263
142.619	65.6377	13.787	142.585	77.1368	12.5268	142.549	79.1016	8.65374	142.538	38.5704	10.557	142.549	75.8066	16.7779	12.4605	5.79491	12.3445	5.85314
143.033	65.5657	13.6231	142.998	75.9605	10.3762	142.962	79.2267	8.88421	142.936	38.3763	9.79605	142.946	76.6036	18.4859	12.2331	6.10473	12.4352	6.05759
143.431	65.6017	13.7051	143.394	76.9754	12.2319	143.359	79.3914	9.18758	143.349	38.467	10.1514	143.359	75.641	16.423	12.3398	5.65978	12.5667	6.30715
143.844	65.7362	14.0111	143.807	76.5598	11.472	143.772	79.2888	8.99847	143.746	38.3742	9.78769	143.757	77.0278	19.3948	12.7328	6.40826	12.2357	6.54533
144.242	66.3962	15.5125	144.204	77.672	13.5054	144.169	78.985	8.43902	144.159	37.5885	6.7063	144.17	76.8312	18.9735	12.6274	6.8534	11.9475	6.8292
144.655	65.9258	14.4425	144.616	75.3932	9.33895	144.581	78.1358	6.87492	144.557	37.8475	7.72228	144.568	76.5427	18.3554	11.3468	6.37434	11.7874	6.91969
145.053	65.6356	13.7822	145.013	73.8964	6.60231	144.978	79.2524	8.93149	144.97	38.0309	8.44141	144.981	78.0491	21.5836	11.8682	7.25987	11.8632	7.06432
145.466	65.9502	14.4979	145.426	74.7393	8.1435	145.391	79.415	9.23091	145.367	37.8443	7.70974	145.378	77.8483	21.1532	12.1471	7.12487	12.4883	6.86965
145.864	66.8962	16.65	145.822	74.8675	8.3779	145.804	77.3882	5.49797	145.78	38.2473	9.29015	145.792	76.4028	18.0554	11.5743	6.80823	12.6282	6.59605
146.278	65.947	14.4907	146.235	76.0641	10.5657	146.201	79.7701	9.88492	146.178	39.3763	13.7178	146.189	77.3376	20.0588	13.7436	6.67584	13.157	6.79204
146.675	66.0837	14.8016	146.647	75.4284	9.40341	146.614	79.2053	8.84482	146.591	38.7313	11.1883	146.602	76.6549	18.5958	12.5668	6.30407	13.4091	6.82016
147.089	67.3242	17.6236	147.044	78.0085	14.1207	147.011	78.1369	6.87689	146.988	37.8518	7.73901	147	77.0502	19.4429	13.1606	7.39623	13.8315	7.10971
147.486	65.6186	13.7436	147.457	78.2073	14.4841	147.423	80.2588	10.7852	147.401	39.1791	12.9443	147.413	77.563	20.5419	14.4998	6.76019	14.4397	7.07211
147.9	64.9131	12.1386	147.853	75.9231	10.3078	147.836	80.6674	11.5377	147.799	39.1034	12.6475	147.811	78.4947	22.5384	13.834	7.1727	14.1501	6.93969
148.298	66.0985	14.8353	148.266	78.7874	15.5447	148.233	79.7968	9.93417	148.212	39.1301	12.752	148.224	78.1784	21.8607	14.9854	7.28344	14.5289	6.90227
148.711	65.5434	13.5725	148.663	77.2051	12.6518	148.646	81.0631	12.2665	148.609	38.4936	10.256	148.621	77.0342	19.4086	13.6311	6.36292	14.5784	6.75649
149.109	65.4703	13.4062	149.075	77.2778	12.7847	149.043	80.8064	11.7937	149.023	39.7484	15.177	149.035	78.0983	21.689	14.9701	7.06046	15.2616	7.14745
149.522	66.5466	15.8547	149.488	78.562	15.1326	149.455	81.0278	12.2015	149.42	39.0011	12.2461	149.432	77.4199	20.2351	15.134	6.84609	14.9504	7.15371
149.92	66.6653	16.1246	149.884	77.6496	13.4644	149.852	81.3914	12.8713	149.833	39.1173	12.7018	149.845	78.8226	23.2413	15.6807	7.53579	15.0037	7.21687
150.333	66.41	15.5438	150.297	77.8184	13.773	150.265	79.784	9.91053	150.23	38.3955	9.87131	150.243	77.8162	21.0845	14.0366	7.07924	14.8853	7.34805
150.731	66.1748	15.0088	150.694	77.5139	13.2163	150.662	81.8118	13.6454	150.644	39.1866	12.9736	150.656	78.0684	21.6249	15.2938	7.03558	15.0124	7.48866
151.129	67.1748	17.2838	151.106	77.5855	13.3472	151.075	80.416	11.0747	151.041	38.6812	10.9918	151.054	79.1442	23.9304	15.3256	7.92933	15.3327	7.82354
151.542	66.0572	14.7413	151.503	76.7073	11.7416	151.472	80.2353	10.7418	151.454	38.8241	11.5521	151.467	78.8558	23.3123	14.4178	7.50108	15.6507	7.72918
151.94	66.6133	16.0065	151.915	78.5427	15.0974	151.885	82.1316	14.2344	151.851	38.7335	11.1967	151.864	79.5214	24.7386	16.2547	8.0402	16.4278	7.74094
152.353	67.0583	17.0187	152.328	77.4679	13.1323	152.297	81.5005	13.0722	152.265	39.6791	14.9052	152.278	78.8355	23.2688	16.2794	7.64626	16.1411	7.61798
152.751	66.6314	16.0475	152.725	78.3953	14.8279	152.694	81.415	12.9146	152.662	40.3891	17.6898	152.675	78.3675	22.2659	16.7491	7.53637	15.3148	7.12217
153.165	66.5498	15.8619	153.137	76.6186	11.5794	153.107	80.7316	11.6559	153.075	39.5267	14.3073	153.089	78.9754	23.5687	15.3946	7.67132	14.1909	6.84457
153.562	66.5021	15.7535	153.534	76.7393	11.8002	153.504	81.0032	12.1562	153.473	38.8273	11.5646	153.486	76.25	17.728	13.8005	6.15882	13.9983	6.65604
153.976	64.7182	11.6952	153.947	76.2853	10.97	153.917	81.0086	12.1661	153.886	38.6727	10.9584	153.899	77.8226	21.0983	13.3776	6.70357	13.9545	6.68315
154.373	65.4905	13.452	154.343	77.2158	12.6714	154.314	80.9979	12.1464	154.283	39.3507	13.6175	154.297	78.3355	22.1972	14.8169	7.10572	14.1216	6.57509
154.787	65.0297	12.4037	154.756	76.9573	12.1986	154.726	80.3936	11.0334	154.696	39.3774	13.722	154.71	76.8376	18.9873	13.669	6.24016	14.0488	6.53721
155.201	65.9809	14.5678	155.152	76.9808	12.2416	155.123	81.046	12.235	155.094	38.7004	11.0671	155.108	76.9754	19.2826	13.8788	6.37938	14.3838	6.93531
155.598	66.9407	16.7512	155.565	76.7372	11.7963	155.536	80.3444	10.9428	155.507	39.1343	12.7687	155.521	77.6528	20.7342	14.5986	6.99208	14.906	7.52303
156.012	65.5095	13.4954	155.962	75.8761	10.2219	155.933	81.5765	13.2121	155.904	39.2697	13.2997	155.918	78.7756	23.1405	14.6739	7.43445	15.3321	7.78568
156.409	66.9481	16.768	156.374	76.8996	12.0932	156.346	81.0674	12.2744	156.317	38.7122	11.1131	156.332	79.6335	24.9791	15.4455	8.14255	15.2843	8.0821
156.823	67.821	18.7538	156.787	77.6368	13.441	156.743	80.1679	10.6177	156.715	39.4136	13.8642	156.729	78.5737	22.7078	15.8769	7.78004	15.1921	7.76967
157.221	64.9396	12.1989	157.184	77.8739	13.8746	157.155	82.4321	14.788	157.128	37.645	6.92789	157.142	79.5791	24.8623	14.5303	8.32371	15.2107	7.78387
157.634	66.1758	15.0112	157.596	78.3259	14.7009	157.552	80.8824	11.9336	157.541	38.968	12.1165	157.556	78.2821	22.0828	15.169	7.20525	15.5814	7.59332
158.032	66.1949	15.0546	157.993	79.2382	16.369	157.965	81.7412	13.5154	157.938	38.6578	10.8998	157.953	79.0951	23.8251	15.9328	7.82266	15.75	7.76852
158.445	67.2786	17.5199	158.405	78.6571	15.3064	158.362	81.1797	12.4812	158.352	38.4446	10.0636	158.366	78.6357	22.8406	15.6424	7.75204	16.0024	7.8693
158.843	65.679	13.881	158.818	77.8632	13.8551	158.775	81.5134	13.0958	158.749	39.2484	13.2161	158.764	79.3291	24.3265	15.6749	7.73085	16.0966	7.98872
159.256	67.035	16.9657	159.215	76.5833	11.515	159.188	82.5294	14.9672	159.162	39.7527	15.1937	159.177	79.5534	24.8073	16.6898	8.12501	16.0233	7.93375
159.654	67.7129	18.508	159.627	76.6154	11.5736	159.584	82.2096	14.3782	159.559	38.709	11.1005	159.575	79.2073	24.0655	15.9252	8.11031	15.8138	7.81493
160.068	66.9693	16.8162	160.024	77.6474	13.4605	159.997	81.9048	13.8168	159.973	38.5362	10.4232	159.972	78.5972	22.7582	15.455	7.56594	15.5685	7.64238
160.465	66.3379	15.3799	160.436	77.4754	13.146	160.394	82.5305	14.9692	160.37	39.1109	12.6768	160.385	79.2393	24.1342	16.0612	7.76855	15.6781	7.58582
160.879	66.4714	15.6836	160.833	77.2949	12.8159	160.807	81.8941	13.7971	160.783	38.5277	10.3898	160.783	78.8312	23.2596	15.1892	7.59263	15.9472	7.87918
161.276	66.6515	16.0933	161.246	77.75	13.648	161.204	81.9947	13.9823	161.18	39.0725	12.5262	161.196	78.5556	22.6689	15.7837	7.39627	15.84	7.82621
161.69	68.5731	20.4648	161.658	76.5053	11.3724	161.617	81.4321	12.9461	161.594	39.5096	14.2404	161.61	79.7927	25.3202	16.8688	8.64863	16.0356	7.89959
162.088	68.0169	19.1996	162.055	76.8333	11.9721	162.013	80.0941	10.4818	161.991	38.8859	11.7946	162.007	77.7254	20.8899	14.8676	7.43373	15.5736	7.37485
162.501	67.2977	17.5633	162.468	77.3889	12.9878	162.426	81.4866	13.0466	162.404	39.8081	15.4111	162.42	78.6368	22.8429	16.3703	7.61642	15.5945	7.3275
162.899	67.5953	18.2405	162.864	77.4647	13.1265	162.839	82.6182	15.1307	162.802	38.7207	11.1465	162.818	77.203	19.7703	15.4829	7.07438	14.7234	7.25914
163.312	66.1557	14.9654	163.277	77.6303	13.4293	163.236	82.0995	14.1753	163.215	38.4094	9.92566	163.231	78.3162	22.156	14.9303	7.2917	14.6015	7.6326
163.71	65.965	14.5317	163.689	77.2051	12.6518	163.649	80.816	11.8115	163.612	37.7964	7.52159	163.629	78.3686	22.2682	13.757	7.41133	14.6276	7.92108
164.124	66.9619	16.7994	164.086	77.4434	13.0874	164.046	81.8342	13.6868	164.025	37.8667	7.79754	164.042	79.2767	24.2143	15.1171	8.19475	14.8734	8.40878
164.521	68.4841	20.2624	164.499	77.109	12.476	164.458	81.246	12.6034	164.423	37.8166	7.60103	164.439	78.2906	22.1011	15.0088	8.15716	14.503	8.12162
164.935	66.7627	16.3463	164.895	76.5759	11.5013	164.855	81.0364	12.2173	164.836	37.4904	6.32165	164.853	80.1496	26.0849	14.4943	8.87443	14.1738	8.0972
165.332	66.8983	16.6548	165.308	75.4071	9.36434	165.268	81.6877	13.4169	165.233	38.2367	9.24834	165.25	77.938	21.3455	14.006	7.33328	14.1167	7.53573
165.746	66.3093	15.3149	165.705	74.922	8.47752	165.665	82.3476	14.6324	165.646	37.9136	7.9815	165.663	79.0363	23.6992	14.0211	8.08389	14.4547	7.58473
166.144	66.7892	16.4066	166.117	78.0534	14.2028	166.078	81.1572	12.4399	166.044	37.9115	7.97314	166.061	77.5865	20.5923	14.3229	7.19001	14.424	7.06793
166.557	67.5011	18.026	166.53	76.485	11.3353	166.491	82.8053	15.4755	166.457	38.2399	9.26089	166.474	77.7778	21.0021	15.0199	7.48028	14.6436	7.23591
166.955	67.0985	17.1102	166.926	77.11	12.478	166.887	81.4845	13.0427	166.854	38.2058	9.12709	166.872	76.3248	17.8883	13.9293	6.53349	14.3515	7.1571
167.368	66.179	15.0185	167.339	78.1603	14.3981	167.3	83.2471	16.289	167.267	37.7399	7.3	167.285	78.1976	21.9019	14.9815	7.69398	14.9563	7.90336
167.766	66.7278	16.2668	167.736	77.172	12.5913	167.697	83.9326	17.5517	167.665	37.4776	6.27148	167.682	76.3942	18.0371	14.1437	7.24384	15.7851	8.17252
168.179	66.7754	16.3752	168.148	78.453	14.9333	168.11	84.4706	18.5426	168.078	37.2367	5.32658	168.096	78.9626	23.5412	15.7438	8.77226	16.7425	8.56083
168.593	67.4608	17.9344	168.545	77.4412	13.0835	168.507	84.5144	18.6234	168.491	39.0469	12.4259	168.493	79.7703	25.2721	17.4679	8.50147	16.9317	8.47375
168.991	67.9121	18.961	168.958	80.1143	17.9708	168.92	83.6856	17.0967	168.888	38.0064	8.34525	168.906	78.5726	22.7055	17.0159	8.40877	16.5796	8.60678
169.404	66.9025	16.6644	169.37	79.3462	16.5663	169.317	83.2299	16.2575	169.286	37.8326	7.66375	169.304	79.3654	24.4044	16.3113	8.511	16.9344	8.92245
169.802	68.7775	20.9299	169.767	77.5395	13.2632	169.729	84.0824	17.8275	169.699	37.6098	6.78992	169.717	78.8259	23.2481	16.4117	8.90059	17.2249	9.3953
170.215	68.4523	20.1901	170.179	78.0598	14.2145	170.126	85.477	20.3963	170.112	38.2814	9.42394	170.115	80.1923	26.1765	18.0803	9.35578	17.2761	9.34927
170.613	67.4364	17.879	170.576	78.5737	15.1541	170.539	86.1241	21.588	170.51	37.2047	5.20115	170.528	80.1528	26.0918	17.1828	9.92952	16.4308	8.95304
171.026	68.1059	19.4021	170.989	77.0342	12.3393	170.936	85.1711	19.8329	170.923	37.9136	7.9815	170.925	78.8365	23.271	16.5654	8.76251	15.9518	8.42049
171.424	67.5551	18.1489	171.385	77.9637	14.0387	171.349	83.9561	17.5951	171.32	37.516	6.422	171.339	78.0182	21.5172	15.5444	8.16708	15.928	8.53251
171.838	67.0477	16.9946	171.798	76.1923	10.8001	171.761	85.6342	20.6858	171.733	38.0309	8.44141	171.736	78.1528	21.8057	15.7455	8.33189	16.4389	8.43661
172.235	66.8602	16.568	172.21	76.0235	10.4914	172.158	84.4888	18.5761	172.131	38.4456	10.0678	172.15	80.4679	26.7672	16.4941	9.09856	16.3569	8.44378
172.649	68.2786	19.7949	172.607	77.4316	13.0659	172.571	83.7765	17.2641	172.544	39.1876	12.9778	172.547	78.375	22.282	17.0769	7.87939	16.1557	8.18578
173.046	66.5201	15.7944	173.02	77.0662	12.3979	172.968	82.5914	15.0815	172.941	38.1578	8.93895	172.96	79.7767	25.2859	15.4997	8.3534	15.4602	7.8974
173.46	66.3294	15.3607	173.416	76.4017	11.1829	173.381	84.1209	17.8984	173.354	38.5	10.281	173.358	79.5171	24.7295	15.8905	8.32456	15.4885	7.59976
173.858	66.7606	16.3415	173.829	76.6496	11.6361	173.778	83.307	16.3994	173.752	38.5874	10.6239	173.771	77.2874	19.9512	14.9904	7.01424	15.4261	7.27814
174.271	67.732	18.5514	174.226	77.6026	13.3785	174.191	83.323	16.4289	174.165	38.2484	9.29433	174.169	77.4359	20.2694	15.5845	7.46048	15.7105	7.4988
174.669	66.2383	15.1534	174.638	78.4583	14.9431	174.587	83.7925	17.2937	174.562	38.4286	10.0009	174.582	77.8355	21.1257	15.7034	7.3597	15.8904	7.65131
175.082	65.6663	13.8521	175.035	78.1036	14.2946	175	83.0684	15.9601	174.975	38.8124	11.5061	174.979	78.9925	23.6053	15.8436	7.67621	15.5574	7.6116
175.48	67.2733	17.5079	175.447	77.3889	12.9878	175.397	82.4299	14.784	175.373	38.7868	11.4057	175.393	79.1464	23.935	16.1241	7.91803	15.6629	7.4479
175.894	65.8337	14.2328	175.844	76.219	10.8489	175.81	83.3572	16.4919	175.786	38.5501	10.4776	175.806	77.9968	21.4715	14.7045	7.24055	15.9766	7.70218
176.291	67.0816	17.0717	176.257	77.4808	13.1558	176.223	83.7166	17.1538	176.183	39.1674	12.8983	176.203	77.5534	20.5213	16.1602	7.18512	16.579	7.91256
176.705	67.1706	17.2741	176.669	77.1827	12.6108	176.62	85.461	20.3667	176.596	38.5213	10.3647	176.617	79.5075	24.7089	17.065	8.68087	16.4805	7.99288
177.118	67.2765	17.5151	177.066	76.6004	11.5462	177.032	83.7476	17.2109	176.994	39.2154	13.0865	177.014	78.8034	23.2001	16.5118	7.87168	15.941	7.89168
177.516	66.8951	16.6475	177.479	77.687	13.5328	177.429	83.6481	17.0277	177.407	38.5938	10.649	177.427	77.9947	21.4669	15.8648	7.42609	15.8663	8.07463
177.929	66.7415	16.2981	177.875	77.0908	12.4428	177.842	83.8385	17.3784	177.804	37.7228	7.23311	177.825	79.1207	23.8801	15.4465	8.37727	15.9583	8.26609
178.327	67.929	18.9996	178.288	77.6667	13.4957	178.239	83.2225	16.2437	178.217	38.0864	8.65882	178.238	79.1955	24.0403	16.2876	8.42054	16.0128	8.3221
178.741	68.2807	19.7997	178.684	76.7831	11.8803	178.652	83.8631	17.4237	178.615	38.4041	9.90476	178.636	78.1015	21.6958	16.1408	8.00047	16.2845	8.26832
179.138	66.9746	16.8283	179.097	77.64	13.4468	179.049	83.8877	17.469	179.028	37.5192	6.43454	179.049	79.1165	23.8709	15.6099	8.54528	16.2917	8.50266
179.552	66.9481	16.768	179.51	78.0267	14.1539	179.461	85.6684	20.7489	179.425	38.6301	10.7911	179.446	78.734	23.0512	17.1026	8.25922	16.1031	8.27344
179.949	67.1165	17.1512	179.906	77.86	13.8492	179.858	83.0193	15.8695	179.839	37.9733	8.21564	179.86	79.9829	25.7277	16.1627	8.70349	15.2084	7.78103
180.363	67.6356	18.3321	180.319	76.3985	11.177	180.271	84.2898	18.2097	180.236	37.7623	7.3878	180.257	77.3632	20.1137	15.0441	7.8576	15.6086	7.53952
180.761	66.1462	14.9438	180.716	76.9135	12.1186	180.684	83.2663	16.3245	180.649	38.2953	9.4783	180.671	76.9498	19.2277	14.4186	6.78201	16.0961	7.43745
181.174	67.6843	18.4429	181.128	77.9252	13.9684	181.081	84.8995	19.3325	181.046	39.0693	12.5137	181.068	78.5043	22.559	17.3633	7.97897	16.8346	7.77164
181.572	67.768	18.6333	181.525	78.1955	14.4626	181.494	84.4043	18.4205	181.46	38.6407	10.8329	181.481	77.3953	20.1824	16.5063	7.55136	16.3256	7.70261
181.985	68.5869	20.4961	181.937	77.5139	13.2163	181.89	84.8492	19.2399	181.857	38.6738	10.9625	181.879	76.9626	19.2552	16.634	7.78459	16.3419	7.83064
182.383	66.3708	15.4547	182.35	76.7393	11.8002	182.303	85.4321	20.3135	182.27	38.5533	10.4901	182.292	77.8344	21.1234	15.8364	7.77187	16.4823	8.10844
182.797	67.536	18.1055	182.747	78.2041	14.4782	182.7	85.8225	21.0325	182.667	38.2974	9.48666	182.69	77.1581	19.6742	16.5554	7.93546	16.9257	8.3724
183.21	68.7987	20.9781	183.159	77.1303	12.5151	183.113	85.662	20.7371	183.081	38.2783	9.4114	183.103	78.0726	21.634	17.0551	8.618	17.0393	8.54144
183.608	68.0752	19.3322	183.556	78.0556	14.2067	183.51	86.1016	21.5467	183.478	38.1652	8.96822	183.5	78.14	21.7783	17.1664	8.56374	16.7997	8.4268
184.021	68.1811	19.5732	183.968	78.2009	14.4723	183.923	84.1166	17.8906	183.891	38.1919	9.07274	183.914	78.9306	23.4725	16.8963	8.4426	16.453	8.30474
184.419	67.2002	17.3416	184.365	77.8526	13.8356	184.335	85.3989	20.2525	184.289	37.984	8.25745	184.311	78.2415	21.9958	16.3366	8.27407	16.4686	8.38901
184.832	67.232	17.4139	184.778	76.672	11.6771	184.732	85.6	20.6228	184.702	38.2409	9.26507	184.724	78.0812	21.6523	16.1262	8.19754	16.2604	8.41257
185.23	69.0572	21.5661	185.19	77.9274	13.9723	185.145	86.0588	21.4679	185.099	37.9126	7.97732	185.138	77.1848	19.7314	16.943	8.69543	16.3656	8.55809
185.644	67.7712	18.6405	185.587	75.9434	10.3449	185.542	84.723	19.0075	185.512	38.0288	8.43305	185.535	78.3056	22.1331	15.7118	8.34475	16.3813	8.50146
186.041	68.1674	19.5418	186	77.0801	12.4233	185.955	84.9262	19.3818	185.91	37.9136	7.9815	185.949	78.6549	22.8818	16.442	8.63408	16.49	8.47058
186.455	67.3771	17.744	186.396	78.813	15.5916	186.352	86.1465	21.6294	186.323	37.9829	8.25327	186.346	78.1186	21.7325	16.9902	8.52554	16.3079	8.29428
186.852	67.1917	17.3223	186.809	77.2457	12.7261	186.764	84.1251	17.9063	186.72	38.097	8.70063	186.759	78.9594	23.5343	16.0379	8.25212	16.3342	8.42659
187.266	68.446	20.1756	187.205	77.266	12.7632	187.161	83.6963	17.1164	187.133	37.9627	8.17383	187.157	77.8932	21.2494	15.8957	8.10519	16.1407	8.19542
187.679	69.4926	22.5566	187.618	76.8889	12.0736	187.574	84.3016	18.2314	187.547	38.2399	9.26089	187.57	78.8141	23.223	17.0691	8.92246	16.1636	8.16648
188.077	67.9936	19.1466	188.031	76.6827	11.6966	187.971	83.3957	16.5629	187.944	38.3262	9.59955	187.967	77.4412	20.2809	15.4573	7.55861	15.8924	8.02193
188.491	67.9873	19.1321	188.427	76.5513	11.4564	188.384	85.4984	20.4357	188.341	38.2271	9.21071	188.381	77.1175	19.5871	15.9644	8.01837	16.1904	8.1577
188.888	68.1451	19.4912	188.84	78.0438	14.1852	188.797	84.0588	17.7842	188.754	37.71	7.18293	188.778	78.5395	22.6345	16.2556	8.48883	16.0798	8.08077
189.302	67.7606	18.6164	189.237	78.0107	14.1246	189.194	85.1818	19.8526	189.168	38.1333	8.84279	189.192	77.4594	20.3198	16.3512	7.96589	16.2458	8.38235
189.699	67.8612	18.8454	189.649	76.5801	11.5091	189.606	85.2118	19.9077	189.565	38.1823	9.03511	189.589	76.781	18.8659	15.6327	7.78759	16.36	8.54987
190.113	68.214	19.6479	190.046	76.3803	11.1438	190.003	86.8439	22.9138	189.978	37.7068	7.17039	190.002	78.6592	22.891	16.7534	9.39357	16.6515	8.67652
190.511	68.1038	19.3972	190.458	77.9658	14.0426	190.416	85.2963	20.0634	190.375	37.9435	8.09857	190.4	78.1816	21.8675	16.6939	8.46846	16.6114	8.17916
190.924	68.3718	20.0069	190.871	76.8974	12.0893	190.813	86.3422	21.9899	190.789	38.451	10.0887	190.813	76.5459	18.3622	16.5074	8.16754	16.9409	8.25444
191.322	68.5456	20.4022	191.268	77.5705	13.3199	191.226	84.3166	18.2589	191.186	38.5586	10.511	191.211	77.6239	20.6724	16.6329	7.90147	16.8942	8.18129
191.735	69.3379	22.2048	191.68	78.7959	15.5604	191.623	83.9797	17.6384	191.599	38.3795	9.80859	191.624	78.8034	23.2001	17.6824	8.69431	17.0345	8.43557
192.133	67.2309	17.4115	192.077	77.4615	13.1206	192.035	85.4727	20.3884	191.996	38.387	9.83786	192.037	77.813	21.0776	16.3672	7.94807	16.9918	8.32543
192.547	68.6642	20.6721	192.489	79.5075	16.8613	192.448	85.108	19.7167	192.41	37.7004	7.14531	192.435	77.7179	20.8739	17.0538	8.66432	17.3723	8.5611
192.944	68.7034	20.7612	192.886	78.2447	14.5524	192.845	84.9016	19.3365	192.807	38.6087	10.7075	192.832	78.437	22.4147	17.5545	8.3639	17.8059	8.5398
193.358	68.4544	20.1949	193.299	79.2436	16.3788	193.258	86.6759	22.6045	193.22	38.0693	8.59193	193.245	77.2041	19.7726	17.5086	8.65508	17.9828	8.75173
193.771	68.3358	19.925	193.695	79.2361	16.3651	193.655	85.769	20.934	193.618	38.7356	11.205	193.659	78.8707	23.3443	18.3547	8.60043	18.2954	8.96474
194.169	69.8845	23.4483	194.108	77.1581	12.5659	194.067	85.0257	19.565	194.031	38.8113	11.5019	194.056	78.8707	23.3443	18.0851	8.99968	18.397	8.86972
194.582	69.0561	21.5637	194.521	77.8002	13.7398	194.464	87.2385	23.6407	194.428	38.4797	10.2016	194.47	78.75	23.0856	18.4463	9.29412	18.8202	8.92444
194.98	68.2002	19.6165	194.917	77.8194	13.775	194.877	86.707	22.6616	194.841	39.9339	15.9045	194.867	77.9359	21.3409	18.6597	8.31536	18.8386	8.89563
195.394	68.4905	20.2768	195.33	78.4017	14.8396	195.274	88.631	26.2055	195.239	39.3433	13.5882	195.28	78.1795	21.863	19.3546	9.16386	18.6115	8.98337
195.791	69.1398	21.7541	195.727	77.6506	13.4664	195.687	86.2545	21.8284	195.652	38.6844	11.0044	195.678	79.3889	24.4547	18.5016	9.20767	18.2683	9.01654
196.205	69.0265	21.4963	196.139	76.7895	11.892	196.1	86.7914	22.8173	196.049	39.3049	13.4377	196.091	77.4263	20.2488	17.9784	8.57858	18.373	9.24187
196.602	69.6218	22.8506	196.536	76.8472	11.9975	196.497	87.3422	23.8318	196.462	38.7846	11.3974	196.489	78.0321	21.547	18.3248	9.26337	18.7372	9.62426
197.016	68.6684	20.6817	196.948	77.2821	12.7925	196.909	87.3455	23.8377	196.86	38.5256	10.3814	196.902	80.2895	26.3848	18.8156	9.88366	19.1833	9.46385
197.414	70.4311	24.6918	197.361	76.0192	10.4836	197.306	86.216	21.7575	197.273	39.4126	13.86	197.299	79.4391	24.5624	19.071	9.72574	18.8573	8.99197
197.827	69.2765	22.065	197.758	78.3536	14.7517	197.719	86.9037	23.0241	197.67	39.9403	15.9296	197.713	78.4979	22.5453	19.6631	8.78216	18.6602	8.73215
198.225	68.2436	19.7153	198.17	76.9861	12.2514	198.116	85.8267	21.0404	198.083	39.2388	13.1785	198.11	78.7115	23.0032	17.8378	8.468	18.2652	8.72373
198.638	69.6568	22.9301	198.567	76.9615	12.2065	198.529	84.3722	18.3614	198.481	39.5064	14.2279	198.523	79.4904	24.6723	18.4796	8.94628	18.7738	9.00123
199.036	69.464	22.4915	198.979	77.8045	13.7477	198.926	86.4267	22.1455	198.894	39.0373	12.3883	198.921	78.0652	21.618	18.4782	8.7569	18.6178	9.07899
199.449	71.16	26.3498	199.376	78.1838	14.4411	199.338	86.4075	22.1101	199.291	39.2505	13.2245	199.334	77.6335	20.693	19.3637	9.30051	18.5846	9.07892
199.863	71.0943	26.2004	199.789	77.766	13.6773	199.751	84.6578	18.8873	199.704	38.5533	10.4901	199.732	77.6848	20.8029	18.0116	9.17956	18.7989	9.42365
200.261	69.7415	23.1229	200.185	78.3034	14.6599	200.148	85.2738	20.022	200.118	38.8358	11.5981	200.145	78.4722	22.4903	18.3786	8.7567	19.0561	9.39126
200.674	70.4078	24.6388	200.598	79.156	16.2186	200.561	87.6588	24.4148	200.515	38.2431	9.27343	200.542	79.8707	25.4873	20.0066	10.3347	19.1208	9.5661
201.072	69.0456	21.5396	201.011	78.9145	15.7772	200.958	86.5743	22.4174	200.928	38.5949	10.6532	200.956	78.9562	23.5275	18.783	9.08237	18.4648	8.92311
201.485	68.9258	21.2673	201.407	78.1229	14.3297	201.371	86.9273	23.0674	201.326	38.4957	10.2643	201.353	79.1464	23.935	18.5728	9.28123	18.4198	9.02387
201.883	68.4915	20.2793	201.82	80.0128	17.7852	201.767	85.7059	20.8178	201.739	38.4979	10.2727	201.766	77.7949	21.0387	18.0387	8.40574	18.2585	8.89194
202.297	70.8962	25.7497	202.216	77.9081	13.9371	202.18	85.5957	20.6149	202.136	38.629	10.7869	202.164	78.3141	22.1514	18.648	9.38463	18.632	9.0726
202.694	69.7023	23.0338	202.629	78.7019	15.3885	202.577	85.5968	20.6169	202.549	38.3465	9.67898	202.577	78.1154	21.7256	18.0887	8.88545	18.618	9.24947
203.108	68.8517	21.0986	203.026	78.7874	15.5447	202.99	86.1176	21.5762	202.947	39.145	12.8105	202.975	79.5342	24.7661	19.1592	8.94772	18.834	9.69445
203.505	70.2383	24.2532	203.438	78.6976	15.3806	203.403	86.4877	22.2578	203.36	37.8006	7.53832	203.388	78.9904	23.6007	18.6061	9.91525	18.669	9.86095
203.919	70.5763	25.0219	203.851	78.8536	15.6658	203.8	84.4299	18.4677	203.757	37.8859	7.8728	203.785	80.4156	26.655	18.7367	10.2204	18.4412	9.51678
204.317	68.9947	21.424	204.248	79.0085	15.9491	204.212	85.3829	20.2229	204.17	38.3209	9.57864	204.199	80.1784	26.1467	18.6643	9.44721	18.8945	9.59819
204.73	68.8432	21.0793	204.66	78.9893	15.9139	204.609	85.1465	19.7876	204.568	38.2186	9.17727	204.596	79.016	23.6557	17.9228	8.88273	19.0411	9.64672
205.128	71.2606	26.5787	205.057	80.5182	18.7092	205.022	86.1636	21.6609	204.981	38.0021	8.32853	205.01	79.7393	25.2057	20.0966	10.4646	19.6941	9.80049
205.541	70.3464	24.499	205.469	80.0694	17.8887	205.419	85.2096	19.9038	205.378	38.2036	9.11873	205.407	79.2276	24.109	19.1039	9.5928	19.2907	9.17374
205.939	69.4608	22.4843	205.866	80.7714	19.1721	205.832	85.1358	19.7679	205.791	38.9339	11.9827	205.82	80.1111	26.0025	19.8819	9.34405	19.2739	9.02949
206.352	69.5625	22.7157	206.279	78.8098	15.5857	206.229	84.2545	18.1447	206.189	39.5107	14.2446	206.218	79.0556	23.7404	18.8862	8.58436	19.2555	9.176
206.75	69.035	21.5155	206.691	78.7767	15.5252	206.641	85.8214	21.0306	206.602	38.871	11.736	206.631	79.8579	25.4599	19.0534	9.16007	19.2379	9.4095
207.164	69.2807	22.0746	207.088	79.4167	16.6953	207.054	86.9455	23.1009	206.999	38.6333	10.8037	207.029	80.3248	26.4604	19.827	9.78357	19.4571	9.31181
207.561	69.804	23.2651	207.5	79.2447	16.3808	207.451	85.2973	20.0653	207.412	38.4403	10.0469	207.442	79.3675	24.409	18.8334	9.28486	19.1193	9.08564
207.975	69.4142	22.3783	207.897	80.4434	18.5724	207.864	86.6588	22.573	207.81	39.161	12.8733	207.839	78.3173	22.1583	19.7111	8.86699	19.2473	8.99696
208.372	68.6748	20.6962	208.31	80.1421	18.0216	208.261	85.3465	20.1559	208.223	38.4691	10.1598	208.253	79.6592	25.034	18.8135	9.10507	18.8245	8.96429
208.786	68.8167	21.0191	208.706	79.1389	16.1874	208.674	85.0952	19.693	208.62	39.2026	13.0363	208.65	80.1806	26.1513	19.2174	9.01882	19.3677	8.90395
209.2	68.7617	20.8938	209.119	77.7853	13.7125	209.07	85.1497	19.7935	209.033	39.1866	12.9736	209.063	79.5684	24.8394	18.4425	8.76899	19.5172	8.78047
209.597	69.5445	22.6747	209.532	80.6004	18.8596	209.483	85.9775	21.3182	209.431	39.7495	15.1812	209.461	79.2618	24.1823	20.4432	8.92404	19.9198	8.83702
210.011	68.7913	20.9613	209.928	81.0011	19.5921	209.88	85.3444	20.152	209.844	39.4222	13.8976	209.874	79.0491	23.7267	19.6659	8.64839	19.7905	8.74312
210.408	69.9428	23.5808	210.341	80.6944	19.0315	210.293	86.3829	22.0648	210.241	39.0235	12.3339	210.272	77.8889	21.2402	19.6502	8.93863	19.4392	8.75276
210.806	69.2013	21.8939	210.737	79.8953	17.5703	210.706	87.2824	23.7214	210.655	40.0171	16.2306	210.685	77.7115	20.8601	20.0553	8.64235	19.2078	8.89952
211.22	69.6081	22.8193	211.15	78.0299	14.1598	211.103	84.9861	19.4921	211.052	39.2772	13.329	211.082	78.8312	23.2596	18.612	8.67731	19.1447	9.05314
211.633	69.3008	22.1204	211.547	79.6699	17.1582	211.515	85.1679	19.827	211.465	38.42	9.96747	211.496	79.9733	25.7071	18.956	9.37889	19.7297	9.16257
212.031	70.5318	24.9207	211.959	79.6774	17.1719	211.912	84.0075	17.6896	211.862	39.6727	14.8801	211.893	79.4882	24.6677	19.866	9.10321	19.5691	8.89875
212.444	69.4608	22.4843	212.372	80.5053	18.6857	212.325	84.8503	19.2419	212.276	39.8721	15.662	212.306	79.9989	25.7621	20.3672	9.00561	19.2221	8.72217
212.842	69.196	21.8818	212.769	79.8024	17.4004	212.722	83.8802	17.4552	212.673	38.9168	11.9158	212.704	79.0449	23.7175	18.4742	8.58743	18.7911	8.66229
213.255	69.6631	22.9446	213.181	80.0417	17.838	213.135	84.4727	18.5465	213.086	39.0384	12.3924	213.117	78.4316	22.4033	18.825	8.57346	19.1385	8.78312
213.653	69.7701	23.188	213.578	79.9893	17.7422	213.532	84.4492	18.5032	213.483	39.0085	12.2754	213.515	79.0192	23.6626	19.0743	8.82599	18.866	9.02663
214.067	69.5572	22.7036	213.99	80.4754	18.631	213.944	84.1701	17.9891	213.897	39.2527	13.2328	213.928	79.6549	25.0248	19.5163	8.94992	19.2284	9.02446
214.464	69.1271	21.7252	214.387	78.8152	15.5955	214.357	83.8225	17.3488	214.294	38.2367	9.24834	214.325	80.1656	26.1192	18.0074	9.30397	19.0618	9.07692
214.878	69.2172	21.93	214.8	81.6239	20.7309	214.754	85.5968	20.6169	214.707	39.4861	14.1485	214.739	78.8878	23.3809	20.1614	8.81949	19.6878	9.24244
215.275	69.0148	21.4697	215.196	79.391	16.6484	215.151	84.6225	18.8223	215.105	38.9232	11.9409	215.152	80.2041	26.2017	19.0166	9.1073	18.9662	9.15671
215.689	70.6324	25.1497	215.609	80.719	19.0764	215.548	83.7968	17.3016	215.518	38.7857	11.4016	215.55	80.3419	26.497	19.8852	9.80052	19.2676	9.1311
216.102	69.4809	22.5301	216.006	78.8344	15.6307	215.961	83.9294	17.5458	215.915	38.7527	11.2719	215.963	78.7126	23.0055	17.9968	8.56233	19.3901	8.89144
216.5	70.1896	24.1423	216.418	80.6656	18.9787	216.358	84.4791	18.5584	216.328	39.3806	13.7345	216.36	79.265	24.1892	19.9206	9.03046	19.935	9.51808
216.914	70.4089	24.6412	216.815	79.3643	16.5995	216.77	84.8567	19.2537	216.741	39.9808	16.0884	216.774	79.4947	24.6814	20.2529	9.08154	19.8179	9.80687
217.311	71.8697	27.9644	217.227	80.1891	18.1075	217.183	85.3733	20.2052	217.139	37.9296	8.04422	217.171	79.1004	23.8366	19.6316	10.4422	19.917	10.319
217.725	71.8517	27.9234	217.64	80.1944	18.1173	217.58	85.0995	19.7009	217.552	38.4211	9.97165	217.584	78.3056	22.1331	19.5693	9.89683	19.6266	10.2186
218.122	71.285	26.6341	218.037	80.4979	18.672	217.993	83.9519	17.5872	217.949	38.6674	10.9375	217.982	81.4722	28.9194	20.55	10.6178	19.0792	10.2906
218.536	71.3443	26.7691	218.449	80.1036	17.9513	218.39	83.8599	17.4178	218.363	37.8038	7.55086	218.395	79.2297	24.1136	18.7605	10.1411	18.1358	10.0091
218.934	71.5244	27.1788	218.846	77.2981	12.8218	218.803	83.308	16.4013	218.76	38.0906	8.67555	218.793	79.437	24.5578	17.927	10.1129	17.8654	9.91439
219.347	71.7214	27.627	219.258	78.3173	14.6853	219.199	81.9487	13.8976	219.173	38.3038	9.51174	219.206	78.6528	22.8772	17.7198	9.77344	17.5846	9.65201
219.745	70.3633	24.5375	219.655	78.0481	14.193	219.612	84.6021	18.7849	219.57	37.7623	7.3878	219.603	79.5705	24.844	17.9494	9.85677	17.7551	9.72403
220.158	68.9725	21.3734	220.068	77.7575	13.6617	220.009	85.9198	21.2118	219.984	37.5267	6.46381	220.017	78.5759	22.7124	17.0846	9.32581	18.0823	9.94267
220.556	70.8782	25.7087	220.48	79.2788	16.4433	220.422	84.2139	18.0698	220.381	37.6322	6.87772	220.414	79.203	24.0564	18.2312	9.9895	18.7437	9.93963
220.97	71.3061	26.6823	220.877	81.0609	19.7015	220.819	83.3144	16.4131	220.794	37.597	6.73975	220.827	79.6987	25.1187	18.9311	10.5127	18.6637	9.75902
221.367	70.2585	24.299	221.29	80.2179	18.1603	221.232	85.3005	20.0712	221.191	38.3742	9.78769	221.225	78.7222	23.0261	19.0688	9.31666	18.774	9.9003
221.781	70.1186	23.9809	221.686	78.6517	15.2967	221.629	84.1861	18.0186	221.605	38.0032	8.33271	221.638	79.3291	24.3265	17.9911	9.44767	18.4762	10.2
222.178	70.9057	25.7714	222.099	79.1912	16.2831	222.041	84.693	18.9523	222.002	37.6311	6.87354	222.036	81.2436	28.4294	19.262	10.9366	18.6983	10.4894
222.592	69.2203	21.9373	222.496	80.7682	19.1662	222.454	85.0706	19.6477	222.415	37.1077	4.82068	222.449	79.7863	25.3065	18.1757	10.2156	18.3533	10.3452
222.99	69.4788	22.5253	222.908	80.0929	17.9317	222.851	84.4075	18.4264	222.812	37.5768	6.66031	222.846	80.9231	27.7425	18.6572	10.3159	18.8449	10.787
223.403	68.1811	19.5732	223.321	80.3141	18.3361	223.264	84.5519	18.6923	223.226	37.3134	5.62761	223.26	81.4658	28.9056	18.227	10.504	19.4057	11.4229
223.817	68.9449	21.3107	223.717	80.3953	18.4845	223.661	86.7465	22.7345	223.623	37.1866	5.13007	223.657	82.2532	30.593	19.6506	11.5412	19.9897	11.8062
224.214	70.2299	24.2339	224.13	80.8451	19.3069	224.073	86.0257	21.4068	224.036	37.0618	4.6409	224.071	82.9605	32.1087	20.3394	12.2236	20.0811	11.6082
224.628	69.8485	23.3663	224.527	80.4455	18.5763	224.47	87.739	24.5626	224.434	37.0629	4.64508	224.468	81.391	28.7454	19.9791	11.6539	19.6072	11.451
225.025	70.9057	25.7714	224.939	80.8611	19.3362	224.883	86.9615	23.1305	224.847	37.4094	6.0039	224.881	79.8216	25.382	19.9248	10.9472	18.6283	11.0014
225.439	70.7267	25.3641	225.336	79.4359	16.7304	225.28	86.7668	22.772	225.26	36.5544	2.65075	225.279	80.61	27.0717	18.9178	11.7519	17.5575	10.9549
225.837	69.1419	21.7589	225.748	79.0278	15.9842	225.693	84.9829	19.4862	225.657	36.6471	3.01449	225.692	79.6282	24.9676	17.0423	10.305	17.1835	10.5451
226.25	68.5445	20.3998	226.161	81.0962	19.7659	226.106	84.693	18.9523	226.07	35.9616	0.326117	226.09	79.2318	24.1182	16.7125	10.8079	17.0019	10.3992
226.648	69.4492	22.4578	226.558	80.0064	17.7735	226.503	84.3091	18.2451	226.468	36.8891	3.96358	226.503	80.3611	26.5382	17.7957	10.5224	17.1386	10.2872
227.061	69.178	21.8409	226.97	80.2553	18.2286	226.915	83.6973	17.1184	226.881	36.564	2.68837	226.9	78.5288	22.6117	16.4976	9.86729	17.2483	10.3369
227.459	69.1017	21.6674	227.367	81.1378	19.8421	227.312	83.3219	16.4269	227.278	36.5341	2.57131	227.314	79.6923	25.105	17.1225	10.472	17.4043	10.7036
227.872	70.4142	24.6532	227.78	80.7019	19.0451	227.725	84.1519	17.9556	227.692	36.8635	3.86323	227.711	79.6934	25.1073	18.1249	10.6715	17.6756	10.5768
228.27	68.6441	20.6263	228.176	80.6175	18.8908	228.122	85.4684	20.3805	228.089	35.9744	0.376289	228.124	79.4348	24.5532	16.9654	10.9672	17.7734	10.6082
228.684	69.3008	22.1204	228.589	82.0096	21.436	228.535	84.8	19.1493	228.502	36.9648	4.26043	228.522	78.578	22.717	17.9366	10.0917	18.8905	10.9345
229.081	70.1483	24.0483	229.001	79.2906	16.4648	228.947	87.5733	24.2573	228.899	36.9296	4.12245	228.935	78.8024	23.1978	18.4181	10.7658	19.3967	11.3024
229.495	69.9672	23.6362	229.398	81.6656	20.807	229.344	87.016	23.2309	229.313	36.9403	4.16426	229.333	81.8579	29.7459	20.3169	11.9461	19.1708	10.9759
229.892	69.2108	21.9156	229.811	79.2083	16.3143	229.757	86.4096	22.114	229.71	37.5362	6.50143	229.746	82.1774	30.4305	19.4552	11.1952	18.7661	10.296
230.306	69.9756	23.6555	230.207	80.734	19.1037	230.154	84.616	18.8105	230.123	37.1759	5.08826	230.143	78.2639	22.0438	17.7404	9.78628	17.9263	9.91292
230.704	70.465	24.7689	230.62	81.1389	19.844	230.567	84.0888	17.8393	230.52	37.967	8.19055	230.557	79.5833	24.8714	19.1029	9.9066	17.6777	9.73902
231.117	70.054	23.8339	231.032	79.5021	16.8515	230.964	84.9027	19.3384	230.934	36.6727	3.11483	230.954	78.0288	21.5401	16.9358	10.0459	17.2237	9.68532
231.515	69.5975	22.7952	231.429	78.8857	15.7244	231.376	85.0267	19.5669	231.331	37.3198	5.65269	231.367	77.8857	21.2333	16.9945	9.26457	17.7834	9.59415
231.928	69.3559	22.2457	231.842	80.1891	18.1075	231.773	83.9786	17.6364	231.744	37.3699	5.8492	231.765	79.5801	24.8646	17.7407	9.74551	18.1776	10.2196
232.326	69.8623	23.3977	232.238	80.7724	19.174	232.186	85.3102	20.089	232.142	37.6215	6.83591	232.162	78.9797	23.5778	18.6149	9.77238	18.0022	10.3783
232.74	69.7924	23.2386	232.651	81.3526	20.2347	232.583	85.6193	20.6583	232.555	36.3646	1.90653	232.576	79.5726	24.8485	18.1773	11.1409	17.3889	10.6322
233.137	69.4746	22.5156	233.048	80.5994	18.8576	232.996	84.1262	17.9083	232.952	36.6503	3.02703	232.989	79.0662	23.7633	17.2144	10.2215	17.0239	10.2368
233.551	70.0297	23.7784	233.46	80.0032	17.7676	233.393	84.0342	17.7389	233.365	36.2836	1.58877	233.386	78.7105	23.0009	16.7749	10.5342	17.0242	10.4296
233.948	69.2786	22.0698	233.873	79.9402	17.6524	233.806	83.9711	17.6227	233.763	36.855	3.82978	233.8	79.2874	24.2372	17.0824	9.95477	17.2494	10.433
234.362	70.0424	23.8073	234.269	80.2767	18.2677	234.202	82.6717	15.2292	234.176	36.5746	2.73018	234.197	80.1293	26.0414	17.2152	10.7999	17.7202	11.0183
234.76	69.197	21.8842	234.682	78.8932	15.7381	234.615	85.3797	20.217	234.573	36.7388	3.37406	234.611	80.1282	26.0391	17.4505	10.5444	17.9971	10.684
235.173	71.7585	27.7114	235.079	77.3429	12.9038	235.028	85.969	21.3024	234.986	36.8902	3.96776	235.008	80.3846	26.5886	18.4948	11.7105	17.8227	10.5318
235.571	70.7225	25.3545	235.491	79.1656	16.2362	235.425	85.3989	20.2525	235.384	37.5448	6.53488	235.421	78.1741	21.8515	18.0459	9.79719	17.4837	10.1476
235.984	69.6737	22.9687	235.888	79.3355	16.5468	235.838	85.1337	19.7639	235.797	36.6311	2.95178	235.819	78.4327	22.4056	16.9274	10.0876	17.5559	10.7454
236.382	68.339	19.9322	236.301	80.1389	18.0157	236.235	85.7957	20.9833	236.194	36.5821	2.75945	236.232	79.969	25.698	17.4777	10.5581	18.1999	11.3407
236.795	69.4746	22.5156	236.697	78.6571	15.3064	236.647	87.1465	23.4713	236.607	36.4872	2.38734	236.63	80.8718	27.6326	18.2627	11.5907	18.3627	11.4323
237.209	70.4566	24.7496	237.11	79.5737	16.9824	237.044	84.8727	19.2833	237.005	36.6994	3.21936	237.043	82.0053	30.0619	18.8593	11.8735	18.3727	11.1703
237.607	69.5138	22.6048	237.522	80.2318	18.1857	237.457	85.5765	20.5795	237.418	36.5917	2.79708	237.44	79.953	25.6636	17.9661	10.8326	18.3826	11.1664
238.02	69.6557	22.9277	237.919	79.3301	16.537	237.854	86.0299	21.4147	237.815	36.9126	4.05556	237.854	80.3568	26.5291	18.2928	10.8047	18.6415	11.3079
238.418	70.0233	23.764	238.332	78.9776	15.8924	238.267	85.7797	20.9537	238.228	36.7644	3.4744	238.251	82.1442	30.3595	18.8888	11.8618	18.7581	11.6365
238.815	70.2511	24.2821	238.728	80.5214	18.715	238.664	86.616	22.4942	238.626	36.6077	2.85979	238.664	79.813	25.3637	18.743	11.2571	18.4853	11.5496
239.229	70.9682	25.9136	239.141	80.5962	18.8517	239.076	85.5241	20.4829	239.039	36.291	1.61804	239.078	80.2714	26.3459	18.6424	11.7906	18.4281	11.4172
239.627	70.4725	24.7858	239.538	79.3996	16.664	239.473	84.3144	18.255	239.436	36.468	2.31209	239.475	81.1998	28.3355	18.0705	11.6011	17.9792	11.1905
240.04	70.4862	24.8171	239.95	79.5011	16.8496	239.886	85.4353	20.3194	239.849	37.0352	4.53637	239.888	80.266	26.3345	18.5714	10.8599	17.5539	10.8865
240.454	71.6684	27.5065	240.347	78.406	14.8474	240.283	83.4813	16.7204	240.247	36.629	2.94341	240.286	79.3921	24.4616	17.2959	11.1105	17.137	10.8483
240.851	69.5328	22.6482	240.759	79.1635	16.2323	240.696	83.0406	15.9088	240.66	36.5224	2.52532	240.699	80.4167	26.6573	16.7944	10.6892	17.0296	11.2982
241.265	70.2341	24.2435	241.172	78.5609	15.1306	241.093	82.6877	15.2588	241.073	37.0096	4.43603	241.097	80.8259	27.5342	17.3206	10.7453	17.2644	11.8497
241.663	70.7542	25.4268	241.569	80.266	18.2482	241.505	82.8877	15.6272	241.471	35.4158	-1.81455	241.51	80.7543	27.3808	16.9737	12.4602	17.2825	12.3376
242.076	71.7458	27.6825	241.981	77.9915	14.0895	241.918	84.1112	17.8807	241.884	35.9808	0.401375	241.907	80.7821	27.4403	17.4989	12.3435	16.7959	11.7975
242.474	70.3602	24.5303	242.378	79.9316	17.6368	242.315	81.6043	13.2633	242.281	36.1919	1.22921	242.321	82.0769	30.2153	17.375	12.2091	16.6755	11.8378
242.887	70.3835	24.5833	242.79	78.1635	14.404	242.728	82.0941	14.1655	242.678	35.9755	0.38047	242.718	79.1934	24.0358	15.5138	10.8399	16.8366	11.9651
243.285	70.446	24.7255	243.187	78.8088	15.5838	243.125	82.8139	15.4912	243.092	35.823	-0.217411	243.132	82.0256	30.1054	17.1377	12.4644	17.7307	12.3871
243.698	71.3972	26.8896	243.6	80.5598	18.7853	243.538	83.9722	17.6246	243.489	35.5991	-1.09542	243.529	80.6175	27.0877	17.8584	12.591	17.7155	12.1937
244.096	70.9036	25.7666	244.012	79.8868	17.5547	243.935	83.8353	17.3725	243.902	36.226	1.363	243.942	81.4744	28.924	18.1961	12.1059	17.338	12.2179
244.51	70.7956	25.5208	244.409	81.0759	19.7288	244.347	82.8182	15.4991	244.315	35.7175	-0.631329	244.34	79.8034	25.3431	17.0921	11.8843	16.9669	12.2293
244.907	70.5657	24.9978	244.822	81.7372	20.9379	244.744	82.8299	15.5208	244.713	35.0213	-3.36151	244.753	79.8921	25.5331	16.7256	12.6634	17.3343	12.5769
245.321	70.8644	25.6774	245.218	81.2415	20.0316	245.157	83.7797	17.27	245.126	35.403	-1.86472	245.151	79.3173	24.3013	17.0831	12.1401	#DIV/0!	#DIV/0!
245.718	70.0371	23.7953	245.631	81.9818	21.3852	245.554	84.4481	18.5012	245.523	35.4211	-1.79364	245.564	81.5481	29.0819	18.194	12.9272	#DIV/0!	#DIV/0!
246.132	70.6706		246.028	79.6068		245.967	85.584		245.936	36.1407		245.961	80.3814		#DIV/0!	#DIV/0!	#DIV/0!	#DIV/0!
246.53	69.2934		246.44	80.4231		246.379	85.3604		246.334	35.8102		246.375	80.4744		#DIV/0!	#DIV/0!	#DIV/0!	#DIV/0!
246.943	70.1377		246.853	79.531		246.776	83.8781		246.747	36.0384		246.772	80.735		#DIV/0!	#DIV/0!	#DIV/0!	#DIV/0!
247.341	70.7458		247.249	81.8045		247.189	84.3594		247.144	35.0736		247.185	81.3451		#DIV/0!	#DIV/0!	#DIV/0!	#DIV/0!
247.754	69.6261		247.662	80.9519		247.586	84.108		247.557	36.0714		247.583	81.5288		#DIV/0!	#DIV/0!	#DIV/0!	#DIV/0!
248.152	70.5275		248.059	79.9455		247.999	84.2952		247.955	35.8635		247.996	82.2393		#DIV/0!	#DIV/0!	#DIV/0!	#DIV/0!
248.565	70.6992		248.471	79.5342		248.396	85.0417		248.368	35.4957		248.394	80.2073		#DIV/0!	#DIV/0!	#DIV/0!	#DIV/0!
248.963	71.5148		248.884	80.2938		248.809	80.2791		248.765	35.3593		248.807	80.2735		#DIV/0!	#DIV/0!	#DIV/0!	#DIV/0!
249.377	71.7023		249.28	79.4882		249.205	83.2824		249.179	36.1343		249.204	80.5865		#DIV/0!	#DIV/0!	#DIV/0!	#DIV/0!
249.774	70.3008		249.693	79.4605		249.618	83.616		249.576	36.3038		249.618	83.5908		#DIV/0!	#DIV/0!	#DIV/0!	#DIV/0!
250.188	69.9078		250.09	80.0726		250.031	84.1455		249.989	36.4424		250.015	80.5684		#DIV/0!	#DIV/0!	#DIV/0!	#DIV/0!
250.585	68.4597		250.502	79.4754		250.428	83.9134		250.386	36.4104		250.428	81.3846		#DIV/0!	#DIV/0!	#DIV/0!	#DIV/0!
250.999	68.5869		250.899	80.7137		250.841	82.6674		250.8	36.419		250.826	79.2821		#DIV/0!	#DIV/0!	#DIV/0!	#DIV/0!
251.397	70.2574		251.312	79.813		251.238	82.6128		251.197	36.6631		251.239	79.8665		#DIV/0!	#DIV/0!	#DIV/0!	#DIV/0!
251.81	70.5572		251.724	78.7821		251.65	81.5936		251.594	36.0917		251.637	80.1442		#DIV/0!	#DIV/0!	#DIV/0!	#DIV/0!
252.208	69.8083		252.121	78.7479		252.047	82.8717		252.007	36.4733		252.05	80.781		#DIV/0!	#DIV/0!	#DIV/0!	#DIV/0!
252.621	70.4121		252.533	79.86		252.46	81.8824		252.421	35.322		252.447	80.9968		#DIV/0!	#DIV/0!	#DIV/0!	#DIV/0!
253.019	70.3983		252.93	80.5983		252.873	82.5401		252.818	36.178		252.861	82.719		#DIV/0!	#DIV/0!	#DIV/0!	#DIV/0!
253.433	69.7034		253.343	79.8835		253.27	81.9059		253.231	35.1098		253.274	81.5994		#DIV/0!	#DIV/0!	#DIV/0!	#DIV/0!
253.846	70.5646		253.739	80.3483		253.683	81.5914		253.628	35.951		253.672	80.4188		#DIV/0!	#DIV/0!	#DIV/0!	#DIV/0!
254.244	70.9905		254.152	80.0897		254.079	82.1989		254.042	35.387		254.085	81.3814		#DIV/0!	#DIV/0!	#DIV/0!	#DIV/0!
254.657	72.0381		254.564	79.3504		254.492	83.539		254.439	35.3454		254.482	81.1763		#DIV/0!	#DIV/0!	#DIV/0!	#DIV/0!
255.055	70.5307		254.961	79.391		254.889	81.4278		254.852	35.9776		254.896	79.765		#DIV/0!	#DIV/0!	#DIV/0!	#DIV/0!
255.468	70.286		255.374	79.9049		255.302	81.8342		255.25	35.9478		255.293	81.1677		#DIV/0!	#DIV/0!	#DIV/0!	#DIV/0!
255.866	69.1737		255.77	79.6635		255.699	81.3358		255.663	34.7217		255.706	82.8333		#DIV/0!	#DIV/0!	#DIV/0!	#DIV/0!
256.28	70.5201		256.183	79.5075		256.112	84.0856		256.06	36.0043		256.104	81.4455		#DIV/0!	#DIV/0!	#DIV/0!	#DIV/0!
256.677	69.6864		256.58	78.8259		256.524	82.1198		256.473	36.2644		256.517	80.0278		#DIV/0!	#DIV/0!	#DIV/0!	#DIV/0!
257.091	71.0551		256.992	79.6506		256.921	81.9519		256.871	35.7921		256.915	80.1891		#DIV/0!	#DIV/0!	#DIV/0!	#DIV/0!
257.488	69.4311		257.405	79.4274		257.334	82.0374		257.284	35.9755		257.328	81.8397		#DIV/0!	#DIV/0!	#DIV/0!	#DIV/0!
257.902	69.9492		257.801	81.0043		257.731	83.3262		257.697	35.9243		257.725	81.64		#DIV/0!	#DIV/0!	#DIV/0!	#DIV/0!
258.3	71.178		258.214	80.8333		258.144	81.4353		258.094	35.8966		258.139	81.2457		#DIV/0!	#DIV/0!	#DIV/0!	#DIV/0!
258.713	69.4555		258.611	81.0192		258.556	81.1658		258.508	36.1919		258.536	80.4487		#DIV/0!	#DIV/0!	#DIV/0!	#DIV/0!
259.111	70.3644		259.023	81.0524		258.953	82.416		258.905	35.5085		258.95	81.2436		#DIV/0!	#DIV/0!	#DIV/0!	#DIV/0!
259.524	70.0911		259.42	79.7553		259.366	82.046		259.318	35.0842		259.347	80.4049		#DIV/0!	#DIV/0!	#DIV/0!	#DIV/0!
259.922	68.8888		259.833	79.906		259.763	81.2481		259.715	35.2655		259.76	79.0844		#DIV/0!	#DIV/0!	#DIV/0!	#DIV/0!
260.336	71.1186		260.245	78.8889		260.176	81.6963		260.129	35.161		260.158	82.0385		#DIV/0!	#DIV/0!	#DIV/0!	#DIV/0!
260.749	69.9894		260.642	79.5		260.573	83.1882		260.526	35.7377		260.571	81.8686		#DIV/0!	#DIV/0!	#DIV/0!	#DIV/0!
261.147	70.2733		261.054	78.3611		260.986	82.7016		260.939	35.6578		260.968	79.2137		#DIV/0!	#DIV/0!	#DIV/0!	#DIV/0!
261.56	69.536		261.451	78.5459		261.382	81.2717		261.336	35.3422		261.382	79.4573		#DIV/0!	#DIV/0!	#DIV/0!	#DIV/0!
261.958	70.9015		261.864	79.1335		261.795	81.8652		261.75	35.5725		261.779	80.9017		#DIV/0!	#DIV/0!	#DIV/0!	#DIV/0!
262.371	71.2299		262.26	78.9615		262.192	81.7401		262.147	35.9243		262.193	81.0641		#DIV/0!	#DIV/0!	#DIV/0!	#DIV/0!
262.769	69.9089		262.673	78.2927		262.605	83.0043		262.56	36.0288		262.59	80.5374		#DIV/0!	#DIV/0!	#DIV/0!	#DIV/0!
263.183	70.5127		263.07	79.3109		263.018	82.754		262.957	36.0682		263.003	81.0673		#DIV/0!	#DIV/0!	#DIV/0!	#DIV/0!
263.58	72.3464		263.482	79.8654		263.415	82.2866		263.371	36.0704		263.417	79.6218		#DIV/0!	#DIV/0!	#DIV/0!	#DIV/0!
263.994	71.2489		263.895	78.5321		263.827	81.8791		263.768	36.0149		263.814	81.6613		#DIV/0!	#DIV/0!	#DIV/0!	#DIV/0!
264.391	72.1653		264.291	80.5684		264.224	81.292		264.181	35.6898		264.227	79.8547		#DIV/0!	#DIV/0!	#DIV/0!	#DIV/0!
264.805	70.5657		264.704	79.7361		264.637	82.3551		264.579	35.0928		264.625	82.2468		#DIV/0!	#DIV/0!	#DIV/0!	#DIV/0!
265.203	71.6218		265.101	80.5983		265.034	81.3561		264.992	35.758		265.038	81.6186		#DIV/0!	#DIV/0!	#DIV/0!	#DIV/0!
265.616	71.7299		265.513	79.7596		265.447	81.4342		265.389	35.7878		265.436	79.7607		#DIV/0!	#DIV/0!	#DIV/0!	#DIV/0!
266.014	70.5318		265.91	79.7382		265.844	82.1658		265.802	36.0661		265.849	81.1923		#DIV/0!	#DIV/0!	#DIV/0!	#DIV/0!
266.427	71.8432		266.322	78.8002		266.256	84.3455		266.2	35.0928		266.246	79.8803		#DIV/0!	#DIV/0!	#DIV/0!	#DIV/0!
266.825	69.6822		266.719	77.6795		266.653	82.6877		266.613	35.5309		266.66	81.5053		#DIV/0!	#DIV/0!	#DIV/0!	#DIV/0!
267.238	70.5847		267.132	78.9327		267.066	81.7561		267.01	35.2303		267.057	81.0385		#DIV/0!	#DIV/0!	#DIV/0!	#DIV/0!
267.636	72.8305		267.544	79.3558		267.463	82.5176		267.423	36.1695		267.471	81.0182		#DIV/0!	#DIV/0!	#DIV/0!	#DIV/0!
268.05	70.84		267.941	77.5812		267.876	81.8353		267.821	35.2154		267.868	81.2479		#DIV/0!	#DIV/0!	#DIV/0!	#DIV/0!
268.463	71.8263		268.354	78.9786		268.289	83.7647		268.234	36.1183		268.281	81.6154		#DIV/0!	#DIV/0!	#DIV/0!	#DIV/0!
268.861	71.2097		268.75	78.8002		268.685	81.6995		268.631	35.7655		268.679	79.7447		#DIV/0!	#DIV/0!	#DIV/0!	#DIV/0!
269.274	72.0169		269.163	78.9188		269.098	81.493		269.044	36.0426		269.092	79.9156		#DIV/0!	#DIV/0!	#DIV/0!	#DIV/0!
269.672	70.554		269.559	78.0395		269.495	82.8813		269.442	35.4915		269.489	80.7276		#DIV/0!	#DIV/0!	#DIV/0!	#DIV/0!
270.086	71.1642		269.972	77.8868		269.908	84.3508		269.855	36.0043		269.903	81.0609		#DIV/0!	#DIV/0!	#DIV/0!	#DIV/0!
270.483	72.375		270.369	80.5064		270.321	82.9658		270.252	35.2591		270.3	80.2126		#DIV/0!	#DIV/0!	#DIV/0!	#DIV/0!
270.897	71.3252		270.781	79.0865		270.718	83.8963		270.665	35.565		270.714	80.6378		#DIV/0!	#DIV/0!	#DIV/0!	#DIV/0!
271.294	71.0021		271.178	80.547		271.13	84.7754		271.063	35.5608		271.111	79.8141		#DIV/0!	#DIV/0!	#DIV/0!	#DIV/0!
271.708	70.5127		271.591	80.3248		271.527	85.462		271.476	35.6301		271.524	79.9188		#DIV/0!	#DIV/0!	#DIV/0!	#DIV/0!
272.106	70.5413		272.003	78.7596		271.94	84.5027		271.889	35.8081		271.938	81.2361		#DIV/0!	#DIV/0!	#DIV/0!	#DIV/0!
272.519	70.5519		272.4	78.0801		272.337	84.6652		272.287	35.5512		272.335	80.0694		#DIV/0!	#DIV/0!	#DIV/0!	#DIV/0!
272.917	69.9184		272.812	78.547		272.75	84.2267		272.7	36.7655		272.748	80.1902		#DIV/0!	#DIV/0!	#DIV/0!	#DIV/0!
273.33	70.6081		273.209	78.6859		273.147	82.6727		273.097	36.0107		273.146	78.6549		#DIV/0!	#DIV/0!	#DIV/0!	#DIV/0!
273.728	70.1875		273.622	80.4231		273.559	82.108		273.51	36.2665		273.559	79.8568		#DIV/0!	#DIV/0!	#DIV/0!	#DIV/0!
274.126	68.2521		274.018	79.7511		273.972	82.169		273.908	36.4659		273.957	80.0385		#DIV/0!	#DIV/0!	#DIV/0!	#DIV/0!
274.539	70.4936		274.431	79.2842		274.369	82.2599		274.321	36.1407		274.37	81.2051		#DIV/0!	#DIV/0!	#DIV/0!	#DIV/0!
274.937	70.6907		274.828	79.9188		274.782	81.939		274.718	35.1493		274.767	82.0972		#DIV/0!	#DIV/0!	#DIV/0!	#DIV/0!
275.35	69.8824		275.24	80.1282		275.179	84.908		275.131	36.6706		275.181	80.015		#DIV/0!	#DIV/0!	#DIV/0!	#DIV/0!
275.748	71.3167		275.653	79.5556		275.592	85.1166		275.529	36.3518		275.578	80.3173		#DIV/0!	#DIV/0!	#DIV/0!	#DIV/0!
276.161	69.2818		276.049	78.5577		275.989	83.4727		275.942	35.8625		275.992	80.9306		#DIV/0!	#DIV/0!	#DIV/0!	#DIV/0!
276.559	69.8888		276.462	78.8643		276.401	84.9722		276.339	35.4776		276.389	80.3419		#DIV/0!	#DIV/0!	#DIV/0!	#DIV/0!
276.973	70.5053		276.859	79.7585		276.798	83.7497		276.752	36.2793		276.802	79.1132		#DIV/0!	#DIV/0!	#DIV/0!	#DIV/0!
277.37	69.0053		277.271	78.8462		277.211	83.877		277.15	36.065		277.2	82.5374		#DIV/0!	#DIV/0!	#DIV/0!	#DIV/0!
277.784	70.5996		277.684	79.5406		277.608	82.2631		277.563	35.5235		277.613	78.0791		#DIV/0!	#DIV/0!	#DIV/0!	#DIV/0!
278.181	70.9576		278.081	79.9209		278.021	82.9016		277.96	35.8529		278.026	79.4904		#DIV/0!	#DIV/0!	#DIV/0!	#DIV/0!
278.595	71.2691		278.493	79.4466		278.418	84.3882		278.373	36.1844		278.424	80.7254		#DIV/0!	#DIV/0!	#DIV/0!	#DIV/0!
278.993	70.1472		278.89	79.5096		278.83	84.0075		278.771	35.839		278.821	81.2874		#DIV/0!	#DIV/0!	#DIV/0!	#DIV/0!
279.406	71.929		279.302	81.484		279.243	83.031		279.184	36.1269		279.235	80.9968		#DIV/0!	#DIV/0!	#DIV/0!	#DIV/0!
279.804	71.0042		279.699	79.3088		279.64	82.6684		279.581	35.3433		279.632	80.4893		#DIV/0!	#DIV/0!	#DIV/0!	#DIV/0!
280.217	70.7542		280.112	79.3964		280.053	84.1198		279.994	35.323		280.045	82.3964		#DIV/0!	#DIV/0!	#DIV/0!	#DIV/0!
280.615	70.7542		280.524	79.4776		280.45	82.1626		280.392	35.3422		280.459	80.0363		#DIV/0!	#DIV/0!	#DIV/0!	#DIV/0!
281.028	71.3252		280.921	78.1068		280.863	83.9027		280.805	36.1631		280.856	81.6303		#DIV/0!	#DIV/0!	#DIV/0!	#DIV/0!
281.426	70.66		281.333	79.6624		281.259	82.2834		281.202	35.9574		281.269	81.1474		#DIV/0!	#DIV/0!	#DIV/0!	#DIV/0!
281.84	70.3167		281.73	79.797		281.672	83.5155		281.616	36.2644		281.667	83.2714		#DIV/0!	#DIV/0!	#DIV/0!	#DIV/0!
282.237	72.5222		282.143	79.3825		282.085	83.5893		282.013	35.5746		282.08	83.0427		#DIV/0!	#DIV/0!	#DIV/0!	#DIV/0!
282.651	71.8591		282.555	80.313		282.482	82.5754		282.426	35.5864		282.478	81.4957		#DIV/0!	#DIV/0!	#DIV/0!	#DIV/0!
283.049	71.1706		282.952	79.1976		282.895	83.3754		282.823	35.7687		282.891	81.6581		#DIV/0!	#DIV/0!	#DIV/0!	#DIV/0!
283.462	72.3877		283.365	79.3622		283.292	83.538		283.237	35.5213		283.288	80.828		#DIV/0!	#DIV/0!	#DIV/0!	#DIV/0!
283.876	71.6917		283.761	80.2607		283.704	83.1775		283.634	35.9648		283.702	82.3088		#DIV/0!	#DIV/0!	#DIV/0!	#DIV/0!
284.273	71.0943		284.174	78.0919		284.101	82.5818		284.047	35.7559		284.099	81.4498		#DIV/0!	#DIV/0!	#DIV/0!	#DIV/0!
284.671	71.8008		284.57	78.9658		284.514	81.3701		284.444	35.2708		284.513	82.1656		#DIV/0!	#DIV/0!	#DIV/0!	#DIV/0!
285.084	71.8273		284.983	79.1036		284.911	82.6396		284.858	36.2154		284.91	82.4081		#DIV/0!	#DIV/0!	#DIV/0!	#DIV/0!
285.498	71.8157		285.38	79.0844		285.324	82.9251		285.255	36.4232		285.323	81.3216		#DIV/0!	#DIV/0!	#DIV/0!	#DIV/0!
285.896	71.0392		285.792	78.9263		285.737	83.6364		285.668	35.9957		285.721	83.0278		#DIV/0!	#DIV/0!	#DIV/0!	#DIV/0!
286.309	70.518		286.205	79.4979		286.133	83.4449		286.066	36.7644		286.134	80.4167		#DIV/0!	#DIV/0!	#DIV/0!	#DIV/0!
286.707	71.9004		286.602	80.6186		286.546	82.615		286.479	36.4009		286.532	79.5833		#DIV/0!	#DIV/0!	#DIV/0!	#DIV/0!
287.12	73.196		287.014	79.1079		286.943	83.0588		286.876	36.5149		286.945	83.1827		#DIV/0!	#DIV/0!	#DIV/0!	#DIV/0!
287.518	72.0148		287.411	78.3269		287.356	81.9422		287.289	36.549		287.342	80.6859		#DIV/0!	#DIV/0!	#DIV/0!	#DIV/0!
287.931	71.9513		287.823	78.0299		287.753	83.5615		287.687	36.6322		287.756	81.7511		#DIV/0!	#DIV/0!	#DIV/0!	#DIV/0!
288.329	71.9078		288.22	80.0513		288.166	82.8642		288.1	35.5853		288.153	82.9038		#DIV/0!	#DIV/0!	#DIV/0!	#DIV/0!
288.743	71.2405		288.633	79.8868		288.562	82.1102		288.497	36.8806		288.566	80.3002		#DIV/0!	#DIV/0!	#DIV/0!	#DIV/0!
289.14	71.2585		289.045	78.266		288.975	82.246		288.91	36.3838		288.964	80.109		#DIV/0!	#DIV/0!	#DIV/0!	#DIV/0!
289.554	71.3602		289.442	80.0053		289.372	83.1348		289.308	37.4552		289.377	82.8814		#DIV/0!	#DIV/0!	#DIV/0!	#DIV/0!
289.951	71.3782		289.854	79.3996		289.785	83.7957		289.721	35.9158		289.775	80.594		#DIV/0!	#DIV/0!	#DIV/0!	#DIV/0!
290.365	71.6081		290.251	78.8761		290.198	82.6492		290.118	36.3443		290.188	80.4412		#DIV/0!	#DIV/0!	#DIV/0!	#DIV/0!
290.763	69.6589		290.664	79.9028		290.595	85.1155		290.531	36.5661		290.585	81.0395		#DIV/0!	#DIV/0!	#DIV/0!	#DIV/0!
291.176	71.9597		291.076	78.9509		291.007	84.5412		290.929	36.6599		290.999	81.5502		#DIV/0!	#DIV/0!	#DIV/0!	#DIV/0!
291.574	72.3771		291.473	79.4765		291.404	83.9647		291.342	36.3721		291.396	81.7041		#DIV/0!	#DIV/0!	#DIV/0!	#DIV/0!
291.987	72.535		291.886	79.5908		291.817	83.0963		291.755	35.7761		291.809	82.1068		#DIV/0!	#DIV/0!	#DIV/0!	#DIV/0!
292.385	71.75		292.282	79.5481		292.214	85.4642		292.152	36.4062		292.207	81.8771		#DIV/0!	#DIV/0!	#DIV/0!	#DIV/0!
292.799	71.3104		292.695	80.1197		292.627	85.4727		292.566	37.1279		292.62	81.188		#DIV/0!	#DIV/0!	#DIV/0!	#DIV/0!
293.196	70.2564		293.091	80.4957		293.024	84.1508		292.963	36.451		293.018	79.86		#DIV/0!	#DIV/0!	#DIV/0!	#DIV/0!
293.61	70.0869		293.504	79.7564		293.436	84.0973		293.36	37.1087		293.431	80.3034		#DIV/0!	#DIV/0!	#DIV/0!	#DIV/0!
294.007	70.215		293.901	78.8173		293.833	84.9412		293.773	36.9616		293.844	80.4434		#DIV/0!	#DIV/0!	#DIV/0!	#DIV/0!
294.421	69.1896		294.313	78.5855		294.246	85.0021		294.187	36.419		294.242	79.7714		#DIV/0!	#DIV/0!	#DIV/0!	#DIV/0!
294.819	70.7839		294.71	80.2308		294.659	86.462		294.584	36.6066		294.655	80.453		#DIV/0!	#DIV/0!	#DIV/0!	#DIV/0!
295.232	71.0911		295.123	78.8665		295.056	85.9529		294.997	36.4019		295.053	79.9915		#DIV/0!	#DIV/0!	#DIV/0!	#DIV/0!
295.63	72.0191		295.535	77.2735		295.469	86.3529		295.395	36.2313		295.466	80.3857		#DIV/0!	#DIV/0!	#DIV/0!	#DIV/0!
296.043	71.5392		295.932	79.2618		295.865	87.5166		295.808	36.193		295.863	82.5374		#DIV/0!	#DIV/0!	#DIV/0!	#DIV/0!
296.441	71.9746		296.344	79.3632		296.278	86.9433		296.205	35.7207		296.277	81.2596		#DIV/0!	#DIV/0!	#DIV/0!	#DIV/0!
296.854	70.8655		296.741	80.1197		296.675	87.4225		296.618	36.1567		296.674	81.2853		#DIV/0!	#DIV/0!	#DIV/0!	#DIV/0!
297.252	70.5148		297.154	79.8579		297.088	86.3893		297.016	36.0171		297.087	81.3622		#DIV/0!	#DIV/0!	#DIV/0!	#DIV/0!
297.666	72.0625		297.566	79.3889		297.485	87.0738		297.429	35.2228		297.485	79.9295		#DIV/0!	#DIV/0!	#DIV/0!	#DIV/0!
298.063	73.1748		297.963	81.0791		297.898	87.2717		297.826	35.4232		297.898	81.4263		#DIV/0!	#DIV/0!	#DIV/0!	#DIV/0!
298.477	72.2097		298.375	80.6603		298.295	87.1658		298.239	36.0096		298.296	80.5021		#DIV/0!	#DIV/0!	#DIV/0!	#DIV/0!
298.89	71.2775		298.772	79.8611		298.707	87.1626		298.637	36.0437		298.709	82.4947		#DIV/0!	#DIV/0!	#DIV/0!	#DIV/0!
299.288	70.482		299.185	79.6197		299.104	85.8011		299.05	35.726		299.106	80.1218		#DIV/0!	#DIV/0!	#DIV/0!	#DIV/0!
						299.517	86.9166		299.447	35.9979		299.52	81.7906		#DIV/0!	#DIV/0!	#DIV/0!	#DIV/0!

## Sheet: Figure 3 b
Figure 3b	AVERAGED	WGR-1	STDV	WGR-3	STDV	WGR-4	STDV	WGR-5		WGR-5 smoothing
								average	stdev	average	stdev
								0	0	0	0
	0	0		0		0		-0.215007	3.15504	-0.46059	2.51483
	0.365336	5.6161	3.94467	3.57071	0.601037	1.17976	4.62615	-0.491356	2.66373	-0.301628	2.00754
	0.778335	6.88428	4.25554	5.22095	0.495605	2.84178	3.62865	-0.675406	1.72571	-0.178307	1.90272
	1.17545	8.95481	5.0966	6.65115	0.40647	3.77049	2.59403	0.261878	1.63318	0.00516365	2.09442
	1.58844	9.86623	4.76473	8.0246	0.569788	4.0099	3.09825	-0.121394	2.34927	0.308343	2.18503
	2.99841	11.0435	4.47539	9.23366	0.689704	3.76993	4.1729	-0.124994	2.30079	0.620928	1.8589
	3.39552	12.3468	4.4365	10.4038	0.643417	3.2834	5.33607	1.17142	1.90501	1.05189	2.20777
	3.80852	14.4404	5.10279	11.4728	0.397129	4.43596	6.15218	0.816362	1.3709	0.966433	2.68746
	4.22152	15.2659	5.17791	12.666	0.381595	5.37754	5.05113	1.1679	3.34739	1.2568	3.1128
	4.61863	14.8692	4.39829	13.7333	0.494162	6.93171	4.94667	0.915039	3.3441	1.47222	3.38787
	5.03163	14.3459	4.22943	14.9293	0.638356	7.30482	4.63105	1.68747	2.64691	1.79782	3.78962
	5.42874	14.3499	4.04125	15.9017	0.70788	7.18189	5.11303	1.81415	4.17261	1.47151	4.41414
	5.84173	14.0763	3.81099	17.0351	0.676376	5.73017	4.52606	1.89185	4.54934	1.59908	4.22962
	6.25473	15.3394	3.1061	18.0749	0.782456	5.80965	5.50221	0.708544	4.52049	1.72328	4.20637
	6.65184	16.6214	4.06809	18.9228	0.787582	5.58453	4.91628	2.19684	3.61903	2.29973	3.48792
	7.04895	18.1174	5.18928	19.6986	0.8605	6.76808	5.78789	2.26446	4.4796	2.21671	3.35493
	7.46195	19.0311	6.54933	20.3931	0.817516	6.65199	4.15045	2.4379	2.36511	2.00484	2.8525
	7.87495	20.2257	6.45063	21.3954	0.971771	5.8009	5.27814	1.94777	3.22008	2.1225	3.34497
	8.27206	20.7624	6.14595	22.1515	1.014	6.19748	5.70432	1.62885	2.9723	1.92947	3.32092
	8.68506	21.2419	5.37333	23.2224	1.15621	6.35109	6.3036	2.79089	3.84252	1.88276	3.55818
	9.08217	21.9406	5.87745	24.0541	1.09841	6.88196	5.34505	1.36866	3.14794	1.84636	3.95123
	9.49517	23.1545	6.51737	25.1234	1.28341	6.1075	4.32068	1.48874	3.68407	2.40061	4.34229
	9.89228	24.2379	6.95008	25.7223	1.06134	6.57232	5.16126	2.68169	5.02167	2.3893	4.45315
	10.3053	24.8744	6.80676	26.4219	1.28151	7.54494	4.98323	3.03141	4.32112	2.1648	3.77123
	10.7183	24.0544	5.87683	26.9903	1.16215	7.54211	5.43742	1.45481	4.01665	1.45594	3.31139
	11.1154	23.4112	4.76552	27.6941	1.12979	7.24742	5.44781	2.00816	2.97592	1.84392	3.2638
	11.5284	23.1166	4.45757	28.1169	0.973949	5.54841	7.06935	0.904858	2.94162	2.25947	2.96369
	11.9255	24.0576	4.39113	28.6795	1.19138	6.52632	7.04849	2.61875	3.87388	3.02016	3.05796
	12.3385	23.9462	5.003	29.3006	1.51367	6.86351	5.80669	3.25481	2.07556	3.28266	2.87743
	12.7356	24.2955	5.293	30.0821	1.56769	8.38352	4.35686	3.18693	3.22442	3.43381	3.32536
	13.1486	25.129	5.70328	31.1169	1.54586	8.17049	3.71824	3.40623	3.33231	3.79694	3.17127
	13.5457	26.2568	5.46648	32.0075	1.52106	6.94044	3.29909	3.70827	3.41935	4.72998	3.24908
	13.9587	26.0374	4.88209	32.6692	1.44713	7.64731	3.33112	4.27632	2.76215	5.02425	3.4415
	14.3717	25.4926	4.9607	33.1097	1.46685	9.72866	3.20673	6.20533	3.56574	4.56782	3.73862
	14.7688	25.708	4.99635	33.597	1.58094	11.0587	4.14741	4.59111	3.99662	3.86129	3.80407
	15.1818	26.806	5.27159	34.3644	1.82049	10.4784	3.79143	2.90701	3.65351	4.17175	3.9609
	15.5789	27.6813	4.98332	34.8043	1.82958	8.33887	4.73988	4.08575	3.76207	4.77613	3.33748
	15.9919	27.3493	4.77748	35.2245	1.99917	8.93448	4.76665	5.52251	4.46711	4.72383	3.53704
	16.389	27.4927	4.57921	35.8501	1.77016	8.80854	5.02083	4.72015	1.78325	4.27234	2.98601
	16.802	27.6979	4.71634	36.5309	1.60273	9.15165	4.46258	3.92883	4.36077	4.13807	4.0391
	17.1991	28.8773	5.43557	37.0835	1.24665	9.74633	5.16785	4.16804	2.81402	4.53403	3.70784
	17.6121	29.2397	6.05912	37.7386	1.36276	10.3805	6.24427	4.31735	4.94252	4.73974	3.6771
	18.0251	30.1944	7.17263	38.3916	1.24279	10.7714	7.34424	5.1167	3.36698	4.92369	2.81652
	18.4223	29.644	6.9189	39.2319	1.28174	10.7102	6.61771	4.78517	2.72181	4.70541	2.42857
	18.8353	29.6076	6.45185	39.5984	1.39483	11.4774	5.30625	4.86921	2.36078	4.98453	3.37453
	19.2324	29.5896	5.30694	40.1213	1.88227	11.8089	4.79451	4.46186	2.20311	5.12086	4.37307
	19.6454	30.7432	5.25154	40.5995	2.13969	12.652	4.82836	5.62251	5.5597	5.49729	5.66757
	20.0425	31.8666	5.39533	41.0523	1.98523	12.0883	5.89422	5.2782	5.35638	5.68208	5.73625
	20.4555	32.7088	5.99219	41.5086	1.85682	13.1739	4.7267	5.59115	6.08662	5.9268	5.50874
	20.8685	33.4082	6.26166	41.895	1.99118	13.3101	5.47469	6.17689	5.76573	5.91095	4.82961
	21.2656	34.6586	6.71919	42.2738	2.33088	13.3268	5.2259	6.01234	4.67388	5.87387	4.85076
	21.6786	34.2765	7.29107	42.7016	2.40087	12.6597	6.78936	5.54362	4.04922	5.80845	4.99012
	22.0757	33.9853	7.70855	43.3077	2.04743	11.8463	6.27742	6.06565	5.82917	6.09125	5.26481
	22.4887	33.1998	7.90093	43.8538	1.62912	13.1135	6.45735	5.81608	5.09198	6.30231	4.59831
	22.8858	33.4298	7.11501	44.2265	1.64848	14.5805	6.84569	6.39203	4.87329	6.73413	3.8479
	23.2988	34.7746	7.03251	44.2711	1.74598	14.4307	5.66566	6.69883	3.82967	6.49907	3.4061
	23.6959	36.0993	7.10479	44.5538	1.78531	13.1138	5.1057	7.11153	2.84075	6.38218	3.85377
	24.1089	36.981	7.41626	45.1315	1.30018	11.7789	3.74792	5.68685	3.54788	5.83641	4.7031
	24.506	37.4769	8.06889	45.9795	1.38036	11.7745	4.56717	6.34815	5.17269	5.72149	4.87349
	24.919	38.8067	8.28624	46.5929	1.72519	12.4341	3.9931	5.47421	5.38873	6.19761	5.15329
	25.332	39.7442	8.47747	46.9917	2.13892	12.4153	4.08531	5.34211	4.05904	6.46184	5.08564
	25.7291	39.9994	8.18065	46.8981	2.19076	14.1996	4.46366	7.77652	6.0121	7.00456	5.11917
	26.1421	38.7479	7.69254	47.2938	2.08136	14.7053	6.02421	6.2669	5.18576	6.26623	4.76485
	26.5392	38.475	7.22217	47.5484	1.85798	15.8874	5.70496	6.97027	4.15966	6.11308	4.95753
	26.9522	38.5861	6.90862	48.035	1.8167	15.8264	5.12166	5.56152	4.94914	6.51586	4.8819
	27.3493	38.4233	6.84494	48.2313	2.23337	14.9462	4.10927	5.80747	5.76379	6.86648	4.49281
	27.7623	39.0303	6.96864	48.7319	2.50509	13.911	3.81462	8.17861	3.93276	7.11783	4.28228
	28.1595	39.0713	7.74364	49.6052	2.64004	12.9962	3.318	6.61335	3.78187	6.41615	4.79351
	28.5725	40.2867	8.61657	50.1422	1.94532	13.5983	3.63118	6.56154	5.13222	5.93815	5.54354
	28.9696	40.5448	9.21501	50.3949	1.86057	14.5552	5.32939	6.07358	5.46644	5.94435	6.08947
	29.3826	41.1133	9.31401	50.2723	1.8023	15.2579	6.3796	5.17935	6.03194	6.517	6.49807
	29.7797	40.5596	8.46057	50.5372	1.84343	17.0055	5.95158	6.58013	6.77002	7.42602	6.46365
	30.1927	41.0412	8.10192	50.6216	1.81841	18.2096	5.52327	7.79152	6.69223	8.02228	6.70507
	30.6057	41.3971	7.71464	50.7758	1.73585	19.3425	4.95433	7.9064	5.92871	8.01156	6.74899
	31.0028	42.3308	8.00373	50.9964	1.75991	17.7302	4.41537	8.36892	7.49427	7.7629	6.32258
	31.4158	43.3385	8.02777	51.5891	1.64609	16.9939	3.61546	7.75935	6.82399	7.83792	6.15138
	31.8129	43.6366	8.5233	52.2991	1.65491	17.1851	3.70835	7.16042	4.64947	7.49139	5.53082
	32.2259	44.0044	9.07935	52.7998	2.01357	19.4548	4.98093	8.59399	6.98067	7.48185	6.03632
	32.623	44.0478	8.98856	53.117	2.28237	19.4033	5.78752	6.71977	4.96232	7.0003	6.2273
	33.036	43.943	8.46144	53.0746	2.31615	18.1998	5.38819	7.1318	6.16596	8.08282	6.93425
	33.4331	44.7611	7.88546	53.5336	2.59164	17.7788	6.07391	7.14932	7.55362	7.8778	7.32505
	33.8461	44.5232	8.27102	53.8501	2.35686	17.8387	4.82714	9.96735	7.08317	8.01189	6.81721
	34.2591	45.2176	8.60189	54.3781	2.11374	18.1299	4.3486	6.51671	7.33836	6.98677	7.04607
	34.6562	45.257	8.84673	54.7597	1.96029	18.0921	3.14414	7.55161	6.03009	7.02389	6.49925
	35.0692	45.6391	9.26346	55.3249	2.10281	19.035	3.34929	6.89199	7.76975	7.0663	6.60797
	35.4663	45.3329	9.1578	55.7482	2.48145	19.4597	4.12793	6.62808	5.69792	8.08655	6.72112
	35.8793	45.4707	8.34878	55.5537	2.33895	19.598	3.88936	7.67883	6.35624	8.77982	7.01822
	36.2764	45.5081	7.54356	55.293	2.2208	21.2833	5.11289	9.95274	8.1092	9.14833	6.77264
	36.6894	45.646	7.84439	55.1651	1.77333	21.9741	5.25143	8.7079	6.58921	9.02659	5.65246
	37.0865	45.26	8.13559	55.8526	1.69712	22.5779	6.54504	8.78435	5.61951	8.92111	5.22354
	37.4995	46.043	8.9856	56.3551	1.91189	21.8245	5.15564	9.58753	4.74866	8.73867	5.98092
	37.9125	46.3356	7.97522	56.8737	2.12236	20.6126	5.06566	8.39146	5.30245	7.88922	6.10149
	38.3096	46.6606	7.19412	56.78	1.93566	19.8786	3.95266	8.237	7.89166	7.69493	6.46044
	38.7226	46.2887	6.08512	56.9755	1.68187	19.6951	5.05279	7.0392	5.11037	8.15716	5.76021
	39.1198	47.568	6.42744	56.8189	1.56192	20.4282	6.57828	7.80858	6.3793	8.52544	6.37276
	39.5328	47.7331	6.88788	57.073	1.73506	21.9079	7.49707	9.6237	5.79096	8.87016	6.83876
	39.9299	49.2672	7.80533	57.3997	1.6948	21.8451	7.06356	8.14406	6.94801	8.3647	7.20977
	40.3429	50.0682	7.32712	58.3015	1.73051	21.6239	5.10733	8.84272	7.77731	8.40583	7.62802
	40.74	50.9234	7.92866	58.6488	1.16026	20.9644	4.18506	8.10731	6.90399	8.33045	7.21721
	41.153	50.7162	7.51856	58.6152	0.819255	20.9359	4.50448	8.26745	8.20277	8.41629	7.45187
	41.5501	50.1978	7.65436	58.6281	0.901225	21.2798	4.79612	8.61659	6.54486	8.34492	6.89741
	41.9631	51.9117	8.06367	59.177	1.41255	20.5685	4.61938	8.36484	7.60798	8.56321	7.18988
	42.3602	51.8622	7.72997	59.6807	2.0435	20.6418	4.91212	8.05333	6.53941	8.9008	7.30637
	42.7732	52.1736	7.36719	59.8587	2.44442	20.662	4.85267	9.27146	7.42225	9.19149	7.52919
	43.1862	50.7843	7.56219	59.6517	2.27768	20.6639	5.57838	9.3776	7.95745	8.85963	7.2473
	43.5833	51.512	8.83099	59.8712	2.17715	19.8161	6.50896	8.92542	7.20787	8.52912	6.58845
	43.9804	51.7695	10.2659	60.3504	1.52204	19.6644	7.87715	8.27587	6.57657	8.07259	6.15718
	44.3934	52.1476	9.30278	60.8441	1.60106	21.0263	9.28622	8.38607	5.9809	8.45028	5.42886
	44.8064	51.2019	9.40172	61.0914	2.14307	21.7988	8.06728	7.55584	5.91405	8.9225	5.59629
	45.2035	51.9914	9.45535	61.2928	2.39221	21.8221	7.50557	9.40894	4.39161	8.94046	5.71866
	45.6165	52.6256	10.5259	61.688	2.53153	21.16	5.54576	9.80272	6.4832	9.43176	6.31846
	46.0136	52.9667	9.80526	62.0652	2.43331	22.6911	5.14151	7.60971	6.28117	9.67244	6.51138
	46.4266	52.6616	9.43217	62.3312	2.68344	25.028	5.49653	10.8828	6.19101	10.4497	6.56506
	46.8237	54.2426	9.65923	62.6178	2.78562	26.1343	6.42043	10.5248	7.06196	10.2256	6.78349
	47.2367	54.641	9.60918	62.5424	2.48493	27.6096	6.86359	9.94144	6.44222	10.2974	6.76409
	47.6497	54.7992	10.0169	62.5812	2.36996	27.3805	7.55092	10.2106	6.84628	10.5976	6.56989
	48.0468	52.3279	9.18289	62.4085	2.16244	27.0657	7.30888	10.7403	7.00376	10.6548	6.45382
	48.4598	52.0593	8.25895	62.9108	2.11412	26.356	6.80917	10.8418	5.85962	10.3949	6.76918
	48.857	51.8619	7.56707	62.9902	2.24736	26.6049	5.94812	10.3822	6.49807	10.249	6.90156
	49.27	53.2056	9.00094	63.3118	2.74464	27.6737	6.79979	9.96064	7.94985	10.4467	6.84283
	49.6671	54.0502	11.4299	63.3449	2.61815	26.9769	7.64958	10.4043	6.25677	11.0949	6.57417
	50.0801	54.3146	11.8005	64.0551	2.3697	26.6508	8.90159	10.9752	6.32188	11.3085	6.75929
	50.4772	53.8361	10.6852	64.3085	1.70664	25.4625	9.96275	11.9052	7.14385	11.5753	6.90781
	50.8902	54.3813	9.78282	64.7395	1.64522	25.6942	10.7191	11.0452	6.81215	11.5054	6.48506
	51.2873	54.6932	9.79295	64.5554	1.71446	24.4443	9.09649	11.7755	6.76744	11.2887	6.42787
	51.7003	56.2822	10.6413	64.61	1.98925	24.4963	8.73419	11.6955	5.8756	11.4908	6.04897
	52.0974	55.874	10.448	64.4514	2.12473	25.0469	9.17605	10.3952	6.64056	11.8192	5.78902
	52.5104	57.0729	12.2651	64.4599	2.02465	26.8724	10.4506	12.3818	5.63075	12.2919	5.92586
	52.9075	56.8939	10.9067	64.7004	1.79065	28.7697	9.42436	12.6805	5.09574	11.5726	6.37215
	53.3205	57.8487	10.7655	64.9021	1.50635	27.8981	9.12155	11.8134	7.0511	11.1027	7.16804
	53.7335	57.7051	9.00076	65.3912	1.45487	26.7979	8.6706	10.2239	6.96962	10.7422	7.11799
	54.1306	57.3966	9.19541	65.5079	1.83325	25.6734	9.86897	11.2708	7.48341	11.0072	6.72898
	54.5436	57.6321	9.66043	66.0039	2.41133	26.879	11.0093	10.732	6.90092	11.4168	6.49619
	54.9407	57.4142	10.107	66.1465	2.6491	28.9877	11.6731	11.0186	5.80261	12.2804	5.85725
	55.3537	57.1166	10.6409	66.3901	2.67048	28.9864	10.6153	12.4996	6.78505	12.738	6.19952
	55.7508	57.4175	10.3453	66.3621	2.5286	28.438	8.98045	13.3229	4.9841	12.6743	6.10776
	56.1638	57.4965	9.28934	66.2553	2.91881	28.5576	7.72258	12.3916	6.82942	12.0257	6.27361
	56.5609	58.6014	9.41203	66.4574	2.6237	29.9819	6.95372	12.3083	6.50975	12.3041	6.2208
	56.9739	57.1831	9.44401	66.4456	2.21972	29.6479	5.09758	11.3771	5.48166	12.576	6.16014
	57.371	56.8591	9.05006	66.8531	1.89914	27.9653	4.96711	13.2269	6.67099	13.3193	6.44899
	57.784	57.0572	9.00577	67.2111	2.04848	26.31	3.48385	13.124	6.32775	13.1481	6.35286
	58.197	57.9287	8.29838	67.6931	2.34582	26.8642	5.1664	13.607	6.34823	13.3107	5.98879
	58.5941	58.4556	8.36631	68.0964	2.13562	28.2712	5.80771	12.7135	6.38261	13.0967	5.58333
	59.0071	58.0281	7.37727	68.016	2.60454	28.9319	7.50185	13.6116	5.23553	13.2803	5.65282
	59.4043	59.3272	7.58415	68.2887	2.58558	28.6706	7.45357	12.9652	5.13184	12.8552	5.4873
	59.8173	59.2466	7.32396	68.5127	3.09218	28.2069	8.15712	13.2642	6.59109	12.7214	5.67403
	60.2144	60.7216	7.98351	68.7934	2.65132	27.4087	9.28471	12.3362	4.73895	12.0895	5.55152
	60.6274	61.0996	7.79685	68.5301	2.99152	28.0046	9.52362	12.564	5.69204	12.3645	6.37763
	61.0245	62.4979	7.9522	68.7119	2.74592	27.9565	8.66378	11.3683	6.22356	12.6752	6.34793
	61.4375	61.9088	8.15676	68.6823	2.90778	28.6222	7.84252	13.1612	7.2173	12.7682	6.01634
	61.8346	62.3083	8.23169	69.1262	2.57854	27.6431	8.58774	13.4961	5.60294	12.68	5.7052
	62.2476	61.9901	9.11068	69.1067	2.24671	28.229	8.67293	11.6473	5.22878	12.5895	5.29275
	62.6447	62.5254	8.41302	69.3142	2.15089	28.8143	9.25153	12.8968	6.28387	12.8049	4.70694
	63.0577	61.1429	8.167	69.5148	2.70723	31.1216	8.05252	13.2245	4.36561	13.2239	4.55459
	63.4548	61.1916	6.86668	69.4993	3.0471	30.954	7.94899	12.2935	3.47133	13.3419	5.13908
	63.8678	61.1804	7.08843	69.6014	3.18439	30.7457	6.69205	14.1537	5.82683	14.0888	6.19782
	64.2649	60.9515	6.34156	69.6643	2.54422	29.7674	7.06837	13.5786	6.11908	14.4023	6.33899
	64.6779	60.3038	7.4803	69.5409	2.38792	30.6615	8.49706	14.5341	6.64755	14.9761	6.3574
	65.0909	59.3409	7.67247	69.6755	1.82998	31.5936	8.7985	15.0942	6.25036	14.976	6.21987
	65.488	60.1565	8.10221	69.9532	1.60282	31.8677	9.03758	15.2999	6.17431	15.169	5.8083
	65.901	61.9431	8.40312	70.2721	1.48445	32.4587	8.30801	14.534	6.23495	15.1106	5.17319
	66.2981	63.4976	9.05253	70.356	1.782	32.7948	9.38036	15.6731	5.01565	15.462	4.70007
	66.7111	63.5298	9.47395	70.5121	2.24004	34.0459	10.9086	15.1246	4.26896	14.618	4.9442
	67.1082	63.3129	8.85555	70.7745	2.30979	32.176	10.546	15.5882	4.81561	14.3012	5.38346
	67.5212	62.5492	7.6212	71.0663	2.09656	31.6046	10.8492	13.1411	5.74803	14.1505	6.04149
	67.9183	62.6096	7.98613	71.2232	1.63993	30.1195	9.74423	14.1745	5.58673	14.9108	6.22184
	68.3313	62.6671	8.47276	71.1564	1.28433	31.3103	9.9976	15.1359	6.7897	15.2245	6.8004
	68.7285	63.1324	10.4295	71.297	1.27176	32.9862	10.3166	15.422	6.28909	15.1651	6.08478
	69.1415	64.9851	10.5353	71.2214	1.58536	33.9509	9.77326	15.1156	7.3224	15.5209	5.56912
	69.5386	63.9403	9.85215	71.5039	1.92612	33.5157	10.7634	14.9577	4.64285	15.5007	4.89235
	69.9516	64.4682	8.52671	71.9034	2.10216	32.3194	10.373	16.4894	4.74211	15.5875	5.13177
	70.3646	63.9982	7.64991	72.1154	1.90497	31.4159	10.6543	15.0549	5.29208	14.9136	4.97779
	70.7617	65.637	7.91994	72.3915	1.87032	30.9482	9.45508	15.2184	5.36112	15.3602	4.77813
	71.1747	66.1021	7.21407	72.5466	1.59462	32.4609	10.0631	14.4676	4.28017	16.073	4.41352
	71.5718	67.7195	7.78808	72.7921	1.87868	32.8711	10.144	16.3946	4.69309	16.5811	4.54164
	71.9848	67.912	7.93102	72.6283	1.82275	33.3307	9.68242	17.3567	4.26731	16.9167	4.69191
	72.3819	67.4651	9.0889	72.3194	2.5097	32.6411	10.1866	15.9921	4.66452	16.4396	4.63127
	72.7949	64.9316	9.03809	72.2671	2.29744	31.4186	10.7837	17.4013	5.14391	17.2011	5.39804
	73.2079	63.7316	8.16025	72.3047	2.2273	31.7646	10.8386	15.9254	4.08538	17.0006	5.03426
	73.605	63.6957	6.85005	72.4244	1.66902	30.6127	8.31916	18.2764	6.96484	17.6513	4.62254
	74.018	64.1718	6.39303	72.337	1.73028	31.702	6.18975	16.8	4.05255	16.71	3.59667
	74.4151	64.9116	6.98195	72.6263	1.90573	30.545	5.68825	17.8775	2.85023	16.8517	3.83626
	74.8281	65.8689	7.23057	73.033	2.00261	30.1745	5.48852	15.4526	3.88723	16.4328	5.11967
	75.2252	66.4806	7.38515	73.4144	1.91694	30.3173	5.92115	17.2251	4.77133	16.7609	5.26741
	75.6382	65.6256	7.16514	73.6123	1.62386	31.7021	7.42114	16.6207	6.70043	16.3784	5.2638
	76.0353	64.0145	7.29844	73.5844	1.67275	33.1152	7.58559	16.4368	4.33046	15.9735	4.52888
	76.4483	63.1464	7.19953	73.6594	1.81192	34.6443	9.63605	16.0778	4.76051	16.377	4.92528
	76.8454	62.831	7.6296	73.7142	2.16914	35.206	9.73085	15.4059	4.49567	16.9276	4.74199
	77.2584	63.4376	6.93389	73.6154	2.26305	34.4469	10.5516	17.6473	5.51966	17.2254	5.25265
	77.6555	64.7015	7.87632	73.3045	2.32439	34.4543	9.50599	17.7296	4.21062	17.0935	5.27337
	78.0685	65.9776	7.5413	73.2727	1.97128	34.8498	8.79655	16.2992	6.02766	16.8208	5.48822
	78.4657	65.7991	8.13293	73.5032	1.85359	36.4887	10.7294	17.2516	5.58182	17.5825	4.88767
	78.8787	64.8836	7.81922	74.0009	1.44565	35.5451	10.6549	16.9116	4.85519	17.7192	4.38692
	79.2758	65.4779	7.73907	74.0595	1.56223	34.3343	10.8253	18.5844	4.226	17.7121	4.65451
	79.6888	65.5227	8.58199	73.9673	1.50169	33.1352	9.08028	17.6617	4.07957	16.8263	4.87124
	80.0859	66.8295	8.02964	73.8639	1.55237	33.7555	8.99852	16.8902	5.65796	16.7791	5.25239
	80.4989	65.7625	7.62354	74.6821	1.81929	32.8226	8.2257	15.9271	4.87618	17.2105	4.77724
	80.9119	66.4265	6.99243	75.1486	2.16052	32.2539	7.25409	17.52	5.22303	17.9972	5.56755
	81.309	65.4594	7.54873	75.8748	2.55302	31.0726	5.54698	18.1842	4.23251	18.3372	5.80531
	81.722	65.5711	8.2012	75.5136	2.5229	31.8571	5.72673	18.2874	7.24711	18.2661	5.81908
	82.1191	66.0979	8.68586	75.1485	2.41305	32.7736	5.94358	18.5401	5.93631	18.4538	5.37841
	82.5321	66.5934	7.59233	74.9026	2.14159	34.1417	8.38463	17.9708	4.27383	18.4842	5.83389
	82.9292	66.9702	7.70688	74.6562	1.96555	35.411	10.1601	18.8504	5.92509	19.0513	6.60189
	83.3422	67.1063	7.33589	74.9124	1.87896	36.2216	11.1145	18.6314	7.30276	19.3808	7.11585
	83.7552	67.0186	7.8809	74.6052	2.25659	35.6707	11.35	19.672	6.57782	19.3124	5.91589
	84.1523	66.9557	7.26013	74.8337	2.52471	35.0643	10.9656	19.839	7.46699	19.1145	5.62181
	84.5653	66.07	6.9035	74.9067	2.64428	34.6744	11.3344	18.4263	3.70287	19.4673	5.35804
	84.9624	65.74	7.00198	74.9002	2.75477	34.5095	10.6343	19.0782	5.69558	19.7538	6.57339
	85.3754	67.2124	8.41835	75.14	2.78616	34.4909	10.6018	20.8975	6.67567	19.6102	6.28677
	85.7725	67.0774	8.98261	75.1494	2.77509	34.504	10.4997	19.2859	7.34892	19.3214	6.15303
	86.1855	67.0373	9.4109	75.4724	2.63302	35.4293	11.0934	18.6474	4.83571	19.6032	5.0935
	86.5826	65.9267	9.42249	75.382	2.57978	34.8273	9.89268	20.031	6.27445	19.944	4.80516
	86.9956	65.3299	9.48962	75.3632	2.78012	34.4732	9.32559	20.1311	4.17033	19.1567	4.21557
	87.3927	66.3536	9.53596	75.3591	2.66975	34.6193	9.49387	19.6698	3.97071	18.7214	4.17338
	87.8057	66.4267	8.56031	75.2657	2.2543	35.1327	10.1127	17.6693	4.50568	18.4701	4.61875
	88.2028	67.5564	9.15856	75.7874	1.96698	36.0019	10.9465	18.8252	4.04375	18.9691	4.12222
	88.6158	67.0869	8.17794	75.9355	1.7382	35.0647	10.2723	18.9157	5.30681	18.8361	4.08905
	89.013	66.592	8.13217	76.222	1.43911	35.3277	9.80057	19.1665	3.01611	18.7541	3.77171
	89.426	67.0082	6.72338	76.2606	1.41959	35.6249	9.0457	18.426	3.94425	18.6723	3.96974
	89.839	66.8867	7.46843	76.7431	1.697	36.0025	9.32039	18.6699	4.35478	18.6468	4.83533
	90.2361	67.3898	7.18631	76.7406	2.18581	36.3538	9.39607	18.9211	3.6102	19.0533	4.95715
	90.6491	66.8423	6.99825	76.5184	1.89902	37.1449	10.3196	18.3494	6.541	18.6751	5.62537
	91.0462	67.1025	6.51092	76.3787	2.16267	37.28	10.1694	19.8895	4.72027	18.4188	5.20724
	91.4592	67.4998	6.87756	76.4843	2.14164	37.4902	10.9735	17.7864	5.61485	18.0021	5.66737
	91.8563	69.4767	7.86876	76.6024	2.01384	35.6958	11.0036	17.5806	5.2866	18.7005	5.62539
	92.2693	68.8119	8.48939	76.2503	1.54792	36.1219	10.5602	18.6392	6.10066	18.7602	5.39149
	92.6664	68.9686	8.78145	76.5536	1.92122	37.1293	9.39732	19.8816	5.4889	19.0051	4.77747
	93.0794	67.1219	7.92612	76.6769	2.09549	38.8201	8.19865	17.7599	4.5849	19.6284	4.52776
	93.4924	67.5961	7.01599	77.1363	2.21633	38.301	8.37174	19.3738	4.2586	20.5182	4.69672
	93.8895	66.9833	7.22589	76.9966	2.40065	37.0287	8.21614	21.7515	4.73978	20.6296	5.5953
	94.3025	67.813	7.80632	77.1654	3.04691	36.0031	9.42345	20.4293	5.09179	20.4197	5.14749
	94.6996	68.0743	8.94125	77.1733	2.93151	35.9637	9.39846	19.7079	6.95432	20.0742	5.22342
	95.1126	69.1009	8.53195	77.6638	2.835	36.4766	11.1194	21.1219	3.39636	20.3112	4.56423
	95.5097	68.8188	8.63589	77.7414	2.11496	37.8716	11.2633	19.3928	5.31959	20.3025	5.32452
	95.9227	68.8509	8.81141	78.0278	2.2606	38.8119	11.2027	20.4188	4.97673	20.9459	4.50402
	96.3198	68.9433	9.07685	78.0748	1.86184	41.5303	11.6778	21.0958	5.67724	20.3667	4.82689
	96.7328	68.4024	8.70283	78.2698	3.01997	41.1482	12.0035	21.323	2.8581	20.2774	5.08958
	97.1458	68.7324	7.98133	78.2697	3.15626	41.2833	12.4247	18.6812	5.94534	19.8211	5.53146
	97.5429	67.9473	7.8805	77.9671	3.41959	38.7515	11.4782	20.8279	6.46529	19.852	5.53036
	97.9559	69.121	8.27625	78.0743	2.86544	39.8049	10.7362	19.9541	4.18374	19.6578	5.302
	98.353	68.8504	9.26695	77.9213	2.86606	39.3464	10.1264	18.774	5.94206	19.6818	4.64509
	98.766	68.8098	9.74495	77.8192	2.81527	38.5996	8.75973	20.2454	5.7802	20.3154	4.80506
	99.1632	69.5287	9.64282	77.4959	2.6019	36.6123	7.22983	20.026	2.21303	20.1994	4.3146
	99.5762	69.7601	9.20814	77.3129	2.17906	36.5331	6.83548	20.6749	6.42195	19.959	5.27515
	99.9891	71.3918	9.20038	77.6921	2.25867	37.1932	6.7846	19.8974	4.30881	20.0464	4.34936
	100.386	70.519	9.44119	78.0956	2.40753	37.9868	7.90856	19.3047	5.09469	20.3381	4.21439
	100.799	71.7264	10.2065	78.182	2.43191	39.7359	9.03152	20.9372	3.64459	19.9215	4.11272
	101.196	71.362	9.50352	78.2343	1.92209	40.4204	10.3795	20.7724	3.9039	19.1985	4.5205
	101.609	71.6374	9.50783	78.149	1.62411	40.3987	10.0932	18.0549	4.78968	19.3028	4.89977
	102.006	70.7305	8.2789	78.558	1.87818	38.9068	9.10875	18.7683	4.86792	20.5248	5.00468
	102.419	70.0692	9.23053	78.3675	2.45692	38.5715	8.60932	21.0853	5.04172	20.7221	5.31189
	102.817	70.1548	9.76321	78.462	2.33062	38.4247	8.03993	21.7208	5.10441	20.1752	5.33128
	103.23	70.9477	9.87076	78.4492	2.2529	38.518	7.25441	19.3601	5.78953	19.752	4.94607
	103.643	69.7519	9.22502	79.1758	1.915	37.8974	6.76156	19.4447	5.09991	20.2522	4.42123
	104.04	69.687	8.42911	79.2663	2.28551	36.6861	9.21417	20.4513	3.94878	20.6618	5.08373
	104.453	68.9581	8.57765	79.268	2.32984	37.194	9.80413	20.8607	4.215	20.602	5.69642
	104.85	70.5034	9.05241	78.6881	2.22261	39.0174	11.3096	20.6735	7.08739	20.1502	5.98761
	105.263	70.6877	9.56351	78.9286	1.96027	40.9234	9.77283	20.2719	5.78686	20.4479	5.43476
	105.66	70.5812	9.68419	79.9658	1.94505	40.8783	10.2978	19.5052	5.08858	20.4352	4.95422
	106.073	71.167	9.89194	80.3304	1.83245	40.3604	9.68358	21.5667	5.42885	21.4036	4.63867
	106.486	70.7983	10.7939	80.7106	1.89122	41.0578	10.2018	20.2338	4.34522	22.1711	4.59787
	106.883	70.8647	11.5296	80.5319	1.34931	41.312	10.2532	22.4102	4.14195	23.1971	4.77469
	107.296	69.8352	11.4462	80.7453	1.49984	41.1149	8.72428	23.8693	5.30644	23.0535	4.90713
	107.693	70.0224	10.1387	80.0816	1.07422	40.8639	7.89034	23.3118	4.87567	22.3638	4.96106
	108.106	70.2921	8.51204	79.5703	1.53212	41.0965	7.12472	21.9793	4.53927	22.2658	4.94146
	108.503	70.72	7.72579	79.2852	1.50474	40.0627	8.58277	21.8002	5.46825	22.7302	5.47945
	108.916	71.5818	9.588	79.8444	1.84538	38.9264	7.59241	23.0179	4.81687	23.2036	5.36243
	109.329	71.9471	10.0111	79.9576	1.68686	39.3041	7.536	23.3726	6.15322	22.7605	5.37553
	109.726	72.1862	9.9874	80.1866	1.49162	39.358	6.64133	23.2201	5.11721	22.2156	5.54808
	110.139	71.9475	7.01114	79.8453	1.22565	39.1242	7.72262	21.6889	4.85616	21.8002	5.4441
	110.536	72.2367	6.1689	79.8602	1.39684	37.6091	8.32922	21.7378	6.67089	22.5534	5.18725
	110.949	71.9479	5.56808	79.7569	1.51835	38.8263	8.51634	21.9739	4.80525	22.7498	5.20484
	111.347	71.4588	6.25521	80.1346	1.8408	39.1791	8.36749	23.9485	4.08561	23.2633	5.00855
	111.76	70.2552	6.90802	80.2181	1.72335	39.7261	8.74135	22.327	6.72366	23.0221	5.14309
	112.173	70.3036	6.60729	80.3673	2.04212	39.2558	8.01839	23.5144	4.21637	22.874	4.69897
	112.57	70.7035	6.50053	80.2954	2.04014	39.528	7.19352	23.2251	4.48924	22.404	5.09407
	112.983	70.4874	5.79806	79.9194	2.08475	39.3091	6.07292	21.8826	5.3913	22.5439	4.4563
	113.38	69.9122	7.09475	79.4548	1.97673	38.9922	5.92187	22.1042	5.40166	23.4754	4.1707
	113.793	68.3826	7.57114	79.0962	1.84763	37.8117	7.01213	23.645	2.57595	23.4695	3.61539
	114.19	68.3897	10.0188	79.401	1.86984	37.703	8.10007	24.6771	4.5345	23.2316	4.28558
	114.603	67.3212	9.70843	79.5448	2.21774	38.021	8.94474	22.0865	3.73573	22.4663	4.43291
	115	68.2764	10.8794	79.7043	2.28345	38.5484	9.06902	22.9311	4.58651	22.5845	4.62887
	115.413	69.5594	10.2643	79.489	2.13907	38.6743	6.95243	22.3814	4.97651	22.3957	4.60898
	115.826	70.6941	9.85292	79.8771	1.67698	38.6521	7.80819	22.441	4.3236	22.4402	4.37351
	116.223	70.7598	8.84908	79.9846	1.87377	39.3811	8.06798	22.3648	4.52684	22.5886	4.39291
	116.636	69.9392	8.99193	80.3788	1.95736	39.792	10.398	22.5149	4.2701	23.0438	4.52647
	117.033	70.1592	9.93025	80.1777	2.04027	40.2299	10.6947	22.8859	4.38179	23.4854	5.0183
	117.446	69.7345	8.88447	79.8208	2.27026	41.1584	10.1171	23.7305	4.92753	23.8034	4.60664
	117.843	69.7298	8.26199	79.5577	2.0314	42.5875	9.89888	23.8396	5.74558	23.6714	4.29114
	118.256	70.2366	8.11961	79.6846	2.23313	42.9537	9.15701	23.8402	3.14681	23.9024	3.78975
	118.653	70.7261	8.97142	80.0869	1.94602	43.3089	10.9971	23.3345	3.98104	23.7423	4.37468
	119.066	70.8462	8.76927	79.7514	2.13467	41.9013	10.734	24.5325	4.24142	24.2188	4.25505
	119.464	70.3355	9.03865	79.6884	1.87391	41.7566	9.80624	23.3599	4.9016	24.1605	4.22436
	119.877	70.2883	9.87919	79.6911	1.52539	41.297	8.09457	24.7641	3.62215	24.5745	4.02163
	120.274	70.6723	9.97658	80.131	1.5556	40.8991	8.54484	24.3573	4.14935	24.8425	4.60793
	120.687	71.2827	9.4202	80.3354	1.77464	40.3341	9.74101	24.6021	4.2934	24.5024	4.77482
	121.1	71.7614	9.50795	80.256	2.12408	39.9194	8.89713	25.568	5.38103	24.4688	4.69384
	121.497	71.7186	10.1839	80.2509	2.22703	41.171	7.8047	23.337	4.65002	24.3455	5.0174
	121.91	71.6617	9.91649	80.0753	1.94894	41.907	7.75279	24.5014	4.05046	24.7444	4.60918
	122.307	71.7237	9.30747	80.256	1.86638	41.6094	8.12964	25.198	6.35174	24.8106	4.31588
	122.72	71.59	8.48743	80.0749	2.11299	41.4659	8.42203	24.5338	3.42535	25.182	3.0608
	123.117	70.9234	8.74707	80.2848	1.93501	42.1159	8.81944	24.7	3.17056	26.0302	3.57041
	123.53	69.5167	8.76918	80.8913	1.90642	41.7997	8.6214	26.3121	2.58651	26.5623	3.94689
	123.927	70.4854	9.45979	81.2322	1.6714	42.1846	9.01186	27.0785	4.95416	26.5304	4.99363
	124.34	71.9652	8.90929	81.5007	1.5063	41.5632	10.3179	26.2965	4.29998	26.4601	5.36213
	124.737	73.4352	8.057	81.3658	1.3294	41.9647	11.2273	26.2162	5.72674	26.694	5.42009
	125.15	73.9673	7.00917	81.6955	1.48543	42.0442	12.2065	26.8676	6.05965	26.3785	5.08402
	125.563	73.799	7.24012	81.6235	1.6333	42.0262	10.9864	26.9983	4.47388	25.3881	4.54228
	125.96	73.953	7.45791	81.3353	1.76286	42.0603	12.2673	25.2697	4.71854	24.8852	4.44638
	126.373	73.5035	8.56667	81.7068	1.82421	41.5865	11.6046	23.8962	4.43443	24.6557	4.23608
	126.77	73.0806	8.77782	81.7899	2.13445	41.332	11.4628	25.4897	4.18618	25.1332	3.78701
	127.183	72.9296	8.89977	81.5154	2.39707	40.6181	9.85388	24.5811	4.08762	25.449	3.81323
	127.581	72.7003	7.58064	80.9768	1.87261	40.1882	10.6048	25.329	3.08724	25.9287	4.01433
	127.994	73.3993	8.2241	80.6922	1.81228	40.9229	9.34751	26.437	4.26482	26.4728	4.219
	128.391	73.2452	8.69609	81.2428	1.76291	42.9463	9.94407	26.0201	4.69092	26.3051	4.27552
	128.804	72.8077	8.6168	81.6142	2.3857	42.5294	8.5472	26.9613	3.70126	26.1335	4.47145
	129.217	73.189	9.18113	81.9231	2.55367	41.3214	8.0972	25.934	4.43438	25.9358	4.64361
	129.614	75.1028	9.23476	81.9191	2.59802	40.1066	8.10652	25.5051	5.2787	25.3956	4.59085
	130.027	75.9592	10.2658	82.3895	2.13722	40.3942	6.40042	26.3683	4.21774	25.1913	3.96711
	130.424	75.6596	9.74935	82.6525	1.53314	41.1395	8.13197	24.3134	4.2761	24.5851	4.14826
	130.837	74.0643	8.19262	82.5044	1.28526	42.0558	7.53334	24.8923	3.40749	25.2173	3.80248
	131.234	74.2141	8.07881	81.6805	1.89161	42.9821	9.3346	24.5496	4.76118	26.0939	3.48515
	131.647	74.835	6.98102	81.4703	2.30466	44.4902	9.09019	26.21	3.23876	26.7756	3.47101
	132.044	75.3229	7.55521	81.6256	2.31824	43.5059	8.13807	27.5221	2.45549	27.0882	4.07921
	132.457	74.4004	7.23667	81.9307	1.84223	42.9831	8.15523	26.5947	4.71876	26.5822	4.98044
	132.87	73.7266	8.23682	82.3564	1.9948	41.1423	6.88879	27.1478	5.06337	26.7553	4.98979
	133.267	73.6454	8.85162	82.2515	2.59485	41.3244	6.84043	26.0041	5.1592	26.93	4.49687
	133.68	74.9065	9.47098	82.143	3.33411	41.751	6.62869	27.1138	4.74679	27.4098	4.5423
	134.077	75.788	9.16403	82.1529	3.81115	42.5944	6.68103	27.672	3.58462	27.5566	4.46593
	134.49	75.8637	9.13972	82.5578	3.74495	43.2821	7.50033	27.4437	5.29549	27.2851	4.93122
	134.903	76.2688	9.0881	82.5987	3.2922	44.1277	8.99765	27.5541	4.51767	26.7371	4.95382
	135.3	75.9876	8.92963	82.0208	3.20843	45.6923	10.6871	26.8576	4.98051	26.3312	4.92188
	135.713	76.4384	9.46637	81.7121	3.05489	46.3824	10.4506	25.7997	5.36328	26.33	5.20268
	136.11	75.0732	9.27936	81.8964	2.81131	46.3329	10.2842	26.3362	4.42185	26.8392	5.48257
	136.523	74.8861	10.7911	82.3904	2.85395	45.7692	9.69477	26.854	5.8229	26.4585	5.71068
	136.921	75.4775	11.3769	82.5185	2.81815	44.7413	9.26334	27.3272	6.20296	26.1943	5.59255
	137.334	76.119	10.9476	82.5679	2.92036	43.5287	8.82078	25.1943	5.10617	26.5916	5.46114
	137.747	75.9657	9.17933	82.4262	2.81304	43.6768	9.01719	26.0614	5.46853	27.1802	6.09461
	138.144	75.1664	7.6738	82.8563	3.13357	44.3522	10.5683	28.5191	5.80872	27.7465	6.37535
	138.557	75.0108	7.79009	82.7479	3.24574	43.9644	10.0343	26.96	7.00657	27.4364	6.41797
	138.954	75.0669	8.10524	82.8727	3.19767	43.557	10.08	27.7603	6.31077	27.3832	6.26552
	139.367	75.0227	8.07736	82.4251	2.74581	42.5986	9.2164	27.5888	5.93657	27.1606	6.27506
	139.764	74.3343	8.02878	82.8846	2.37928	44.3817	10.0024	26.8006	6.54922	27.0638	6.46375
	140.177	73.2366	6.96469	82.9969	2.53544	44.3294	10.3116	27.0924	6.33939	26.7162	6.91628
	140.574	71.8605	6.66545	82.7748	2.8019	45.0384	10.5536	27.2985	6.50265	26.341	6.81688
	140.987	71.9943	5.79009	82.703	3.07894	45.6583	10.5874	25.7577	7.9068	25.9553	7.3106
	141.384	72.8362	6.49337	82.9586	2.53907	45.4671	10.1699	25.9669	6.04119	25.9253	6.71943
	141.797	73.4171	6.17482	83.7739	2.35617	45.3133	9.45495	26.1413	7.98381	26.3129	7.08351
	142.21	74.7385	6.81144	83.9809	2.36662	44.0821	8.69234	25.6675	6.13329	26.0465	6.4423
	142.607	74.8409	6.45708	83.8753	2.8579	44.0077	8.25139	27.1297	7.13342	25.9704	7.06328
	143.02	73.8382	7.26977	83.6753	2.95328	43.4797	7.68863	25.3423	6.06018	26.1199	6.57268
	143.417	72.8084	8.23099	83.5246	3.14098	43.0789	7.93247	25.4392	7.99623	26.3894	6.58211
	143.83	73.3289	8.73395	83.4703	2.97423	42.4412	7.73711	27.5782	5.66161	26.7752	5.33874
	144.227	75.0684	8.74631	83.6405	2.83171	42.9303	7.89218	26.1509	6.08849	26.3252	5.3669
	144.64	74.9865	7.49956	83.4623	3.21479	43.9813	7.5638	26.5964	4.26614	26.5573	5.61533
	145.053	75.1885	8.08252	83.4179	3.25858	44.3207	7.6644	26.2284	5.74608	26.3574	6.11275
	145.451	76.181	7.95206	83.505	3.34682	44.156	7.43509	26.8472	6.83378	26.5824	5.88606
	145.864	77.6042	7.43411	83.9098	2.87857	44.4472	7.26106	25.9967	5.75838	26.5992	5.03432
	146.261	78.2906	6.68152	84.2707	2.28755	45.3594	7.49299	26.9035	5.066	26.9377	4.93669
	146.674	77.9835	6.37617	84.1095	2.16977	46.368	8.59565	26.8976	4.27858	27.3718	5.93509
	147.071	77.5113	7.79942	83.9747	2.11008	45.2059	8.0333	27.0121	5.46548	27.2374	6.73016
	147.484	77.5639	7.27804	83.726	2.3816	44.3807	7.7626	28.2058	8.0612	27.4133	7.14193
	147.881	78.4972	7.45386	83.4751	2.09761	43.1507	7.24034	26.4943	6.66379	27.8422	7.15724
	148.294	78.0038	5.92273	83.5128	2.04298	43.8722	8.95661	27.5398	6.7008	28.1635	6.95158
	148.691	77.5341	7.37622	83.7977	2.12513	44.2695	8.74902	29.4924	8.10714	28.0667	7.06422
	149.104	76.9978	7.12681	84.1305	2.33458	44.5408	8.97028	27.4585	6.0468	27.5126	6.95489
	149.501	78.1594	8.26198	83.8692	2.25735	44.2756	7.62674	27.2491	7.0387	27.5697	6.53554
	149.914	78.3623	6.17811	83.2611	2.21801	46.1885	8.80166	27.8303	7.77915	27.8902	6.16012
	150.327	77.5207	6.60706	83.144	2.71021	47.0896	9.17532	27.6296	4.78878	27.1715	5.76976
	150.724	75.9521	6.33354	83.2994	3.10425	49.2406	11.4121	28.2108	5.91243	27.1114	6.76651
	151.137	75.0864	7.96796	83.3767	3.39532	49.0772	11.7894	25.6742	6.60808	26.6292	6.47733
	151.534	74.8556	7.4016	83.5863	2.92838	49.063	12.1625	27.4492	7.77901	27.0621	5.77479
	151.947	75.2843	7.56899	83.861	2.81587	47.3872	9.4552	26.7642	5.04491	26.0303	5.7734
	152.344	76.2736	7.98979	84.3666	2.63445	47.3038	8.29265	26.973	4.50044	25.9107	6.15907
	152.757	77.1939	8.33995	84.332	3.00358	48.8561	7.82756	24.3538	7.77486	25.6561	7.81268
	153.17	77.282	8.88197	84.7258	2.51388	48.5601	8.1735	26.4055	6.2019	26.4594	7.22902
	153.568	76.7266	7.86206	84.7467	2.00275	49.8749	9.59357	26.2089	9.46128	26.6735	7.45438
	153.981	76.7007	8.51543	84.4306	1.82421	50.2964	11.1588	26.7637	6.02389	26.7926	6.27246
	154.378	77.3898	7.75019	83.9879	2.12201	50.5991	11.8654	27.0478	6.87797	27.1314	5.89935
	154.791	76.8528	8.00643	83.5935	2.63533	48.8338	11.5192	26.5664	5.91553	27.2607	5.86656
	155.188	76.0944	7.0719	83.8277	2.8332	47.5457	11.8756	27.78	4.90454	26.9999	5.38665
	155.601	74.5049	7.29795	83.8989	3.2039	48.8134	12.5793	27.4356	6.77961	27.2642	6.16976
	156.014	75.0822	7.58359	84.0629	3.05323	49.3491	12.0041	25.7841	4.47581	27.3459	5.83828
	156.411	74.9388	8.41984	84.1185	2.79539	49.8525	11.744	28.573	7.25387	27.878	6.38579
	156.824	76.6237	8.68619	83.6758	2.65797	48.415	10.2684	27.6807	5.78516	27.3784	5.77073
	157.221	75.9455	8.15654	83.8109	2.86081	47.2181	10.936	27.3803	6.11834	27.385	5.00072
	157.634	75.8829	7.23951	83.8242	2.97782	47.6366	9.18106	27.0742	5.40869	27.6846	4.69496
	158.031	75.6079	7.08771	83.5224	3.10414	48.974	9.58306	27.7006	3.47513	28.2947	4.34617
	158.444	75.6571	6.91541	83.652	2.85051	49.9013	8.28849	28.279	5.20107	28.9584	4.45682
	158.841	76.6826	7.02133	83.522	2.54926	48.928	8.00686	28.9046	4.36231	29.2163	4.69332
	159.254	77.2665	6.70722	83.5755	2.31338	48.4162	8.76409	29.6915	3.80708	28.9198	5.12175
	159.651	77.2676	6.89924	83.282	2.78376	47.2	8.66968	29.0527	5.91059	28.6186	5.79639
	160.064	77.4461	6.46709	83.386	2.95799	47.2874	11.6359	28.015	5.6476	27.7	5.72814
	160.461	77.2701	5.83753	83.807	2.61686	47.199	11.3704	28.7881	5.83099	28.0732	6.38125
	160.874	77.286	5.27582	83.3104	1.9447	47.0296	11.9036	26.2969	5.70583	28.2844	5.71588
	161.272	76.878	6.9941	82.8975	1.42835	47.7328	9.86433	29.1345	7.60694	29.2699	5.78063
	161.685	76.3586	7.96477	82.2936	1.57525	47.9372	9.74588	29.4219	3.83488	29.0663	5.25811
[truncated: 386 more rows]

## Sheet: Figure 3 c
Figure 3 c
[truncated: 7 more rows]

[truncated: 1 more sheets: Sheet3 d]
