# Supplementary material for: Biomolecular condensates formed by designer minimalistic peptides
Source: Nat Commun. 2023 Jan 26;14:421. doi: 10.1038/s41467-023-36060-8 (PMC9879991; doi:10.1038/s41467-023-36060-8)
Supplement: Supplementary file 6 — Source data [file 41467_2023_36060_MOESM6_ESM.zip › Source Data/Figure 4.xlsx]

## Sheet: GFP
GFP Ex=395 nm Em= 509 nm
	WGR-1	Supernatant			WGR-3	Supernatant			WGR-4	Supernatant			WGR-5	Supernatant
	1	23760.7			1	36471			1	706.333			1	42835.7
	2	8137.67			2	39906			2	839			2	27286.5
	3	11539.7			3	66079.7			3	1490			3	24631
	average				average				average				average
	std				std				std				std
	1/extinction coefficient	C initial [µg/ml]
	0.000291289	50
%EE	Concentration [µM]	Supernatant	%EE		Concentration [µM]	Supernatant	%EE		Concentration [µM]	Supernatant	%EE		Concentration [µM]	Supernatant	%EE
	1	6.92121	0.861576		1	10.6236	0.787528		1	0.205747	0.995885		1
	2	2.37041	0.952592		2	11.6242	0.767517		2	0.244391	0.995112		2	7.94825	0.841035
	3	3.36137	0.932773		3	19.2483	0.615035		3	0.43402	0.99132		3	7.17473	0.856505
	average	4.21766	0.915647	91.5647	average	13.832	0.72336	72.336	average	0.294719	0.994106	99.4106	average	7.56149	0.84877	84.877
	std	2.39319	0.0478639	4.78639	std	4.71722	0.0943443	9.43443	std	0.122176	0.00244351	0.244351	std	0.546959	0.0109392	1.09392

## Sheet: Fluorescein
Fluorescein abs =490 nm
	WGR-1	Supernatant			WGR-3	Supernatant			WGR-4	Supernatant			WGR-5	Supernatant
	1	0.032			1	0.059			1	0.054			1	0.055
	2	0.0543333			2	0.069			2	0.054			2	0.0333333
	3	0.0676667			3	0.075			3	0.109			3	0.0406667
	average	0.0513333			average				average	0.0723333			average
	std	0.0180216			std				std	0.0317543			std
	1/extinction coefficient	C initial [µM]
	35	10
%EE	Concentration [µM]	Supernatant	%EE		Concentration [µM]	Supernatant	%EE		Concentration [µM]	Supernatant	%EE		Concentration [µM]	Supernatant	%EE
	1	1.12	0.888		1	2.065	0.7935		1	1.89	0.811		1	1.925	0.8075
	2	1.90167	0.809833		2	2.415	0.7585		2	1.89	0.811		2	1.16667	0.883333
	3	2.36833	0.763167		3	2.625	0.7375		3	3.815	0.6185		3	1.42333	0.857667
	average	1.79667	0.820333	82.0333	average	2.36833	0.763167	76.3167	average	2.53167	0.746833	74.6833	average	1.505	0.8495	84.95
	std	0.630756	0.0630756	6.30756	std	0.282902	0.0282902	2.82902	std	1.1114	0.11114	11.114	std	0.385706	0.0385706	3.85706

## Sheet: Rhodamin B
Rhodamin B abs= 555nm
	WGR-1	Supernatant			WGR-3	Supernatant			WGR-4	Supernatant			WGR-5	Supernatant
	1	0.0273333			1	0.0256667			1	0.0133333			1	0.0483333
	2	0.0296667			2	0.0383333			2	0.0176667			2	0.0446667
	3	0.056			3	0.0403333			3	0.014			3	0.037
	average	0.0376667			average				average	0.015			average	0.0433333
	std	0.0159199			std				std	0.00233333			std	0.00578312
		0.422653								0.155556				0.133457
	1/extinction coefficient	C initial [µM]
	32.715	10
%EE	Concentration [µM]	Supernatant	%EE		Concentration [µM]	Supernatant	%EE		Concentration [µM]	Supernatant	%EE		Concentration [µM]	Supernatant	%EE
	1	0.89421	0.910579		1	0.839685	0.916032		1	0.4362	0.95638		1	1.58123	0.841878
	2	0.970545	0.902946		2	1.25408	0.874592		2	0.577965	0.942203		2	1.46127	0.853873
	3	1.83204	0.816796		3	1.3195	0.86805		3	0.45801	0.954199		3	1.21046	0.878955
	average	1.23227	0.876773	87.6774	average	1.13776	0.886225	88.6225	average	0.490725	0.950928	95.0928	average	1.41765	0.858235	85.8235
	std	0.520821	0.0520821	5.20821	std	0.260201	0.0260201	2.60201	std	0.076335	0.0076335	0.76335	std	0.189195	0.0189195	1.89195
