# Supplementary material for: Biomolecular condensates formed by designer minimalistic peptides
Source: Nat Commun. 2023 Jan 26;14:421. doi: 10.1038/s41467-023-36060-8 (PMC9879991; doi:10.1038/s41467-023-36060-8)
Supplement: Supplementary file 6 — Source data [file 41467_2023_36060_MOESM6_ESM.zip › Source Data/Figure 5.xlsx]

## Sheet: Figure 5a
Figure 5a
Raman maps were taken using 532 nm laser excitation, 100 % Laser power and 10 second acquisition
	Plot this one
Raman shift	Average 1	Average 2	Average 3
1899.78	30.8245	11.2379	23.3913
1898.04	1.18147	1.11397	8.93064
1896.3	8.67308	-4.50755	4.31487
1894.55	14.7732	-2.73244	16.3547
1892.81	4.39077	8.68395	18.7099
1891.07	-23.4821	-4.39099	-2.37494
1889.33	7.0633	-5.36117	8.71209
1887.59	19.0972	19.7988	27.6543
1885.85	-8.34313	13.3299	5.57985
1884.11	15.7358	17.7006	41.2728
1882.37	25.2075	29.6704	38.5924
1880.63	67.0623	40.3018	89.7909
1878.89	41.4891	43.3958	68.1678
1877.14	43.1238	31.7274	51.5896
1875.4	49.6364	29.333	52.1109
1873.66	55.5974	42.3034	71.9436
1871.92	40.2053	39.2033	56.2344
1870.18	73.4943	72.5773	72.2469
1868.44	8.87976	-10.2208	5.90079
1866.7	-34.2174	-13.2702	-38.0353
1864.96	53.7182	42.9583	57.7767
1863.22	72.9507	49.2313	78.2499
1861.48	99.9287	64.5995	90.5158
1859.74	74.1367	59.1647	70.2608
1857.99	51.6727	41.4642	73.9402
1856.25	67.8342	61.281	93.3204
1854.51	56.5194	47.8313	55.1504
1852.77	62.5328	44.7258	83.0767
1851.03	61.9134	43.5738	54.5674
1849.29	46.5352	32.2694	53.8474
1847.55	52.4306	38.1447	66.2849
1845.81	64.9037	47.6395	68.1042
1844.07	69.7257	38.9383	77.9318
1842.33	53.4664	48.7279	69.2211
1840.58	56.7074	42.0613	64.6276
1838.84	47.2726	47.012	76.1881
1837.1	27.3828	18.5809	25.3288
1835.36	16.4211	2.13275	20.2791
1833.62	9.05952	11.3055	17.37
1831.88	26.9224	21.5885	42.9636
1830.14	25.735	12.9528	35.8167
1828.4	25.1297	27.1699	31.2654
1826.66	37.9479	17.7599	58.6623
1824.92	59.0399	35.5209	51.9274
1823.18	27.9797	21.4456	41.3906
1821.43	21.3336	9.16717	17.222
1819.69	37.707	23.8694	44.7054
1817.95	26.8635	18.2411	35.8888
1816.21	17.9986	6.66822	30.7722
1814.47	28.5009	20.0893	53.6251
1812.73	16.5182	-6.64426	29.7161
1810.99	19.2166	-0.0269539	29.1444
1809.25	18.0338	26.8964	38.4526
1807.51	38.4833	23.829	37.3003
1805.77	-25.6669	-25.4872	-17.1036
1804.02	-21.1129	-29.5974	-5.93284
1802.28	-31.5944	-29.242	-15.601
1800.54	-0.932916	-14.5871	2.6018
1798.8	-14.5265	-31.5559	-10.846
1797.06	-0.69419	-14.8027	10.6601
1795.32	13.7758	11.0487	28.4365
1793.58	22.1857	18.0436	30.4642
1791.84	7.94674	0.357568	24.262
1790.1	27.5155	18.1337	42.6794
1788.36	-14.4323	-8.96585	-9.64265
1786.62	3.34683	7.87568	22.2195
1784.87	-9.52734	-1.00312	7.40326
1783.13	-4.80025	-7.38229	2.91134
1781.39	-8.42806	6.26409	10.8
1779.65	-9.16262	15.7415	17.2667
1777.91	9.93465	7.78232	22.6589
1776.17	-8.69283	-1.6799	-1.93165
1774.43	-22.9312	0.886552	9.79364
1772.69	7.77847	7.12269	7.52108
1770.95	28.132	14.489	17.4793
1769.21	11.3788	8.58728	1.03872
1767.46	16.0301	11.2572	6.17602
1765.72	29.6788	30.9004	22.7522
1763.98	47.1216	37.6655	27.9245
1762.24	37.4841	49.5342	30.2264
1760.5	46.7129	54.9749	26.7386
1758.76	75.5668	45.6244	35.5857
1757.02	50.0771	70.5939	25.4622
1755.28	111.675	95.054	79.1117
1753.54	97.601	103.807	79.08
1751.8	87.483	104.344	35.7799
1750.05	109.827	130.823	57.261
1748.31	123.745	131.002	62.0147
1746.57	124.486	133.519	50.2253
1744.83	116.758	140.752	43.51
1743.09	125.624	151.579	38.3695
1741.35	143.96	171.32	49.6552
1739.61	181.364	187.868	53.086
1737.87	189.874	211.363	70.3384
1736.13	188.99	215.551	69.6335
1734.39	249.338	242.956	89.2307
1732.65	277.433	269.073	100.187
1730.9	306.975	322.332	137.85
1729.16	352.076	356.104	162.704
1727.42	389.369	390.79	176.699
1725.68	399.545	410.283	179.106
1723.94	467.772	469.172	213.526
1722.2	497.692	494.9	231.221
1720.46	525.01	514.396	203.488
1718.72	552.37	559.336	238.745
1716.98	590.475	585.102	242.228
1715.24	648.265	639.721	269.992
1713.49	726.532	691.115	296.806
1711.75	766.627	728.341	312.266
1710.01	832.577	779.085	332.166
1708.27	866.941	828.779	343.01
1706.53	942.534	892.821	379.474
1704.79	1032.95	956.187	414.598
1703.05	1120.39	1027.57	430.181
1701.31	1238.19	1110.7	487.527
1699.57	1361.16	1211.23	527.754
1697.83	1465.55	1292.62	581.123
1696.09	1580.58	1364.54	613.495
1694.34	1655.59	1425.7	619.769
1692.6	1787.45	1539.01	679.676
1690.86	1894.54	1636.29	730.734
1689.12	2038.34	1733.2	791.156
1687.38	2146.46	1794.99	806.177
1685.64	2242.69	1879.07	844.393
1683.9	2340.85	1962.4	881.812
1682.16	2414.03	2039.28	907.516
1680.42	2498.24	2091.73	940.279
1678.68	2611.15	2205.02	1014.95
1676.93	2675.84	2261.06	1023.58
1675.19	2745.41	2344.98	1048.91
1673.45	2797.35	2400.04	1070
1671.71	2855.15	2456.87	1088.52
1669.97	2932.58	2504.41	1129.02
1668.23	2990.52	2560.93	1162.69
1666.49	3029.79	2622.7	1181.84
1664.75	3109.65	2705.53	1210.93
1663.01	3113.59	2728.56	1237.28
1661.27	3138.1	2737.67	1238.28
1659.53	3154.73	2775.94	1240.33
1657.78	3247.48	2851.47	1276.52
1656.04	3261.2	2871.1	1284
1654.3	3269.17	2879.38	1298.99
1652.56	3273.41	2906.97	1294.47
1650.82	3286.51	2930.56	1293.74
1649.08	3292.83	2936.56	1292.46
1647.34	3300.53	2956.81	1299.66
1645.6	3275.38	2957.13	1292.42
1643.86	3322.03	2987.26	1327.44
1642.12	3306.81	3012.92	1353.25
1640.37	3296.09	3007.6	1357.96
1638.63	3338.12	3054.87	1366.08
1636.89	3340.16	3025.17	1361.77
1635.15	3283.23	3009.31	1351.55
1633.41	3242.95	2988.01	1329.63
1631.67	3250.78	2978.35	1351.22
1629.93	3224.5	2967	1329.73
1628.19	3163.93	2923.72	1296.67
1626.45	3177.74	2900.22	1304.11
1624.71	3168.48	2894.81	1316.39
1622.96	3155.7	2871.88	1290.03
1621.22	3204.65	2878.37	1300.17
1619.48	3245.16	2842.87	1287.51
1617.74	3277.24	2850.38	1306.44
1616	3229.81	2815.35	1286.2
1614.26	3117.07	2717.84	1257.21
1612.52	2961.91	2612.38	1191.28
1610.78	2772.57	2470.46	1111.55
1609.04	2621.43	2367.2	1069.85
1607.3	2461.59	2250.25	1001.69
1605.56	2301.64	2146.26	925.927
1603.81	2226.1	2059.75	905.186
1602.07	2115.72	1962.3	861.383
1600.33	2009.96	1874.68	803.04
1598.59	1939.95	1813.72	799.279
1596.85	1898.52	1744.76	778.948
1595.11	1775.89	1644.47	709.36
1593.37	1712.59	1591.26	681.3
1591.63	1634.36	1522.08	659.701
1589.89	1534.2	1447.73	621.248
1588.15	1454.56	1380.39	566.583
1586.4	1430.36	1329.78	562.304
1584.66	1429.42	1309.69	565.832
1582.92	1424.77	1291.54	552.143
1581.18	1490.73	1306.21	567.878
1579.44	1586.19	1350.12	611.557
1577.7	1631.92	1361.46	635.864
1575.96	1567.73	1323.9	606.389
1574.22	1448.8	1201.19	564.421
1572.48	1304.04	1107.32	489.99
1570.74	1174.57	1048.61	456.106
1569	1076.94	923.664	399.15
1567.25	1013.39	905.415	383.36
1565.51	1015.82	869.608	367.837
1563.77	1002.86	849.175	359.148
1562.03	1064.34	873.942	380.871
1560.29	1197.4	958.725	417.829
1558.55	1449.27	1096.39	530.548
1556.81	1714.96	1265.16	649.726
1555.07	2015.47	1446.94	750.417
1553.33	2259.9	1576.37	847.924
1551.59	2413.8	1646.39	901.124
1549.84	2515.99	1680.07	929.773
1548.1	2458.9	1598.41	904.321
1546.36	2290.3	1489.22	838.563
1544.62	1961.47	1289.57	699.754
1542.88	1643.34	1071.28	591.564
1541.14	1250.95	865.601	443.496
1539.4	1013.66	712.001	358.519
1537.66	821.393	579.614	273.436
1535.92	651.403	480.281	233.718
1534.18	540.263	405.834	185.748
1532.44	500.149	372.5	180.841
1530.69	454.852	346.059	168.893
1528.95	371.809	287.814	122.299
1527.21	275.722	236.794	81.0251
1525.47	236.342	205.503	79.5216
1523.73	203.095	177.158	73.2489
1521.99	203.623	175.803	73.0113
1520.25	196.598	158.294	68.6023
1518.51	151.607	119.38	62.7184
1516.77	97.6345	105.105	17.8623
1515.03	76.7498	65.1984	14.9862
1513.28	43.3806	43.7693	7.14962
1511.54	28.0086	46.6364	16.2795
1509.8	-19.4562	5.09762	-15.9126
1508.06	-22.2709	-4.60238	-20.2009
1506.32	-2.09397	16.0028	2.88005
1504.58	-23.2748	-6.65167	-8.35271
1502.84	-27.5449	-18.4918	-9.57912
1501.1	-35.4791	-6.38818	-8.93625
1499.36	-15.9462	-18.079	-8.93733
1497.62	-32.9653	-33.9013	-24.7782
1495.87	-21.9609	-19.4323	-17.399
1494.13	16.8059	-3.00501	1.04462
1492.39	37.813	-6.11328	-3.78396
1490.65	68.4252	18.6435	14.0225
1488.91	72.2469	7.2803	10.4444
1487.17	40.6228	-15.6389	-29.4007
1485.43	41.2569	1.0778	-24.1593
1483.69	102.786	8.88964	7.01963
1481.95	179.985	47.2703	35.6518
1480.21	228.677	76.7995	43.255
1478.47	307.244	123.084	61.9897
1476.72	426.77	179.139	102.021
1474.98	517.125	225.19	127.922
1473.24	594.16	262.754	138.074
1471.5	650.74	291.062	153.198
1469.76	735.826	335.073	179.333
1468.02	807.979	365.638	201.836
1466.28	805.512	363.302	212.844
1464.54	819.048	386.601	212.257
1462.8	873.266	410.68	246.904
1461.06	924.433	455.162	308.4
1459.31	1009.81	530.938	319.003
1457.57	1046.48	548.331	366.306
1455.83	1002.56	529.756	339.445
1454.09	972.591	494.311	334.521
1452.35	971.347	496.378	328.911
1450.61	1055.48	526.38	357.623
1448.87	1175.06	593.928	378.018
1447.13	1371.56	690.414	424.754
1445.39	1606.75	785.424	467.459
1443.65	1900.29	923.328	518.062
1441.91	2282.22	1102.89	596.482
1440.16	2766.65	1329.48	698.12
1438.42	3238.66	1542.66	800.303
1436.68	3519.96	1668.66	860.264
1434.94	3506.85	1675.77	858.248
1433.2	3246.99	1562.11	796.384
1431.46	2779.29	1342.65	700.137
1429.72	2330.24	1135.97	592.992
1427.98	1985.82	955.775	534.769
1426.24	1595.93	752.482	420.29
1424.5	1369.89	654.008	376.992
1422.75	1150.41	538.846	321.103
1421.01	955.797	438.835	262.905
1419.27	811.279	377.776	234.762
1417.53	682.12	329.971	206.935
1415.79	602.368	286.44	203.154
1414.05	508.54	233.263	158.248
1412.31	417.47	186.002	129.85
1410.57	356.277	144.963	111.609
1408.83	294.494	114.142	91.3961
1407.09	247.905	104.189	88.9892
1405.35	192.374	73.1171	73.9779
1403.6	154.847	52.571	67.6922
1401.86	106.455	28.4368	46.4476
1400.12	45.3031	-8.23098	10.7701
1398.38	32.4058	-10.8316	1.45133
1396.64	3.02036	-28.9788	-13.5451
1394.9	7.64428	-25.417	1.0627
1393.16	-22.8212	-31.3352	-28.2864
1391.42	-2.3345	-31.4323	-14.7438
1389.68	-24.169	-27.1464	-14.158
1387.94	5.12705	-21.4917	-9.76916
1386.19	-8.49526	-17.0179	-9.00603
1384.45	-12.5831	-6.32389	-7.85704
1382.71	-6.9685	-12.7347	6.25294
1380.97	-6.68211	-0.336821	8.82282
1379.23	1.98747	-5.604	-4.88451
1377.49	58.0413	12.8853	29.8425
1375.75	71.7134	40.6799	33.6494
1374.01	107.765	79.7367	52.0521
1372.27	148.857	98.3878	61.7394
1370.53	210.488	119.8	88.8551
1368.78	333.622	202.53	147.788
1367.04	454.156	274.142	179.59
1365.3	587.756	358.512	219.344
1363.56	782.34	452.894	297.291
1361.82	956.236	559.962	364.197
1360.08	1065.41	621.187	397.708
1358.34	1098.99	635.909	397.579
1356.6	1007.52	586.144	373.709
1354.86	862.179	506.609	315.952
1353.12	753.706	419.022	260.822
1351.38	613.843	350.484	219.887
1349.63	586.894	345.581	204.529
1347.89	601.045	340.316	201.131
1346.15	758.256	427.476	274.133
1344.41	881.628	517.318	311.471
1342.67	987.127	589.095	345.13
1340.93	1057.36	646.722	387.464
1339.19	1070.39	645.937	370.713
1337.45	1006.14	596.574	326.869
1335.71	941.447	552.047	312.638
1333.97	847.006	503.781	287.954
1332.22	734.537	443.584	244.913
1330.48	639.805	385.608	205.899
1328.74	563.139	349.22	178.255
1327	488.792	302.549	140.822
1325.26	404.572	248.925	106.698
1323.52	353.286	223.089	86.8231
1321.78	315.545	216.229	83.9126
1320.04	305.594	199.004	87.0177
1318.3	269.993	168.834	62.9625
1316.56	252.989	160.975	46.2394
1314.82	221.912	140.057	29.5607
1313.07	219.707	139.908	33.3055
1311.33	205.067	141.995	33.0487
1309.59	255.562	153.851	43.9094
1307.85	285.616	164.564	52.1512
1306.11	323.9	209.98	92.482
1304.37	358.66	229.56	95.0301
1302.63	349.256	216.891	62.3332
1300.89	319.75	207.294	60.6697
1299.15	338.059	201.461	50.0573
1297.41	299.784	178.973	21.7295
1295.66	262.146	162.487	28.3487
1293.92	277.879	171.745	50.4516
1292.18	256.518	171.938	53.9325
1290.44	219.721	138.015	20.1396
1288.7	222.143	133.171	37.4313
1286.96	196.174	128.439	20.8635
1285.22	189.088	138.077	5.22973
1283.48	193.675	135.06	8.76038
1281.74	194.69	132.904	21.0583
1280	199.635	132.366	10.1789
1278.26	206.644	134.538	13.0471
1276.51	248.985	155.61	33.7437
1274.77	252.054	179.616	33.6252
1273.03	270.874	191.381	24.9191
1271.29	290.708	184.636	26.6645
1269.55	312.082	198.09	31.8498
1267.81	348.618	220.202	52.7594
1266.07	384.152	249.034	50.9373
1264.33	445.916	269.93	69.1964
1262.59	504.962	312.552	93.21
1260.85	565.277	376.15	125.629
1259.1	614.853	388.575	131.431
1257.36	663.219	416.737	161.393
1255.62	724.588	458.525	170.778
1253.88	761.866	496.958	204.32
1252.14	762.678	486.674	195.476
1250.4	761.283	478.943	180.12
1248.66	756.125	459.498	176.795
1246.92	720.924	444.167	178.149
1245.18	656.924	398.964	137.37
1243.44	597.311	348.99	104.343
1241.69	603.353	363.028	122.739
1239.95	563.479	338.553	107.86
1238.21	511.248	303.141	80.4104
1236.47	496.586	292.403	87.9713
1234.73	458.314	277.962	63.2663
1232.99	428.401	239.751	42.864
1231.25	368.35	208.953	35.8415
1229.51	286.39	164.047	-6.1521
1227.77	198.129	111.639	-37.6757
1226.03	115.355	59.496	-57.1006
1224.29	47.8246	13.5111	-77.9348
1222.54	20.4247	-1.14552	-82.0246
1220.8	-15.1176	-2.1642	-86.6964
1219.06	-18.2421	-4.89814	-74.7997
1217.32	-7.43997	-3.61933	-64.7741
1215.58	15.1553	3.8231	-50.4533
1213.84	101.489	58.4281	-3.9032
1212.1	226.243	122.69	39.1581
1210.36	379.009	198.252	100.073
1208.62	500.018	263.346	138.275
1206.88	574.766	290.548	157.414
1205.13	596.763	292.409	157.597
1203.39	553.302	260.563	162.64
1201.65	487.058	243.56	152.981
1199.91	430.938	205.879	159.323
1198.17	337.758	158.879	157.7
1196.43	290.003	134.766	141.633
1194.69	270.24	131.929	177.856
1192.95	202.536	89.5681	166.991
1191.21	181.531	72.9074	185.156
1189.47	116.91	43.8516	193.575
1187.73	106.121	51.8744	212.557
1185.98	87.2288	57.2029	246.542
1184.24	33.7967	38.6116	230.336
1182.5	67.0491	48.035	291.911
1180.76	61.7114	36.0312	313.664
1179.02	87.3911	40.7411	337.943
1177.28	129.822	93.623	385.643
1175.54	124.704	92.4332	410.131
1173.8	159.814	80.0518	422.349
1172.06	102.787	34.8299	439.631
1170.32	54.7893	7.94207	437.189
1168.57	31.2237	-5.75851	452.066
1166.83	-1.78117	-11.2315	471.602
1165.09	-33.3352	-32.4109	501.365
1163.35	-78.2191	-63.5863	497.355
1161.61	-39.2339	-44.871	538.145
1159.87	-32.2845	-42.9775	571.845
1158.13	-36.1713	-64.8359	599.273
1156.39	-33.5226	-42.212	639.657
1154.65	-63.8793	-70.1572	649.524
1152.91	-44.6871	-69.1259	684.873
1151.17	12.9247	-33.4332	749.553
1149.42	11.7182	-42.1929	776.906
1147.68	10.4217	-43.856	821.349
1145.94	7.00531	-43.8585	844.01
1144.2	13.3925	-37.5731	888.681
1142.46	10.5879	-40.4592	934.955
1140.72	5.78189	-39.6016	961.866
1138.98	-6.01307	-49.8231	989.543
1137.24	-8.91002	-54.8895	1040.6
1135.5	20.256	-41.2956	1097.88
1133.76	57.0708	-4.88356	1154.82
1132.01	106.017	1.87765	1209.2
1130.27	175.525	36.0985	1291.17
1128.53	229.437	78.3139	1373.81
1126.79	249.469	87.5414	1423.37
1125.05	266.567	84.0218	1484.46
1123.31	260.892	72.0071	1540.15
1121.57	240.632	63.225	1582.29
1119.83	254.848	81.4961	1663.64
1118.09	285.011	92.1056	1741.79
1116.35	319.07	101.623	1795.55
1114.6	328.149	117.271	1840.47
1112.86	357.789	129.896	1909.73
1111.12	382.268	130.915	1970.66
1109.38	407.067	149.744	2039.73
1107.64	474.119	183.874	2100.82
1105.9	495.193	180.003	2130.63
1104.16	506.9	206.936	2172.32
1102.42	514.082	218.854	2198.76
1100.68	529.38	212.636	2223.66
1098.94	565.835	229.971	2275.11
1097.2	610.838	254.484	2302.14
1095.45	639.197	272.642	2313.32
1093.71	651.254	283.201	2305.35
1091.97	681.489	289.167	2299.54
1090.23	740.765	305.122	2300.24
1088.49	786.222	333.641	2301.61
1086.75	830.91	348.302	2291.43
1085.01	871.93	359.544	2259.22
1083.27	895.792	371.218	2243.23
1081.53	915.338	395.484	2225.93
1079.79	935.029	405.446	2189.32
1078.04	935.864	404.445	2147.35
1076.3	958.325	406.23	2109.86
1074.56	965.778	423.724	2071.6
1072.82	964.934	429.772	2012.68
1071.08	988.916	431.868	1981.18
1069.34	985.485	401.581	1940.39
1067.6	963.374	398.232	1882.57
1065.86	946.307	400.914	1847.19
1064.12	936.833	372.25	1776.37
1062.38	883.526	340.779	1700.57
1060.64	835.395	326.089	1638.11
1058.89	771.419	284.581	1566.33
1057.15	707.964	270.122	1516
1055.41	634.62	223.427	1444.67
1053.67	596.231	215.089	1418.95
1051.93	554.102	195.184	1375.32
1050.19	490.799	167.679	1316.36
1048.45	437.928	139.615	1257.39
1046.71	403.164	113.984	1204.32
1044.97	364.309	119.297	1172.51
1043.23	322.393	86.9459	1134.33
1041.48	295.858	68.7999	1091.84
1039.74	299.58	78.1485	1065.65
1038	255.72	68.173	1013.57
1036.26	238.884	42.5325	960.668
1034.52	253.106	56.2325	943.809
1032.78	258.626	75.0232	917.514
1031.04	307.515	94.7471	908.59
1029.3	311.79	82.9357	876.58
1027.56	331.48	95.6828	879.213
1025.82	323.144	104.391	861.091
1024.08	347.936	117.769	848.727
1022.33	369.46	131.149	834.129
1020.59	375.42	136.306	807.927
1018.85	408.3	153.318	794.768
1017.11	560.301	252.184	846.475
1015.37	834.398	423.05	935.214
1013.63	1333.99	725.967	1114.44
1011.89	1872.76	1053.97	1305.62
1010.15	2099.15	1201.34	1375.96
1008.41	1839.81	1015.29	1234.51
1006.67	1369.52	716.583	1046.94
1004.92	912.181	435.1	864.769
1003.18	564.524	245.091	762.441
1001.44	355.593	125.06	682.892
999.702	221.826	53.6824	646.837
997.961	143.662	19.1348	625.741
996.22	87.2446	-7.60483	597.287
994.479	99.3076	-0.385746	621.005
992.738	127.294	8.88674	645.893
990.997	114.275	-0.95649	626.123
989.256	120.118	6.31453	631.934
987.515	168.146	31.8724	648.384
985.774	227.894	46.1066	646.097
984.033	295.383	72.9887	644.013
982.292	380.778	119.891	653.549
980.551	415.187	138.317	621.021
978.81	371.181	121.133	583.417
977.069	276.742	74.1567	536.257
975.328	191.899	29.803	500.044
973.587	139.531	6.86191	477.598
971.846	103.042	1.79391	450.785
970.105	100.447	1.8704	441.204
968.364	97.5449	1.10311	430.615
966.623	94.9151	4.50098	425.365
964.882	113.268	13.1979	433.9
963.141	109.513	1.83335	437.647
961.401	94.503	3.97997	440.699
959.66	88.9158	16.8718	444.401
957.919	86.4085	4.08917	434.24
956.178	105.318	13.4477	437.585
954.437	150.284	47.3991	460.613
952.696	186.757	66.3896	474.291
950.955	194.815	78.7485	485.837
949.214	222.445	107.173	499.607
947.473	274.892	132.068	511.249
945.732	276.508	135.712	500.917
943.991	258.812	137.896	482.811
942.25	271.719	135.983	475.82
940.509	273.668	142.342	465.785
938.768	294.634	159.142	470.239
937.027	309.98	165.769	468.17
935.286	304.562	156.665	448.884
933.545	280.96	140.305	417.018
931.804	267.41	124.841	389.061
930.063	214.461	95.698	337.541
928.322	169.081	64.9935	297.129
926.581	168.578	55.2225	280.049
924.84	132.042	55.683	254.517
923.099	74.0297	9.82773	198.105
921.358	56.0872	12.8564	177.766
919.618	55.8929	36.99	190.845
917.877	25.9208	0.427329	157.834
916.136	14.0374	-6.98117	136.138
914.395	-13.1106	-23.6541	93.2765
912.654	-17.1961	-23.3582	93.0906
910.913	-39.2169	-47.5884	55.8715
909.172	-66.1085	-38.6783	27.0089
907.431	-82.8725	-54.8639	12.1012
905.69	-87.6509	-46.6667	14.0422
903.949	-82.802	-43.8023	5.30998
902.208	-52.6284	-31.4575	-12.6998
900.467	13.562	-12.8486	-9.25384
898.726	8.62063	6.53079	-1.80397
896.985	20.2064	12.3419	0.638548
895.244	50.8496	19.9905	4.09516
893.503	50.7767	17.3059	-14.9999
891.762	36.6869	25.0939	-13.0814
890.021	67.3526	47.5559	-12.85
888.28	78.7895	41.5808	-10.1119
886.539	117.558	78.7122	12.4727
884.798	199.293	138.673	38.1823
883.057	342.24	210.345	74.0472
881.316	554.478	343.777	156.499
879.575	717.475	435.374	216.56
877.835	774.484	468.48	234.726
876.094	736.366	440.615	220.02
874.353	602.06	360.537	162.121
872.612	451.112	265.897	104.884
870.871	346.51	227.853	65.0773
869.13	272.494	196.589	56.7018
867.389	216.302	164.036	22.2318
865.648	177.866	139.104	-0.889421
863.907	193.572	156.715	10.8182
862.166	232.161	173.932	26.8057
860.425	265.172	208.43	33.7982
858.684	329.919	242.291	50.3388
856.943	446.497	300.316	98.4017
855.202	590.265	389.016	145.099
853.461	723.779	464.041	181.736
851.72	844.517	519.925	221.29
849.979	946.415	560.318	243.881
848.238	1006.91	587.331	239.014
846.497	1074.81	624.132	240.052
844.756	1144.73	670.458	265.363
843.015	1150.5	660.908	258.073
841.274	1116.37	650.589	259.427
839.533	984.261	592.722	246.032
837.792	858.553	544.509	233.768
836.051	737.18	496.098	220.814
834.311	638.095	456.08	207.292
832.57	597.023	434.04	213.704
830.829	575.03	422.291	221.781
829.088	573.649	431.431	244.516
827.347	606.399	442.292	268.587
825.606	541.609	425.431	274.579
823.865	484.75	400.623	265.829
822.124	445.852	375.694	288.451
820.383	415.138	358.208	278.297
818.642	365.639	325.862	258.763
816.901	331.456	325.715	270.549
815.16	352.919	323.314	298.81
813.419	388.731	346.806	325.242
811.678	411.213	378.764	360.106
809.937	440.596	394.623	389.199
808.196	457.45	413.541	405.641
806.455	444.233	406.738	408.851
804.714	441.116	408.213	428.075
802.973	438.368	393.682	427.574
801.232	428.602	379.15	423.118
799.491	405.665	366.445	418.455
797.75	393.285	360.077	404.67
796.009	408.23	364.351	407.34
794.268	438.952	372.691	425.834
792.528	469.611	382.713	420.576
790.787	499.114	401.225	413.16
789.046	535.334	414.86	423.75
787.305	611.532	451.416	450.297
785.564	686.328	498.759	479.402
783.823	710.756	502.471	480.228
782.082	751.305	515.463	477.574
780.341	766.527	516.404	462.523
778.6	808.717	547.13	481.271
776.859	838.693	555.809	498.021
775.118	843.484	566.044	478.723
773.377	862.945	571.078	468.905
771.636	969.703	610.679	503.771
769.895	1081.14	685.419	521.273
768.154	1277.64	766.351	552.33
766.413	1518.89	902.93	632.605
764.672	1802.57	1037.8	705.976
762.931	2073.12	1200.09	802.081
761.19	2421.69	1406.93	919.319
759.449	2682.35	1553.79	994.621
757.708	2725.22	1572.59	975.84
755.967	2479.68	1438.95	875.763
754.226	1947.2	1137.4	662.454
752.485	1457.69	852.071	479.538
750.745	1067.61	639.76	350.596
749.004	794.902	486.932	264.614
747.263	617.319	387.655	197.971
745.522	472.347	309.855	140.525
743.781	367.311	260.032	109.846
742.04	311.099	227.522	83.7056
740.299	277.672	203.844	61.3085
738.558	251.931	177.983	48.169
736.817	231.79	154.843	29.7317
735.076	210.997	158.788	19.9517
733.335	206.183	154.533	20.3292
731.594	249.336	149.988	16.2717
729.853	303.189	179.018	7.37191
728.112	353.59	191.633	15.6048
726.371	399.545	221.365	32.1208
724.63	394.67	208.987	25.9467
722.889	303.37	161.323	13.9441
721.148	212.749	123.722	-16.4057
719.407	162.323	94.6365	-26.3118
717.666	100.515	75.2304	-33.27
715.925	44.4554	49.0871	-57.6684
714.184	26.942	39.622	-40.9731
712.443	18.9171	18.7544	-31.4479
710.702	22.3112	33.6132	-26.3462
708.962	14.9047	30.4064	-17.1449
707.221	16.6715	26.7695	-2.25448
705.48	-25.0578	-12.9936	-26.4165
703.739	-7.58835	0.379668	-19.0177
701.998	26.6506	14.3419	2.02925
700.257	37.7748	25.0789	11.3487
698.516	12.241	24.4283	5.61347
696.775	-14.6901	20.1334	2.91189
695.034	-12.7057	17.3694	19.7075
693.293	-2.96298	-1.04541	27.8823
691.552	17.5718	-3.40654	27.3837
689.811	29.8807	-2.0666	51.4955
688.07	17.332	-3.51254	68.969
686.329	25.1542	23.7811	94.3988
684.588	13.8442	7.69438	101.136
682.847	-36.4231	-33.4967	79.2929
681.106	-9.20944	-16.2055	112.543
679.365	11.213	-9.46708	130.201
677.624	35.5721	-1.96675	160.41
675.883	50.9567	14.9871	170.703
674.142	45.4202	-11.6381	173.436
672.401	27.1737	-9.65915	170.993
670.66	-9.75511	-29.6894	167.131
668.919	-13.4921	-16.1382	172.015
667.178	-12.1824	-21.3154	192.8
665.438	-4.74527	-12.3553	214.754
663.697	-6.97394	-9.87381	221.282
661.956	12.4395	-15.2905	229.699
660.215	45.8735	-4.29328	260.67
658.474	33.1094	-7.83811	268.838
656.733	17.6843	-22.3686	259.608
654.992	25.4242	-23.0327	275.356
653.251	13.8239	-31.5732	291.539
651.51	34.0957	-26.566	306.303
649.769	28.511	-17.3461	310.676
648.028	82.3383	-5.89461	341.378
646.287	108.715	5.55916	361.566
644.546	179.886	59.2104	409.965
642.805	258.489	72.1821	437.528
641.064	236.108	89.2214	468.447
639.323	191.201	66.0843	449.812
637.582	178.483	59.6795	481.954
635.841	140.383	28.1789	476.404
634.1	178.27	50.7753	501.079
632.359	165.851	45.853	518.958
630.618	186.506	56.056	532.908
628.877	184.01	58.3449	531.181
627.136	158.149	37.4898	526.43
625.395	169.694	34.4502	545.467
623.655	184.585	38.3795	564.059
621.914	174.033	30.6274	571.217
620.173	185.493	31.0712	592.682
618.432	215.589	40.6188	622.002
616.691	215.866	50.3174	640.733
614.95	213.231	48.4471	652.737
613.209	271.308	91.6344	708.735
611.468	302.549	116.453	729.084
609.727	301.388	86.7815	750.362
607.986	280.185	87.3937	769.755
606.245	331.149	124.699	809.33
604.504	370.841	140.589	829.541
602.763	426.349	161.646	865.044
601.022	488.691	191.904	913.291
599.281	507.171	198.057	929.9
597.54	511	212.382	946.538
595.799	497.065	221.218	975.568
594.058	454.297	184.278	977.683
592.317	445.004	159.345	975.722
590.576	477.357	185.511	999.685
588.835	491.653	205.519	1031.26
587.094	469.815	194.792	1047.42
585.353	441.053	196.137	1050.47
583.612	448.711	204.302	1066.69
581.872	432.437	180.482	1051.59
580.131	423.655	158.194	1056.23
578.39	410.819	144.99	1072.21
576.649	459.949	193.249	1108.09
574.908	445.637	173.809	1114.27
573.167	451.234	195.079	1130.79
571.426	464.441	190.649	1147.17
569.685	416.417	172.857	1123.26
567.944	386.823	152.205	1108.41
566.203	390.116	147.069	1110.93
564.462	381.706	153.535	1112.31
562.721	365.997	142.673	1103.19
560.98	375.282	139.716	1105.01
559.239	391.353	149.887	1107.33
557.498	388.091	142.594	1083.01
555.757	390.895	145.18	1061.88
554.016	400.307	157.134	1055.44
552.275	401.28	150.227	1040.44
550.534	463.908	176.097	1043.49
548.793	412.682	171.451	995.014
547.052	425.073	191.787	967.038
545.311	443.538	209.282	917.181
543.57	443.433	193.373	863.634
541.829	422.817	189.768	812.111
540.088	407.806	191.213	786.019
538.348	385.213	165.248	717.613
536.607	370.804	150.268	656.079
534.866	352.998	132.367	600.145
533.125	315.059	110.56	538.802
531.384	261.327	104.774	477.049
529.643	215.815	95.7629	419.04
527.902	191.174	70.1682	373.254
526.161	172.199	63.5388	326.638
524.42	179.917	64.6926	288.66
522.679	139.841	36.3377	240.099
520.938	183.804	44.6471	228.439
519.197	145.899	28.2786	191.151
517.456	98.5094	12.1491	148.338
515.715	99.7494	21.3962	131.759
513.974	86.1927	4.71932	105.382
512.233	91.5691	13.0823	100.401
510.492	75.2808	5.9657	87.0365
508.751	41.4753	-11.2949	78.2497
507.01	34.3484	-8.91721	71.5519
505.269	34.2213	-10.0422	56.1428
503.528	15.0996	-26.4718	45.1193
501.787	9.84071	-21.6745	45.2034
500.046	30.5534	4.79773	47.2657
498.305	56.8621	26.1119	62.5207
496.565	62.8027	29.7321	63.6332
494.824	62.4096	49.8978	82.9996
493.083	83.0901	67.5848	82.4059
491.342	76.2952	27.11	55.3784
489.601	74.9163	27.5662	74.3964
487.86	67.7994	24.7496	74.896
486.119	23.2871	8.0317	48.686
484.378	0.231865	1.07901	32.7664
482.637	8.67252	-3.54656	39.1933
480.896	8.20774	-9.57133	43.4941
479.155	-7.229	-13.1855	33.0111
477.414	-25.4974	-15.9172	22.199
475.673	-40.6006	-20.2984	18.4552
473.932	-29.2096	-27.4389	10.7638
472.191	-33.4003	-27.5763	2.79112
470.45	4.2576	-11.4965	11.987
468.709	-3.1665	6.2759	21.5546
466.968	-5.42663	-17.7751	15.5108
465.227	22.7293	-5.9837	34.6529
463.486	58.6439	24.3497	41.3027
461.745	38.8131	12.2948	30.7962
460.004	8.20637	-3.76314	14.3105
458.263	14.7987	-0.655191	5.29466
456.522	23.6073	6.05573	-8.17024
454.782	4.17566	-5.58681	-20.8013
453.041	-4.34083	-15.0412	-18.0241
451.3	4.33119	-5.98629	-17.3445
449.559	-28.4718	-24.9326	-34.8121
447.818	-11.9178	-32.4941	-39.5355
446.077	15.1705	0.964127	-15.5595
444.336	60.2506	27.2942	-8.62195
442.595	87.9375	37.7061	-10.3469
440.854	163.651	80.1558	32.5696
439.113	222.381	109.791	48.6827
437.372	232.115	119.122	28.6532
435.631	237.812	112.023	6.53733
433.89	267.351	122.089	17.0362
432.149	255.735	118.801	12.2687
430.408	230.163	110.318	-7.18223
428.667	257.976	127.672	7.42792
426.926	272.879	127.918	15.4823
425.185	276.145	133.123	-8.05544
423.444	285.189	133.625	3.42432
421.703	320.848	157.33	10.9389
419.962	351.322	153.494	0.738486
418.221	352.156	169.027	6.74443
416.48	383.701	171.757	14.2146
414.739	413.237	189.906	16.5382
412.999	470.749	218.432	39.82
411.258	508.216	234.008	46.7706
409.517	503.966	219.912	37.2409
407.776	490.406	208.183	37.093
406.035	470.374	208.116	37.4331
404.294	414.513	179.021	27.2757
402.553	348.874	163.562	35.8776
400.812	270.893	130.826	33.3599
399.071	217.351	96.8357	15.4948
397.33	162.098	56.3776	-0.139378
395.589	67.8378	8.81208	-23.9745
393.848	62.9762	23.3617	-0.345246
392.107	82.7872	29.5081	6.09552
390.366	55.8109	18.7261	1.6523
388.625	29.0727	10.8056	12.6171
386.884	25.2684	10.672	25.6279
385.143	10.8458	6.6747	29.9935
383.402	-19.7351	-13.1304	29.1193
381.661	-35.9005	-37.3548	14.1048
379.92	-34.3222	-19.8853	31.5395
378.179	4.1028	-2.22415	53.8142
376.438	29.2787	2.983	80.2999
374.697	24.8039	33.1308	87.2251
372.956	23.9756	37.9055	105.857
371.215	48.4407	50.4715	141.562
369.475	74.9287	72.2912	146.978
367.734	110.477	103.156	171.888
365.993	134.331	116.099	203.06
364.252	149.622	125.897	222.329
362.511	182.647	163.149	255.807
360.77	217.274	196.146	291.918
359.029	254.935	221.148	315.755
357.288	327.324	249.713	376.045
355.547	333.314	283.349	388.647
353.806	379.177	307.212	418.67
352.065	422.542	357.582	458.821
350.324	467.67	397.547	493.671
348.583	535.644	441.402	541.138
346.842	576.997	475.68	572.633
345.101	622.304	508.334	604.436
343.36	701.2	562.554	655.627
341.619	774.817	623.983	705.845
339.878	824.119	657.028	744.279
338.137	857.02	698.334	773.964
336.396	942.729	773.424	819.596
334.655	1014.82	813.549	866.433
332.914	1114.12	888.664	920.489
331.173	1119.84	925.786	956.519
329.432	1236.1	1009.14	1036.02
327.692	1335.2	1088.94	1094.54
325.951	1412.1	1159.2	1144.77
324.21	1516.1	1244.98	1210.83
322.469	1635.92	1342.89	1281.02
320.728	1742.96	1432.97	1345.04
318.987	1834.36	1520.62	1403.99
317.246	1941.71	1619.98	1475.32
315.505	2082.75	1718.94	1564.96
313.764	2194.84	1825.19	1638.47
312.023	2321.54	1913.07	1714.39
310.282	2469.66	2041.89	1819.65
308.541	2613.77	2162.8	1896.77
306.8	2753.8	2299.18	1974.38
305.059	2897.77	2429.78	2060.47
303.318	3049.01	2547.11	2143.59
301.577	3208.88	2687.38	2232.51
299.836	3371.72	2827.36	2326.27
298.095	3516.37	2969.68	2425.01
296.354	3701.12	3120.86	2524.25
294.613	3916.06	3299.43	2642.03
292.872	4096.03	3470	2752.41
291.131	4289.41	3624.64	2853.06
289.39	4496.54	3820.76	2976.3
287.649	4722.49	4019.26	3110.11
285.909	4978.7	4221.83	3245.62
284.168	5229.17	4436.26	3377.02
282.427	5438.15	4633.75	3494.98
280.686	5667.41	4827.87	3614.43
278.945	5944.55	5048.56	3763.17
277.204	6245.96	5305.2	3932.95
275.463	6512.94	5535.41	4060.99
273.722	6815.02	5784.16	4220.83
271.981	7056.12	6011.76	4342.7
270.24	7366.96	6271.25	4497.45
268.499	7678.17	6538.19	4657.63
266.758	7974.88	6799.73	4824.48
265.017	8287.49	7066.01	4995.45
263.276	8570	7323.03	5129.21
261.535	8850.1	7567.65	5290.28
259.794	9210.82	7848.6	5495.63
258.053	9467.35	8108.4	5630.79
256.312	9725.19	8346.42	5764.76
254.571	10063.3	8657.37	5959.82
252.83	10356.8	8924.51	6122.12
251.089	10684.2	9209.68	6303.86
249.348	11031.4	9516.98	6493.93
247.607	11362	9820.26	6670.37
245.866	11702.2	10123.9	6852.84
244.125	12061.7	10426.8	7036.7
242.385	12424.6	10742.4	7204.43
240.644	12849.3	11128.5	7442.83
238.903	13174.3	11402.4	7595.94
237.162	13532	11730.6	7771.11
235.421	13920	12077.9	7973.62
233.68	14300.4	12413.4	8169.74
231.939	14671.4	12743.3	8370.98
230.198	15065.1	13089.4	8577.05
228.457	15499.3	13460.2	8783.11
226.716	15944.6	13842.2	9009.31
224.975	16361.5	14213.9	9238.97
223.234	16786.6	14589.6	9464.49
221.493	17256.8	14976.6	9678.67
219.752	17720.5	15359.8	9896.5
218.011	18198.5	15803.3	10145.5
216.27	18659.5	16210.2	10381.6
214.529	19141.6	16625	10621.4
212.788	19637.1	17056.4	10861.5
211.047	20122.8	17476.1	11087.4
209.306	20619	17903.8	11319
207.565	21090.5	18302.4	11554.1
205.824	21596.6	18720.2	11798.5
204.083	22077.4	19166.4	12055.2
202.342	22565.2	19563.3	12273.9
200.602	23094.4	20012.6	12524.5
198.861	23612.1	20475.6	12779.4
197.12	24089	20888.5	13005.5
195.379	24587.6	21305.4	13231.1
193.638	25120.7	21760.4	13475.8
191.897	25600.7	22167.9	13707.9
190.156	26135.4	22615.3	13983.4
188.415	26605.3	23012.8	14166.5
186.674	27067.1	23424.8	14394.9
184.933	27524.6	23808.9	14602.5
183.192	27972.8	24163.1	14825.9
181.451	28426.6	24508.8	15020.6
179.71	28825.5	24830.5	15190.3
177.969	29215.3	25172.2	15373.8
176.228	29670.4	25552.9	15584.2
174.487	30062.4	25842.9	15786
172.746	30402.3	26137.7	15924.6
171.005	30810	26441.9	16111.1
169.264	31220.5	26777.2	16305.2
167.523	31443.4	26949.2	16402.9
165.782	31650.4	27098.6	16488.8
164.041	31931	27300.5	16610.1
162.3	32237.3	27534.8	16744.4
160.559	32499.9	27741.6	16858.4
158.819	32697.4	27882.2	16941.7
157.078	32807.6	27980.1	16975
155.337	33106.6	28179.7	17089.9
153.596	4846.88	4168.09	2579.21
151.855	49.0433	53.6217	40.0909
150.114	-28.9093	-27.7821	-22.2298
148.373	-3.54701	-7.11315	-5.58301
146.632	15.3011	9.68987	7.90777
144.891	24.6439	18.731	15.4961
143.15	23.8356	20.477	16.3467
141.409	11.8286	13.6935	11.1377
139.668	-13.271	-3.62051	-3.29129

## Sheet: Figure 5b
Figure S5b
Raman shift	Intensity
1987.16	-5.36685
1985.63	-2.78731
1984.09	-14.8576
1982.55	41.3593
1981.01	16.2643
1979.48	49.687
1977.94	35.9713
1976.4	-2.10562
1974.86	29.6792
1973.32	41.9698
1971.78	49.3918
1970.24	-1.61306
1968.7	15.5735
1967.16	-9.41843
1965.62	20.7673
1964.08	33.1166
1962.53	34.1277
1960.99	22.1889
1959.45	-20.5191
1957.91	-17.8174
1956.36	46.4661
1954.82	10.324
1953.28	17.9433
1951.73	20.7262
1950.19	41.3377
1948.64	16.6535
1947.1	-1.52273
1945.55	9.45139
1944.01	7.50957
1942.46	16.9134
1940.91	-27.0061
1939.37	1.84946
1937.82	21.0246
1936.27	4.67748
1934.72	20.6677
1933.18	-56.9813
1931.63	-2.18345
1930.08	-7.10491
1928.53	-32.9769
1926.98	-5.56808
1925.43	54.1165
1923.88	-11.9924
1922.33	-5.4899
1920.78	-27.9823
1919.23	-34.3235
1917.68	9.31408
1916.12	-14.7058
1914.57	-16.1434
1913.02	-12.7267
1911.47	-2.84964
1909.91	66.6015
1908.36	21.7833
1906.8	-2.07883
1905.25	-22.6947
1903.7	-30.4165
1902.14	-13.9982
1900.59	45.8349
1899.03	18.8693
1897.48	49.7784
1895.92	-10.8827
1894.36	13.6251
1892.81	15.6542
1891.25	19.3009
1889.69	6.90737
1888.13	16.9975
1886.58	-9.80836
1885.02	19.5522
1883.46	21.6449
1881.9	10.9175
1880.34	16.2344
1878.78	11.9394
1877.22	10.8564
1875.66	-63.9159
1874.1	13.5145
1872.54	-13.1746
1870.98	38.6022
1869.41	18.3278
1867.85	1.26462
1866.29	1.81025
1864.73	-2.443
1863.16	25.2925
1861.6	43.422
1860.04	5.58751
1858.47	30.1029
1856.91	-31.687
1855.34	40.7491
1853.78	1.33869
1852.21	21.0276
1850.65	18.3506
1849.08	17.2651
1847.51	16.1733
1845.95	18.2661
1844.38	-3.57887
1842.81	33.5907
1841.25	-13.7789
1839.68	15.3878
1838.11	34.9687
1836.54	-18.7732
1834.97	27.8708
1833.4	-13.1252
1831.83	0.03106
1830.26	22.7239
1828.69	-10.3216
1827.12	37.8041
1825.55	19.0645
1823.98	-2.86183
1822.41	19.7418
1820.83	-6.97394
1819.26	23.5422
1817.69	-6.37065
1816.12	28.8702
1814.54	-20.1277
1812.97	26.1899
1811.39	24.8274
1809.82	-44.827
1808.24	41.1065
1806.67	-6.3344
1805.09	47.7856
1803.52	-29.8125
1801.94	6.8084
1800.37	29.1246
1798.79	35.5597
1797.21	8.68731
1795.63	15.0899
1794.06	-11.801
1792.48	-18.1039
1790.9	-14.9185
1789.32	27.8351
1787.74	13.5606
1786.16	-11.8043
1784.58	19.7927
1783	0.73146
1781.42	8.55165
1779.84	-16.8587
1778.26	-4.32856
1776.68	54.022
1775.1	30.1485
1773.51	33.1303
1771.93	23.4564
1770.35	5.87321
1768.77	29.3379
1767.18	10.1503
1765.6	43.0433
1764.01	25.4079
1762.43	44.0532
1760.84	4.31074
1759.26	18.1915
1757.67	2.09338
1756.09	3.32846
1754.5	-1.75542
1752.92	16.7854
1751.33	-2.50539
1749.74	16.0008
1748.15	-12.756
1746.57	-3.72738
1744.98	-13.6042
1743.39	-37.6523
1741.8	32.7032
1740.21	-11.8178
1738.62	-20.1577
1737.03	4.51611
1735.44	-49.4349
1733.85	-21.6424
1732.26	-6.44213
1730.67	-11.682
1729.08	19.1989
1727.48	20.2203
1725.89	5.53245
1724.3	-68.8073
1722.71	-12.8617
1721.11	44.6225
1719.52	-14.0119
1717.93	-5.18535
1716.33	-49.6831
1714.74	7.73613
1713.14	-5.40723
1711.55	6.52346
1709.95	56.0472
1708.36	25.6587
1706.76	20.3373
1705.16	11.8833
1703.56	37.87
1701.97	34.1075
1700.37	56.9447
1698.77	73.514
1697.17	107.281
1695.57	111.321
1693.98	80.9637
1692.38	91.2604
1690.78	131.246
1689.18	77.4701
1687.58	112.758
1685.98	151.157
1684.38	123.961
1682.77	140.491
1681.17	150.774
1679.57	134.529
1677.97	108.933
1676.36	145.744
1674.76	137.321
1673.16	128.905
1671.55	148.558
1669.95	121.453
1668.35	169.157
1666.74	78.202
1665.13	135.253
1663.53	87.9584
1661.92	140.328
1660.32	130.423
1658.71	117.419
1657.1	109.096
1655.5	114.785
1653.89	153.139
1652.28	124.629
1650.67	108.576
1649.06	90.9864
1647.46	85.8452
1645.85	90.0382
1644.24	114.431
1642.63	98.451
1641.02	110.435
1639.41	77.4108
1637.79	56.828
1636.18	64.1937
1634.57	97.9393
1632.96	74.3006
1631.35	33.6285
1629.74	75.1486
1628.12	32.97
1626.51	93.0938
1624.89	71.0961
1623.28	72.3551
1621.67	144.862
1620.05	136.843
1618.44	148.965
1616.82	167.286
1615.21	210.37
1613.59	159.087
1611.97	112.481
1610.36	103.019
1608.74	96.6689
1607.12	53.2411
1605.5	63.9318
1603.89	82.3577
1602.27	18.9256
1600.65	49.7379
1599.03	14.1615
1597.41	20.2936
1595.79	27.9819
1594.17	-5.9788
1592.55	15.6261
1590.93	20.2713
1589.31	18.7616
1587.69	-2.77407
1586.06	20.4138
1584.44	15.8682
1582.82	8.25839
1581.2	60.7408
1579.57	76.2549
1577.95	156.445
1576.32	125.78
1574.7	112.073
1573.08	78.3821
1571.45	97.0262
1569.82	61.8437
1568.2	32.8413
1566.57	33.0764
1564.95	51.7696
1563.32	25.903
1561.69	106.074
1560.06	98.6677
1558.44	183.423
1556.81	217.486
1555.18	326.768
1553.55	363.88
1551.92	384.11
1550.29	474.914
1548.66	505.872
1547.03	483.157
1545.4	409.869
1543.77	355.017
1542.14	323.188
1540.51	240.821
1538.88	138.586
1537.24	106.853
1535.61	87.3944
1533.98	48.052
1532.34	43.9387
1530.71	39.8352
1529.08	6.67513
1527.44	33.19
1525.81	4.64938
1524.17	-0.93799
1522.54	-14.1585
1520.9	1.67102
1519.26	-10.0021
1517.63	36.3845
1515.99	9.44854
1514.35	3.90677
1512.72	-3.15408
1511.08	-19.3638
1509.44	4.11284
1507.8	3.17344
1506.16	-6.91364
1504.52	-13.943
1502.88	-25.5394
1501.24	-43.2255
1499.6	-18.2299
1497.96	-5.43241
1496.32	21.0712
1494.68	4.91993
1493.04	-20.3589
1491.39	-10.6122
1489.75	9.78452
1488.11	-12.4359
1486.47	32.2932
1484.82	7.03402
1483.18	30.4466
1481.54	9.75607
1479.89	13.3933
1478.24	65.659
1476.6	-0.61729
1474.95	10.6063
1473.31	55.233
1471.66	102.874
1470.01	104.947
1468.37	91.8341
1466.72	125.763
1465.07	102.021
1463.42	122.27
1461.78	137.954
1460.13	226.4
1458.48	237.493
1456.83	247.056
1455.18	230.85
1453.53	205.552
1451.88	156.024
1450.23	217.044
1448.57	208.39
1446.92	240.596
1445.27	236.458
1443.62	206.593
1441.96	270.508
1440.31	292.041
1438.66	287.85
1437	279.113
1435.35	299.081
1433.7	299.385
1432.04	310.249
1430.38	265.214
1428.73	282.092
1427.07	297.439
1425.42	261.447
1423.76	266.198
1422.1	258.862
1420.45	231.904
1418.79	244.151
1417.13	143.298
1415.47	155.524
1413.81	117.996
1412.15	125.667
1410.49	121.267
1408.83	77.6923
1407.17	95.8534
1405.51	83.8796
1403.85	73.3974
1402.19	41.8334
1400.53	38.8481
1398.87	25.3156
1397.21	1.2425
1395.54	46.3191
1393.88	-15.3673
1392.21	-19.9405
1390.55	-0.49276
1388.89	45.9645
1387.22	-9.74461
1385.56	66.6821
1383.89	40.9734
1382.23	-14.7631
1380.56	-5.9742
1378.89	58.2966
1377.23	58.0222
1375.56	53.227
1373.89	63.4036
1372.22	15.0958
1370.56	91.1688
1368.89	101.262
1367.22	175.74
1365.55	170.789
1363.88	183.785
1362.21	255.133
1360.54	327.923
1358.87	358.763
1357.2	341.693
1355.53	311.147
1353.85	246.199
1352.18	226.105
1350.51	232.902
1348.84	166.448
1347.16	209.064
1345.49	235.208
1343.81	301.638
1342.14	266.488
1340.46	286.561
1338.79	279.74
1337.12	272.898
1335.44	267.528
1333.76	245.732
1332.09	195.591
1330.41	222.971
1328.73	181.754
1327.05	152.455
1325.38	176.779
1323.7	135.532
1322.02	91.3042
1320.34	120.026
1318.66	104.058
1316.98	123.792
1315.3	88.4465
1313.62	91.7698
1311.94	109.943
1310.26	77.5352
1308.58	55.5261
1306.89	79.5785
1305.21	118.461
1303.53	72.6277
1301.84	90.6613
1300.16	75.9997
1298.48	86.564
1296.79	82.2628
1295.11	92.7835
1293.42	82.5126
1291.74	54.4278
1290.05	53.0304
1288.37	57.5489
1286.68	93.178
1284.99	85.7959
1283.3	70.9931
1281.62	69.5135
1279.93	38.3992
1278.24	4.32115
1276.55	64.9895
1274.86	85.6546
1273.17	87.0608
1271.48	51.4684
1269.79	76.5197
1268.1	83.8046
1266.41	99.9434
1264.72	82.0678
1263.03	107.045
1261.34	143.818
1259.64	173.182
1257.95	139.019
1256.26	166.874
1254.56	188.804
1252.87	172.345
1251.18	173.59
1249.48	136.473
1247.79	153.937
1246.09	137.47
1244.39	122.48
1242.7	128.127
1241	179.445
1239.3	115.824
1237.61	84.6325
1235.91	112.355
1234.21	91.4781
1232.51	97.1018
1230.81	46.8011
1229.12	84.7984
1227.42	71.2955
1225.72	110.742
1224.02	60.4812
1222.31	10.2445
1220.61	4.12167
1218.91	9.75877
1217.21	-11.0453
1215.51	-11.2768
1213.81	13.46
1212.1	7.36052
1210.4	8.60773
1208.7	40.6736
1206.99	50.728
1205.29	73.9839
1203.58	67.9094
1201.88	53.0495
1200.17	44.0682
1198.46	35.0987
1196.76	40.7959
1195.05	23.0633
1193.35	5.3498
1191.64	-12.344
1189.93	-22.7
1188.22	-19.8673
1186.51	-6.7787
1184.8	-12.7
1183.09	25.2693
1181.38	23.7599
1179.67	32.4985
1177.96	52.9431
1176.25	-6.97167
1174.54	70.4781
1172.83	86.5699
1171.12	74.9276
1169.41	85.2093
1167.69	38.5814
1165.98	45.9854
1164.27	60.7026
1162.55	49.1797
1160.84	49.3487
1159.12	45.166
1157.41	67.2451
1155.69	63.1052
1153.98	104.158
1152.26	107.343
1150.54	84.3376
1148.83	107.96
1147.11	127.23
1145.39	107.222
1143.67	158.547
1141.96	106.592
1140.23	134.677
1138.52	136.605
1136.8	193.802
1135.08	203.04
1133.36	173.071
1131.63	250.647
1129.91	235.263
1128.19	286.713
1126.47	301.877
1124.75	306.905
1123.03	314.864
1121.3	335.908
1119.58	319.264
1117.85	354.864
1116.13	375.983
1114.4	366.687
1112.68	383.513
1110.95	393.121
1109.23	404.208
1107.5	429.806
1105.78	432.261
1104.05	498.442
1102.32	461.876
1100.59	493.366
1098.87	487.266
1097.14	510.13
1095.41	509.885
1093.68	528.469
1091.95	454.585
1090.22	506.48
1088.49	463.044
1086.76	519.32
1085.03	499.078
1083.29	451.453
1081.56	493.373
1079.83	503.565
1078.1	495.035
1076.36	551.452
1074.63	469.448
1072.89	476.903
1071.16	472.862
1069.43	432.835
1067.69	405.83
1065.95	459.536
1064.22	426.851
1062.48	353.907
1060.74	327.096
1059.01	337.749
1057.27	323.976
1055.53	275.725
1053.79	306.628
1052.05	295.859
1050.31	247.759
1048.58	241.393
1046.84	268.114
1045.1	223.035
1043.36	231.151
1041.61	234.992
1039.87	195.803
1038.13	254.257
1036.39	154.89
1034.64	187.577
1032.9	177.258
1031.16	179.885
1029.41	204.048
1027.67	212.468
1025.93	195.125
1024.18	174.96
1022.44	172.022
1020.69	190.599
1018.94	193.451
1017.2	194.904
1015.45	295.121
1013.7	366.712
1011.95	512.676
1010.21	568.516
1008.46	611.493
1006.71	464.382
1004.96	347.375
1003.21	251.879
1001.46	152.169
999.707	165.344
997.955	128.573
996.205	116.106
994.453	115.089
992.699	96.9791
990.947	104.573
989.195	149.265
987.441	82.7541
985.688	80.4388
983.934	102.372
982.178	117.195
980.424	112.086
978.668	78.5198
976.912	93.3957
975.154	84.0865
973.398	66.2573
971.641	89.7167
969.885	103.221
968.127	84.0272
966.367	69.1244
964.609	75.5618
962.85	118.962
961.09	128.254
959.33	77.8904
957.57	135.495
955.809	66.7174
954.049	131.414
952.287	103.843
950.525	89.0605
948.762	115.432
947	141.795
945.236	105.764
943.473	139.215
941.709	132.97
939.945	135.231
938.18	155.91
936.414	122.761
934.648	113.698
932.883	96.143
931.117	105.485
929.35	79.4459
927.582	85.952
925.814	88.2065
924.047	103.18
922.279	43.2132
920.51	63.8303
918.74	74.5375
916.971	32.9592
915.201	63.4206
913.432	-13.4607
911.66	25.4454
909.889	10.686
908.117	2.97402
906.346	31.9295
904.572	-12.4852
902.799	-21.6444
901.025	-5.4419
899.252	-30.1408
897.479	-18.2113
895.703	-7.71526
893.928	25.2893
892.152	25.8676
890.377	-4.55084
888.602	28.3573
886.824	62.6336
885.047	61.6955
883.27	50.8843
881.492	107.547
879.715	140.254
877.936	258.656
876.156	236.448
874.377	176.286
872.598	144.21
870.816	130.372
869.035	91.235
867.256	77.3427
865.473	77.4566
863.691	62.0986
861.908	77.5687
860.127	66.347
858.344	64.9059
856.559	88.6558
854.775	75.9171
852.99	133.193
851.207	183.395
849.42	136.908
847.635	174.398
845.85	102.648
844.062	106.453
842.275	100.417
840.488	94.3349
838.701	92.403
836.912	89.0262
835.123	75.817
833.334	110.076
831.545	85.5905
829.756	118.332
827.965	132.854
826.174	109.621
824.383	98.9081
822.592	86.7508
820.801	96.8675
819.008	72.0548
817.215	63.9324
815.422	61.3348
813.629	80.9838
811.834	60.1555
810.039	111.726
808.244	90.786
806.449	83.7236
804.654	144.825
802.857	97.2722
801.061	77.5143
799.264	74.4016
797.467	107.395
795.668	87.4707
793.871	106.424
792.072	89.17
790.273	116.332
788.473	80.902
786.674	145.435
784.873	144.61
783.072	114.571
781.271	167.765
779.471	169.53
777.668	133.774
775.865	149.294
774.062	138.4
772.26	137.155
770.455	180.202
768.652	198.227
766.848	259.13
765.041	339.334
763.236	391.747
761.43	462.072
759.625	519.85
757.818	556.784
756.01	577.039
754.203	377.312
752.395	296.539
750.586	153.536
748.777	134.936
746.969	99.7061
745.16	29.8993
743.35	31.8881
741.539	20.0125
739.729	14.9904
737.916	43.0388
736.105	42.0457
734.293	3.75012
732.48	5.41768
730.666	-12.2741
728.854	12.7297
727.039	8.72584
725.225	22.5874
723.41	-9.06683
721.596	4.69602
719.779	3.25607
717.963	23.7966
716.146	-6.64094
714.33	-23.3488
712.514	-13.9548
710.695	-56.8733
708.877	-0.8131
707.059	0.19303
705.238	-5.71584
703.42	-14.4054
701.6	22.2007
699.779	-20.9029
697.959	6.00435
696.137	-1.45694
694.316	-14.434
692.494	-13.7194
690.672	6.16877
688.848	13.6716
687.025	-14.5026
685.201	-8.42448
683.377	-13.3387
681.553	13.2381
679.727	-9.53776
677.902	-13.1482
676.076	-1.72032
674.25	16.5272
672.424	-10.4129
670.596	7.79006
668.768	15.0263
666.939	49.5965
665.111	6.20633
663.283	25.7032
661.453	16.4797
659.623	14.0839
657.793	47.1969
655.963	25.6651
654.131	58.7473
652.299	57.688
650.467	52.5348
648.635	58.2995
646.803	36.7843
644.969	75.2806
643.135	119.218
641.301	88.1749
639.467	118.477
637.631	87.4639
635.797	86.4462
633.961	77.2681
632.123	87.1649
630.287	60.3279
628.449	102.916
626.611	70.6798
624.773	61.6013
622.936	111.02
621.096	92.4625
619.258	141.899
617.418	98.937
615.576	96.7743
613.736	174.778
611.895	111.556
610.053	156.999
608.211	123.736
606.369	148.871
604.525	153.679
602.684	142.251
600.838	171.539
598.994	164.257
597.15	188.191
595.305	157.957
593.459	211.769
591.613	200.595
589.768	223.322
587.92	198.708
586.072	183.628
584.225	192.96
582.377	238.862
580.527	245.574
578.68	230.708
576.83	215.902
574.98	247.105
573.129	237.818
571.279	208.334
569.428	269.399
567.576	271.09
565.723	206.701
563.871	243.615
562.018	230.654
560.164	239.344
558.311	173.926
556.455	239.374
554.602	252.291
552.746	187.111
550.891	231.15
549.033	225.4
547.178	221.066
545.32	192.569
543.463	220.681
541.605	177.531
539.746	196.352
537.887	137.224
536.029	144.081
534.168	140.247
532.309	70.6288
530.447	95.1676
528.588	53.9401
526.725	49.0607
524.863	34.8532
523.002	87.839
521.139	40.2121
519.275	18.168
517.412	5.59078
515.547	60.14
513.682	-23.3707
511.818	-27.69
509.951	-1.12016
508.086	2.72372
506.221	11.9864
504.354	-1.4592
502.486	-22.8704
500.617	29.4077
498.75	-22.6602
496.881	-15.7781
495.012	21.9215
493.143	34.2511
491.273	29.2492
489.402	-21.1408
487.531	48.8102
485.66	13.2373
483.789	41.8412
481.916	-22.9926
480.043	-10.3194
478.17	17.0734
476.297	-39.5687
474.422	-14.7653
472.549	10.0644
470.674	53.5884
468.799	45.1372
466.922	23.3976
465.045	5.69765
463.17	9.34882
461.291	-4.28445
459.414	71.3227
457.537	41.7561
455.658	53.4829
453.779	-13.2764
451.898	10.4691
450.02	-5.67879
448.139	43.3446
446.258	-2.02016
444.377	37.6973
442.496	42.8593
440.613	21.4597
438.73	47.88
436.848	46.408
434.965	30.3349
433.08	55.4049
431.195	14.1228
429.311	49.7827
427.426	97.3505
425.541	54.7341
423.654	24.055
421.768	41.0788
419.881	40.8553
417.992	48.5612
416.105	82.7243
414.217	95.6691
412.326	94.0266
410.438	12.9674
408.549	78.759
406.658	1.65715
404.768	55.4644
402.875	10.0735
400.984	32.074
399.092	17.0377
397.199	20.47
395.307	11.9823
393.412	23.2717
391.52	41.1219
389.625	-12.3317
387.73	-14.3366
385.834	-12.4146
383.939	-17.1195
382.043	11.1089
380.146	22.1592
378.248	-56.4325
376.352	15.1784
374.453	44.5826
372.555	6.79216
370.656	16.3954
368.756	3.6029
366.855	7.91005
364.955	1.68111
363.055	8.60228
361.154	-33.1336
359.252	-2.54114
357.35	51.7029
355.447	32.3521
353.545	19.5995
351.641	-4.9394
349.736	-30.7454
347.832	-13.1775
345.928	-2.13039
344.021	-19.8954
342.117	16.1975
340.211	36.6137
338.303	0.72976
336.396	-6.20106
334.488	9.26172
332.58	47.1133
330.672	1.25014
328.764	6.63168
326.854	-0.91588
324.943	-23.9874
323.033	-8.90199
321.123	-1.46114
319.211	32.3691
317.299	6.27955
315.387	36.6881
313.475	-13.6654
311.561	34.3252
309.646	31.6765
307.732	7.18291
305.818	6.58744
303.904	41.6478
301.988	-11.6188
300.072	30.8571

## Sheet: Figure 5e
aa	position	5mM	20mM	5mM	20mM	5mM	20mM	aa	position	5mM	20mM	5mM	20mM	5mM	20mM	5mM	20mM	5mM	20mM		Uncertainties in δ
		Δδ* [Hz]	Δδ* [Hz]	Average Δδ* per position [Hz]	Average Δδ* per position [Hz]	Average Δδ* [Hz]	Average Δδ* [Hz]			Δδ* [Hz]	Δδ* [Hz]	Average Δδ* per position [Hz]	Average Δδ* per position [Hz]	Average Δδ* [Hz]	Average Δδ* [Hz]	Average Δδ* [Hz]	Average Δδ* [Hz]	Average Δδ* (high-low) [Hz]	Average Δδ* (high-low) [Hz]		5mM	20mM	5mM	20mM
R	13Cγ R	4.08	7.01	3.6625	6.7	2.48494	5.64394	W1	13Cε W1	0.14	4.72			4.25714	6.85429	3.75714	6.48714	0.5	0.367143		Y+	Y-	Y+	Y-
		3.24	6.4						13Cη2 W1	4.66	7.59										1.1	0.6	0.97	0.6
		4.26	6.95						13Cδ1 W1	11.8	12.19										0.6	0.6	0.6	0.6
		3.07	6.44						13Cδ2 W1	2.18	2.91										0.6	0.99	0.6	0.86
	13Cβ R	3.62	6.96	2.884	4.5125				13Cε2 W1	1.32	5.13										0.6	0.6	0.6	0.6
		3.55	5.28						13Cζ2 W	3.84	6.97										0.6	0.6	0.6	0.6
		2.6	2.79						13Cζ3 W	5.86	8.47										0.6	0.6	0.6	0.6
		3.14	3.02						13Cζ3 W	2.36	5.9
		1.51						W9	13Cβ W9m		5.62		5.676	2.45744	6.1193	2.06856	5.8623	0.388889	0.257
	13Cδ R	3.55	7.26	3.66	7.504				13Cβ W9		5.7
		3.63	7.32						13Cγ W9m	2.94	7.14	2.198	6.762
		3.76	7.61						13Cγ W9	1.88	6.6
		4.3	7.9						13Cε W9m	2.6	6.22	3.475	6.78
		3.06	7.43						13Cε W9	3.85	7.02
	13Cα R3,5	5.22	7.61	5.22	7.61				13Cη2 W9	1.94	6.07	1.436	5.797
	13Cα R7	2.08	4.08	1.717	4.026				13Cη2 W9m	0.26	5.16
	13Cα R7m	0.87	3.9						13Cδ1 W9	1.01	5.75	1.082	5.729
	C=NH R7m	0.33	5.1	0.344	4.974				13Cδ1 W9m	1.25	5.68
	C=NH R7	0.35	4.92						13Cδ2 W9m	1.6	5.8	1.642	5.471
	C=NH R3+5	0	4.96	0	4.96				13Cδ2 W9	1.66	5.33
	C' R	2.7	5.32	2.392	4.865				13Cε2 W9	0.75	5.09	0.699	5.03
		3.99	5.57						13Cε2 W9m	0.58	4.89
		1.51	3.79						C' W9	5.22	7.02	3.954	5.748
		1.94	4.78						C' W9m	1	2.78
		1.82							13Cζ2 W	1.51	5.73	1.771	5.73
P	13Cγ Pm	2.67	6.35	0.878	5.321	1.4405	6.9266		13Cζ2 W	2.38
	13Cγ P	0.11	4.88						13Cζ3 W	5.86	8.47
	13Cβ P	0	4.16	0	4.16				13Cζ3 W	2.36	5.9
	13Cδ Pm	0.97	5.09	2.174	6.175
	13Cδ P	2.69	6.64
	P		14.01		11.697
	Pm		6.3
	C' P10	2.71	7.28	2.71	7.28
V	13Cγ Vm	2.26	5.68	2.1665	5.616	2.36463	5.6575
	13Cγ V	1.45	5.27
	13Cγ Vm	2.22	5.65
	13Cγ V	2.82	5.92
	13Cβ V	0.97	3.67	2.236	5.125
	13Cβ Vm	5.19	8.52
	13Cα Vm	2.46	5.62	2.705	5.858
	13Cα V	2.81	5.96
	C' Vm	2.26	6.5	2.351	6.031
	C' V	2.39	5.83
Y	13Cβ Y	0.34	4.3	0.301	4.258	1.63557	5.14971
	13Cβ Ym	0.21	4.16
	13Cα Y	0.97	3.26	0.97	3.26
	13Cε Y	2.69	6.47	2.276	5.936
	13Cε Ym	1.31	4.69
	13Cγ Ym	2.61	8.52	2.771	8.163
	13Cγ Y	2.84	8.01
	13Cδ Y	0.74	4.89	0.74	4.89
	13Cζ Y	0	2.52	0.141	2.451
	13Cζ Ym	0.47	2.29
	C' Y14	4.25	7.09	4.25	7.09
