# Supplementary material for: Biomolecular condensates formed by designer minimalistic peptides
Source: Nat Commun. 2023 Jan 26;14:421. doi: 10.1038/s41467-023-36060-8 (PMC9879991; doi:10.1038/s41467-023-36060-8)
Supplement: Supplementary file 6 — Source data [file 41467_2023_36060_MOESM6_ESM.zip › Source Data/Figure S1.xlsx]

## Sheet: Sheet1
Figure S1
WGR-1						WGR-3						WGR-4						WGR-5
	pH						pH						pH						pH
concentration [mM]	1	2	3	average	std	concentration [mM]	1	2	3	average	std	concentration [mM]	1	2	3	average	std	concentration [mM]	1	2	3	average	std
5						5						5	8.18	8.26	7.86	8.1	0.21166	5	7.52	7.71	7.58	7.60333	0.0971253
8	8.43	8.47	8.55	8.48333	0.061101	8	8.58	8.47	8.34	8.46333	0.120139	8	9.69	9.4	9.6	9.56333	0.148436	8	7.32	7.11	7.27	7.23333	0.109697
10	6.32	7.04	7.01	6.79	0.407308	10	7.98	7.92	8.01	7.97	0.0458258	10	8.14	8.09	7.94	8.05667	0.104083	10	6.84	6.72	6.69	6.75	0.0793725
15	6.41	6.41	6.2	6.34	0.121244	15	6.22	6.3	6.56	6.36	0.177764	15	5.29	5.46	5.42	5.39	0.0888819	15	5	4.97	4.95	4.97333	0.0251661
20	5.1	4.89	4.89	4.96	0.121244	20	5.24	5.13	5.1	5.15667	0.0737111	20	4.62	4.86	4.77	4.75	0.121244	20	5.27	4.8	4.82	4.96333	0.265769
30	4.78	4.27	4.52	4.65	0.183848	30	4.52	4.49	4.62	4.54333	0.0680686	30	4.26	4.27	4.26	4.26333	0.0057735	30	4.3	3.84	3.96	4.03333	0.238607
