# Supplementary material for: Biomolecular condensates formed by designer minimalistic peptides
Source: Nat Commun. 2023 Jan 26;14:421. doi: 10.1038/s41467-023-36060-8 (PMC9879991; doi:10.1038/s41467-023-36060-8)
Supplement: Supplementary file 6 — Source data [file 41467_2023_36060_MOESM6_ESM.zip › Source Data/Figure S2.xlsx]

## Sheet: Sheet1
Figure S2
	Turbidity as asorbance at 500 nm						standart deviation Turbidity as asorbance at 500 nm
pH	6	7	8	9	10		6	7	8	9	10
10 mM
citrate buffer	0.0236667	0.974					0.0219393	0.0301993
Tris buffer	0.00733333	0.0196667	0.207333	1.41567	1.71		0.0136504	0.0170978	0.0417652	0.0801332	0.0492443
AC buffer				2.02833	2.06833					0.0812486	0.074272
