# Supplementary material for: Biomolecular condensates formed by designer minimalistic peptides
Source: Nat Commun. 2023 Jan 26;14:421. doi: 10.1038/s41467-023-36060-8 (PMC9879991; doi:10.1038/s41467-023-36060-8)
Supplement: Supplementary file 6 — Source data [file 41467_2023_36060_MOESM6_ESM.zip › Source Data/Figure S3.xlsx]

## Sheet: Figure S3 a
	Turbidity as asorbance at 500 nm					standart deviation Turbidity as asorbance at 500 nm
pH	6	7	8			6	7	8
200 mM	0.0236667	0.0196667	1.63767			0.0219393	0.0170978	0.0105987
100 mM	0.019	0.0296667	1.24367			0.00556776	0.025697	0.123973
50 mM	1.057	0.0203333	0.0166667			0.310772	0.00723418	0.00602771
10 mM	1.125	0.0143333	0.0373333			0.140524	0.0100167	0.0170392

## Sheet: Figure S3 b
	Turbidity as asorbance at 500 nm					standart deviation Turbidity as asorbance at 500 nm
pH	6	7	8			6	7	8
200 mM	0.0146667	0.021	0.0196667			0.0184481	0.0285832	0.0198578
100 mM	0.0173333	0.024	0.0133333			0.0134288	0.014	0.010116
50 mM	1.09967	0.0383333	0.026			0.141553	0.0360879	0.01
10 mM	1.439	0.0296667	0.0356667			0.123778	0.0178979	0.0277909

## Sheet: Figure S3 c
	Turbidity as asorbance at 500 nm					standart deviation Turbidity as asorbance at 500 nm
pH	6	7	8			6	7	8
200 mM	0.0316667	0.0966667	1.553			0.00986577	0.0176163	0.0831625
100 mM	0.0233333	0.021	0.906667			0.00929157	0.0138924	0.148759
50 mM	-0.00466667	0.0183333	0.223333			0.00208167	0.0151767	0.0130512
10 mM	0.0696667	0.0383333	0.117667			0.0600694	0.0151767	0.00971253

## Sheet: Figure S3 d
	Turbidity as asorbance at 500 nm					standart deviation Turbidity as asorbance at 500 nm
pH	6	7	8			6	7	8
200 mM	0.00633333	0.026	0.803667			0.0085049	0.0222711	0.0733508
100 mM	0.0126667	0.0456667	0.951			0.015885	0.00472582	0.0710422
50 mM	-0.034	0.0516667	0.196667			0.0233024	0.0305014	0.0750489
10 mM	0.176667	0.0723333	0.1			0.0525769	0.0185831	0.0101489
