# Supplementary material for: Biomolecular condensates formed by designer minimalistic peptides
Source: Nat Commun. 2023 Jan 26;14:421. doi: 10.1038/s41467-023-36060-8 (PMC9879991; doi:10.1038/s41467-023-36060-8)
Supplement: Supplementary file 6 — Source data [file 41467_2023_36060_MOESM6_ESM.zip › Source Data/Figure S4.xlsx]

## Sheet: FITC-WGR-1
Wavelength	FITC-WGR-1			5mM		FITC-WGR-1			10mM		FITC-WGR-1			20mM
320	0.213	0.107	0.134			1.245	1.203	1.073			1.972	2.05	1.739
325	0.199	0.101	0.125			1.228	1.184	1.059			1.926	1.999	1.696
330	0.189	0.096	0.118			1.218	1.173	1.052			1.896	1.964	1.669
335	0.177	0.089	0.11			1.208	1.164	1.045			1.87	1.937	1.647
340	0.169	0.086	0.105			1.204	1.159	1.044			1.857	1.923	1.636
345	0.163	0.084	0.102			1.201	1.156	1.043			1.848	1.914	1.63
350	0.158	0.081	0.098	0.112333	0.0404516	1.198	1.152	1.042	1.13067	0.0801582	1.842	1.907	1.624	1.791	0.148233
355	0.152	0.078	0.094			1.195	1.149	1.041			1.835	1.899	1.62
360	0.147	0.076	0.091			1.193	1.146	1.041			1.83	1.894	1.615
365	0.144	0.077	0.09			1.189	1.143	1.042			1.825	1.889	1.612
370	0.139	0.073	0.086			1.188	1.141	1.041			1.822	1.884	1.609
375	0.134	0.071	0.083			1.184	1.138	1.04			1.816	1.879	1.606
380	0.131	0.07	0.082			1.181	1.134	1.039			1.811	1.873	1.601
385	0.126	0.068	0.079			1.177	1.13	1.037			1.804	1.865	1.596
390	0.122	0.066	0.076			1.172	1.125	1.035			1.797	1.857	1.59
395	0.118	0.066	0.075			1.168	1.121	1.033			1.79	1.849	1.585
400	0.114	0.064	0.071			1.163	1.116	1.03			1.783	1.842	1.579
405	0.11	0.062	0.069			1.158	1.112	1.027			1.777	1.835	1.574
410	0.106	0.06	0.066			1.153	1.107	1.024			1.771	1.828	1.569
415	0.101	0.058	0.063			1.149	1.102	1.02			1.767	1.824	1.566
420	0.098	0.056	0.061			1.145	1.099	1.018			1.765	1.822	1.565
425	0.096	0.057	0.061			1.143	1.096	1.017			1.765	1.823	1.566
430	0.094	0.056	0.06			1.141	1.093	1.016			1.769	1.827	1.57
435	0.091	0.055	0.059			1.139	1.092	1.015			1.777	1.837	1.578
440	0.09	0.055	0.059			1.139	1.092	1.015			1.786	1.847	1.587
445	0.09	0.056	0.06			1.139	1.092	1.015			1.796	1.858	1.596
450	0.091	0.058	0.062			1.14	1.092	1.017			1.811	1.874	1.611
455	0.093	0.06	0.064			1.144	1.096	1.02			1.837	1.905	1.636
460	0.097	0.062	0.068			1.152	1.104	1.026			1.877	1.95	1.675
465	0.103	0.066	0.073			1.162	1.114	1.033			1.92	1.998	1.715
470	0.109	0.07	0.078			1.171	1.123	1.04			1.954	2.035	1.748
475	0.116	0.073	0.083			1.179	1.132	1.046			1.984	2.069	1.777
480	0.125	0.076	0.089			1.188	1.141	1.052			2.028	2.117	1.82
485	0.137	0.084	0.099			1.2	1.153	1.062			2.086	2.183	1.875
490	0.152	0.092	0.111			1.22	1.172	1.076			2.175	2.279	1.961
495	0.167	0.101	0.122			1.243	1.195	1.094			2.268	2.382	2.057
500	0.182	0.107	0.131			1.274	1.225	1.117			2.362	2.488	2.15
505	0.186	0.106	0.131			1.291	1.243	1.132			2.37	2.495	2.158
510	0.178	0.101	0.123			1.286	1.238	1.132			2.263	2.378	2.053
515	0.166	0.093	0.112			1.262	1.215	1.118			2.125	2.223	1.918
520	0.15	0.085	0.101			1.227	1.18	1.093			1.981	2.064	1.779
525	0.129	0.073	0.085			1.183	1.137	1.061			1.854	1.923	1.661
530	0.114	0.067	0.076			1.151	1.105	1.036			1.781	1.843	1.593
535	0.102	0.061	0.068			1.129	1.083	1.019			1.745	1.804	1.56
540	0.093	0.056	0.062			1.115	1.07	1.006			1.728	1.784	1.545
545	0.089	0.057	0.06			1.107	1.061	1			1.72	1.775	1.538
550	0.084	0.054	0.057			1.1	1.054	0.993			1.716	1.771	1.534
555	0.081	0.053	0.055			1.093	1.047	0.987			1.713	1.767	1.532
560	0.078	0.051	0.053			1.088	1.042	0.982			1.712	1.766	1.531
565	0.076	0.05	0.051			1.085	1.039	0.979			1.711	1.765	1.53
570	0.074	0.05	0.051			1.08	1.034	0.975			1.709	1.764	1.53
575	0.072	0.05	0.05			1.076	1.03	0.972			1.708	1.763	1.529
580	0.071	0.05	0.049			1.072	1.026	0.968			1.707	1.762	1.529
585	0.069	0.049	0.049			1.069	1.023	0.965			1.706	1.761	1.528
590	0.068	0.048	0.048			1.065	1.019	0.961			1.706	1.76	1.528
595	0.067	0.047	0.047			1.061	1.015	0.958			1.704	1.759	1.528
600	0.066	0.047	0.047			1.057	1.011	0.954			1.703	1.758	1.527
605	0.065	0.047	0.046			1.054	1.008	0.951			1.702	1.757	1.526
610	0.064	0.047	0.046			1.05	1.005	0.948			1.702	1.756	1.526
615	0.063	0.047	0.045			1.047	1.001	0.945			1.701	1.756	1.526
620	0.062	0.046	0.044			1.043	0.998	0.941			1.7	1.755	1.525
625	0.06	0.045	0.043			1.039	0.994	0.937			1.699	1.754	1.525
630	0.061	0.046	0.044			1.036	0.99	0.934			1.698	1.753	1.524
635	0.06	0.046	0.043			1.033	0.987	0.931			1.697	1.752	1.523
640	0.059	0.045	0.043			1.029	0.983	0.927			1.696	1.751	1.523
645	0.058	0.045	0.042			1.025	0.979	0.923			1.695	1.75	1.522
650	0.057	0.044	0.042			1.021	0.976	0.92			1.695	1.749	1.522
655	0.056	0.044	0.041			1.018	0.973	0.917			1.694	1.748	1.521
660	0.055	0.044	0.041			1.015	0.97	0.913			1.693	1.748	1.52
665	0.055	0.044	0.041			1.011	0.966	0.91			1.692	1.747	1.52
670	0.054	0.043	0.04			1.007	0.962	0.906			1.692	1.746	1.519
675	0.053	0.043	0.04			1.004	0.958	0.903			1.691	1.745	1.519
680	0.052	0.042	0.039			1.001	0.955	0.899			1.69	1.744	1.518
685	0.052	0.043	0.04			0.997	0.951	0.896			1.689	1.743	1.518
690	0.051	0.042	0.039			0.993	0.948	0.892			1.688	1.742	1.517
695	0.05	0.041	0.038			0.989	0.944	0.888			1.688	1.742	1.517
700	0.05	0.042	0.038			0.986	0.941	0.885			1.687	1.741	1.516

## Sheet: WGR-1
Wavelength	D9	E9	F9	5 mM		pH 8			10 mM		D8	E8	F8	20 mM
320	0.042	0.027	0.049			0.472	0.421	0.347			2.335	2.261	2.112
325	0.034	0.019	0.041			0.448	0.4	0.324			2.29	2.215	2.071
330	0.031	0.014	0.039			0.432	0.386	0.31			2.263	2.193	2.05
335	0.027	0.012	0.033			0.418	0.374	0.297			2.245	2.176	2.034
340	0.028	0.011	0.033			0.406	0.365	0.288			2.237	2.168	2.027
345	0.027	0.011	0.029			0.399	0.358	0.281			2.233	2.163	2.023
350	0.028	0.01	0.029	0.0223333	0.0106927	0.391	0.352	0.275	0.339333	0.0590282	2.228	2.159	2.019	2.13533	0.106491
355	0.024	0.01	0.027			0.383	0.345	0.268			2.224	2.156	2.017
360	0.025	0.009	0.028			0.375	0.338	0.262			2.219	2.154	2.014
365	0.024	0.008	0.027			0.368	0.333	0.257			2.218	2.151	2.013
370	0.021	0.009	0.026			0.36	0.328	0.252			2.215	2.148	2.008
375	0.021	0.008	0.026			0.354	0.322	0.247			2.212	2.146	2.007
380	0.021	0.008	0.024			0.348	0.317	0.243			2.208	2.142	2.005
385	0.021	0.008	0.024			0.341	0.311	0.237			2.206	2.14	2.002
390	0.022	0.007	0.025			0.335	0.306	0.232			2.203	2.136	2
395	0.023	0.007	0.025			0.33	0.302	0.228			2.201	2.134	1.999
400	0.022	0.006	0.022			0.324	0.297	0.224			2.198	2.132	1.997
405	0.021	0.006	0.024			0.318	0.292	0.219			2.196	2.129	1.995
410	0.019	0.006	0.023			0.313	0.287	0.215			2.195	2.127	1.994
415	0.018	0.006	0.021			0.307	0.282	0.21			2.193	2.125	1.992
420	0.019	0.006	0.021			0.302	0.278	0.206			2.191	2.124	1.991
425	0.02	0.006	0.021			0.298	0.275	0.204			2.19	2.122	1.989
430	0.018	0.005	0.021			0.293	0.271	0.2			2.188	2.119	1.988
435	0.018	0.005	0.02			0.288	0.266	0.196			2.185	2.118	1.986
440	0.018	0.005	0.021			0.284	0.262	0.193			2.184	2.116	1.985
445	0.019	0.005	0.023			0.28	0.259	0.19			2.183	2.114	1.984
450	0.022	0.005	0.023			0.276	0.255	0.187			2.181	2.113	1.983
455	0.02	0.004	0.021			0.271	0.251	0.184			2.179	2.111	1.981
460	0.02	0.004	0.02			0.267	0.247	0.18			2.178	2.108	1.98
465	0.021	0.004	0.02			0.263	0.244	0.178			2.176	2.107	1.979
470	0.019	0.004	0.023			0.26	0.241	0.175			2.176	2.105	1.978
475	0.019	0.005	0.02			0.256	0.238	0.173			2.174	2.104	1.977
480	0.019	0.004	0.018			0.252	0.234	0.169			2.172	2.101	1.975
485	0.02	0.004	0.022			0.249	0.231	0.167			2.171	2.102	1.974
490	0.019	0.004	0.022			0.246	0.228	0.165			2.169	2.1	1.974
495	0.02	0.004	0.02			0.243	0.226	0.163			2.168	2.098	1.974
500	0.018	0.004	0.02		0.0087178	0.239	0.223	0.16	0.207333		2.168	2.096	1.973
505	0.019	0.003	0.02			0.235	0.219	0.157			2.166	2.096	1.971
510	0.02	0.003	0.022			0.232	0.216	0.155			2.165	2.094	1.971
515	0.019	0.003	0.019			0.229	0.214	0.153			2.163	2.093	1.969
520	0.02	0.003	0.019			0.226	0.211	0.151			2.162	2.091	1.969
525	0.018	0.003	0.018			0.223	0.208	0.149			2.161	2.09	1.967
530	0.02	0.003	0.023			0.22	0.206	0.147			2.16	2.088	1.967
535	0.018	0.003	0.022			0.217	0.203	0.145			2.159	2.087	1.966
540	0.018	0.003	0.02			0.214	0.201	0.143			2.158	2.086	1.965
545	0.02	0.003	0.021			0.212	0.198	0.142			2.156	2.085	1.964
550	0.02	0.003	0.022			0.209	0.196	0.14			2.157	2.083	1.963
555	0.02	0.003	0.022			0.206	0.193	0.138			2.154	2.082	1.962
560	0.02	0.003	0.022			0.204	0.191	0.136			2.153	2.08	1.962
565	0.018	0.003	0.019			0.201	0.189	0.134			2.152	2.08	1.96
570	0.019	0.003	0.023			0.199	0.186	0.133			2.151	2.077	1.959
575	0.019	0.004	0.021			0.196	0.184	0.131			2.15	2.076	1.958
580	0.02	0.004	0.021			0.194	0.182	0.13			2.148	2.075	1.957
585	0.02	0.003	0.021			0.192	0.18	0.128			2.148	2.075	1.957
590	0.021	0.004	0.021			0.19	0.178	0.127			2.147	2.073	1.955
595	0.019	0.004	0.022			0.187	0.176	0.125			2.145	2.072	1.954
600	0.018	0.004	0.022			0.185	0.174	0.124			2.144	2.07	1.953
605	0.021	0.004	0.02			0.183	0.172	0.122			2.143	2.068	1.951
610	0.022	0.004	0.02			0.181	0.17	0.121			2.142	2.068	1.952
615	0.021	0.003	0.023			0.179	0.168	0.12			2.141	2.066	1.951
620	0.021	0.003	0.021			0.177	0.166	0.118			2.14	2.065	1.949
625	0.021	0.003	0.021			0.175	0.164	0.117			2.139	2.064	1.948
630	0.021	0.003	0.022			0.173	0.163	0.116			2.137	2.062	1.947
635	0.021	0.003	0.023			0.171	0.161	0.114			2.137	2.062	1.946
640	0.02	0.003	0.023			0.17	0.159	0.113			2.136	2.06	1.945
645	0.022	0.003	0.023			0.168	0.157	0.112			2.134	2.059	1.944
650	0.022	0.003	0.023			0.166	0.156	0.11			2.133	2.057	1.943
655	0.022	0.003	0.021			0.164	0.154	0.109			2.132	2.056	1.942
660	0.022	0.003	0.021			0.162	0.152	0.108			2.13	2.055	1.941
665	0.022	0.003	0.021			0.161	0.151	0.107			2.129	2.054	1.94
670	0.022	0.003	0.021			0.159	0.149	0.106			2.128	2.052	1.939
675	0.021	0.003	0.021			0.157	0.148	0.105			2.127	2.051	1.938
680	0.02	0.003	0.02			0.156	0.146	0.104			2.126	2.05	1.937
685	0.022	0.003	0.021			0.154	0.145	0.103			2.125	2.049	1.936
690	0.021	0.002	0.023			0.152	0.143	0.102			2.124	2.047	1.935
695	0.02	0.002	0.022			0.151	0.141	0.1			2.122	2.046	1.934
700	0.022	0.002	0.022			0.149	0.14	0.1			2.122	2.045	1.933

## Sheet: Summary
Figure S4
	Turbidity as asorbance at 350 nm					standart deviation Turbidity as asorbance at 350 nm
concentration	5	10	20			5	10	20
WGR-1	0.0223333	0.339333	2.13533			0.0106927	0.0590282	0.106491
FITC-WGR-1	0.112333	1.13067	1.791			0.0404516	0.0801582	0.148233
