# Supplementary material for: Biomolecular condensates formed by designer minimalistic peptides
Source: Nat Commun. 2023 Jan 26;14:421. doi: 10.1038/s41467-023-36060-8 (PMC9879991; doi:10.1038/s41467-023-36060-8)
Supplement: Supplementary file 6 — Source data [file 41467_2023_36060_MOESM6_ESM.zip › Source Data/Figure S5.xlsx]

## Sheet: Figure S5a
Figure S5a
One spectra taken using 532 nm laser excitation, 100 % Laser power and 10 second acquisition
Raw data
Raman shift	Glass background	NaOH background	Buffer background
1899.78	36.5362	22.3309	-39.1964
1898.04	-30.8682	66.1361	114.747
1896.3	463.278	66.2954	-41.6396
1894.55	90.4816	-50.9921	88.4293
1892.81	-8.09175	-161.674	160.541
1891.07	-145.96	13.211	-26.8789
1889.33	73.9369	456.407	36.3221
1887.59	273.175	346.804	136.483
1885.85	306.054	-44.3897	-137.07
1884.11	305.632	-38.7763	-64.236
1882.37	22.6197	291.527	-42.999
1880.63	169.481	387.325	-1.20074
1878.89	401.134	200.743	-17.1416
1877.14	359.077	127.951	-117.703
1875.4	78.038	107.878	-77.9863
1873.66	-88.2851	208.49	-39.2126
1871.92	-78.7922	199.264	-5.09457
1870.18	496.971	128.528	-47.3346
1868.44	519.442	-74.9212	11.6461
1866.7	21.9334	-432.8	-107.499
1864.96	-149.776	-56.8617	140.531
1863.22	298.927	383.817	145.96
1861.48	486.154	396.101	67.3029
1859.74	228.262	185.865	300.371
1857.99	300.761	127.955	118.161
1856.25	258.713	76.1874	-13.4722
1854.51	473.525	465.678	367.258
1852.77	101.797	72.1105	-123.01
1851.03	461.779	41.9358	5.21664
1849.29	507.277	17.9314	8.82587
1847.55	363.361	314.026	266.076
1845.81	303.775	370.753	219.303
1844.07	326.45	373.544	68.9125
1842.33	335.022	28.609	89.3102
1840.58	318.754	282.369	133
1838.84	-178.811	113.369	88.3298
1837.1	588.637	49.5864	-223.333
1835.36	45.9799	169.583	-312.791
1833.62	249.958	-64.2962	-354.965
1831.88	256.39	-23.6564	-395.791
1830.14	78.4005	-23.3093	-231.952
1828.4	134.519	60.0996	-12.3172
1826.66	250.376	236.795	-148.383
1824.92	51.6778	321.897	-277.58
1823.18	287.79	58.9168	-84.1852
1821.43	345.673	-116.432	41.9546
1819.69	196.384	-269.514	-29.1662
1817.95	335.988	173.899	-213.852
1816.21	393.116	474.077	-132.883
1814.47	203.017	235.69	-47.7754
1812.73	-12.6877	-4.25152	43.8783
1810.99	12.2255	239.742	-121.551
1809.25	354.333	360.751	171.886
1807.51	360.332	197.873	-391.591
1805.77	-192.096	79.0883	-191.997
1804.02	-265.529	-25.6703	-354.666
1802.28	-84.3259	-170.296	-236.767
1800.54	173.619	-30.3373	-240.318
1798.8	112.479	-24.3582	-194.806
1797.06	19.1437	2.46287	-45.6146
1795.32	237.81	-12.4212	22.1758
1793.58	357.802	328.229	9.27956
1791.84	96.462	266.622	-117.045
1790.1	177.841	77.7952	94.3667
1788.36	-146.604	131.456	-132.271
1786.62	13.2889	13.8186	71.8832
1784.87	7.18523	47.8478	-52.8223
1783.13	-171.266	82.7768	219.116
1781.39	-182.74	-184.38	76.7721
1779.65	203.751	58.6436	-32.8866
1777.91	423.701	-42.0268	259.827
1776.17	-94.9216	58.5491	-25.5098
1774.43	237.12	198.681	111.427
1772.69	290.5	19.6518	-250.212
1770.95	-183.074	234.078	86.856
1769.21	-214.498	284.17	7.0875
1767.46	82.4068	34.7736	80.2209
1765.72	185.375	82.8652	172.64
1763.98	221.397	383.804	54.6436
1762.24	145.522	285.352	83.1818
1760.5	116.066	65.2495	-44.3974
1758.76	-48.5743	-23.9794	-129.131
1757.02	399.741	174.71	-10.1213
1755.28	210.386	147.671	217.359
1753.54	292.933	444.039	140.282
1751.8	-0.75159	167.887	111.211
1750.05	43.7447	205.445	143.062
1748.31	111.009	188.755	219.244
1746.57	-0.893501	180.232	65.7909
1744.83	-54.539	-42.5784	88.1905
1743.09	108.102	-164.498	-27.8131
1741.35	-81.5287	60.2766	-10.3445
1739.61	71.3982	54.8881	54.5872
1737.87	5.32848	-95.0875	111.245
1736.13	-155.774	214.472	301.766
1734.39	-43.3603	67.6995	119.8
1732.65	-11.0377	192.314	240.698
1730.9	258.885	101.242	264.196
1729.16	390.499	121.197	382.208
1727.42	327.425	150.491	212.502
1725.68	221.47	45.4908	83.1419
1723.94	255.036	261.463	43.1369
1722.2	60.7187	248.494	314.511
1720.46	353.494	144.826	122.451
1718.72	-212.046	114.879	135.219
1716.98	121.068	-57.4599	158.106
1715.24	327.806	-164.157	215.021
1713.49	364.257	-156.786	146.8
1711.75	110.982	-15.3113	86.373
1710.01	211.314	-22.3055	87.2632
1708.27	329.043	58.9109	129.734
1706.53	416.132	1.06007	38.7846
1704.79	-27.9091	318.798	413.371
1703.05	195.303	-7.7247	79.0918
1701.31	553.717	261.075	-300.039
1699.57	353.339	84.2544	400.459
1697.83	527.625	127.177	71.0489
1696.09	310.62	80.6894	243.621
1694.34	101.979	-227.011	-6.20504
1692.6	183.727	-157.861	-7.49837
1690.86	308.349	-205.387	97.341
1689.12	288.479	-272.668	6.59711
1687.38	307.781	-13.9344	-123.187
1685.64	466.648	32.0565	-153.493
1683.9	212.777	-155.713	-148.303
1682.16	487.906	-74.4379	66.9528
1680.42	273.649	-29.3548	206.777
1678.68	372.371	-53.2088	-17.2128
1676.93	759.456	-12.3627	127.41
1675.19	670.87	-64.4938	40.6894
1673.45	655.435	123.772	-234.89
1671.71	480.092	27.7653	-209.516
1669.97	517.223	29.5924	-162.866
1668.23	576.064	72.5035	-219.289
1666.49	605.231	-41.518	-226.384
1664.75	930.586	-3.70531	-4.60709
1663.01	1032.18	237.8	85.4247
1661.27	784.87	144.379	-117.319
1659.53	384.952	261.384	66.9519
1657.78	701.646	178.533	15.5384
1656.04	1032.61	110.692	205.765
1654.3	882.812	-3.78298	175.578
1652.56	856.907	75.4586	-364.375
1650.82	681.564	-71.3248	-337.633
1649.08	668.159	23.1307	-299.893
1647.34	762.491	54.5172	-288.047
1645.6	771.52	-173.614	-370.847
1643.86	805.821	23.8648	-197.087
1642.12	1149.19	-64.7231	-160.091
1640.37	835.717	152.26	-314.922
1638.63	1328.22	550.117	0.972634
1636.89	1108.46	412.051	278.151
1635.15	1101.73	166.739	64.8293
1633.41	1064.04	170.909	-26.1698
1631.67	1157.68	409.586	12.0944
1629.93	982.551	448.574	88.8418
1628.19	777.108	262.881	-51.5875
1626.45	761.213	502.395	-51.3182
1624.71	922.828	270.941	31.503
1622.96	779.9	187.856	-148.266
1621.22	976.827	235.072	-59.5785
1619.48	891.841	65.9902	-114.249
1617.74	594.928	213.136	-256.45
1616	910.714	89.7687	-168.13
1614.26	680.157	266.641	-78.9382
1612.52	921.686	292.916	-34.2024
1610.78	569.626	214.047	1.60702
1609.04	625.058	416.576	-76.1837
1607.3	550.584	198.897	-114.017
1605.56	622.931	213.932	-89.9644
1603.81	857.939	363.918	-106.027
1602.07	714.479	158.322	269.163
1600.33	562.938	20.805	-38.7403
1598.59	467.132	213.907	-23.1857
1596.85	816.949	57.8771	63.598
1595.11	376.138	-55.9131	-58.3245
1593.37	840.571	201.439	-105.469
1591.63	413.036	-102.893	-47.9239
1589.89	189.448	-126.404	-180.087
1588.15	466.486	-120.608	-94.5322
1586.4	413.327	34.7557	-225.858
1584.66	363.55	-56.9116	-183.25
1582.92	100.823	-197.972	-280.798
1581.18	179.915	-68.7564	-120.967
1579.44	309.014	-176.163	-72.672
1577.7	133.669	117.321	-163.773
1575.96	197.498	97.9173	-273.738
1574.22	178.747	-73.8718	-12.2533
1572.48	185.531	-107.481	-188.187
1570.74	-108.217	-239.393	316.093
1569	380.562	8.19949	44.7161
1567.25	206.08	-46.4352	68.8189
1565.51	-226.339	36.8859	31.1945
1563.77	21.194	-170.531	-241.804
1562.03	164.527	-63.4438	-64.5163
1560.29	-20.3559	-72.4015	-236.023
1558.55	118.713	-45.2185	-220.592
1556.81	-101.86	-50.1331	-15.8659
1555.07	-2.84009	-24.5613	-11.8596
1553.33	55.0682	82.488	113.285
1551.59	-41.8811	54.8608	-72.7214
1549.84	-59.6992	-298.381	-101.878
1548.1	-77.1749	23.6171	-116.957
1546.36	374.766	52.9738	-0.367546
1544.62	68.074	-138.237	-154.331
1542.88	-3.72507	48.2591	-76.9446
1541.14	-330.005	80.0291	-89.9503
1539.4	306.295	51.1193	6.57964
1537.66	255.172	339.091	-68.9476
1535.92	48.0376	261.853	-306.049
1534.18	41.7775	153.307	-117.442
1532.44	124.481	169.623	271.263
1530.69	184.529	311.677	250.308
1528.95	247.197	464.681	150.212
1527.21	-146.546	348.244	157.195
1525.47	-333.241	188.491	-10.2657
1523.73	81.4662	51.1961	-181.181
1521.99	426.977	181.47	-130.993
1520.25	382.128	413.864	129.79
1518.51	456.294	345.921	225.848
1516.77	-152.384	128.396	37.1587
1515.03	12.2881	100.079	255.964
1513.28	134.055	362.604	-170.911
1511.54	286.331	221.28	123.634
1509.8	84.4849	447.086	132.5
1508.06	77.1367	274.238	-318.614
1506.32	536.461	297.145	-65.0229
1504.58	280.696	280.472	40.1872
1502.84	197.933	295.92	142.456
1501.1	462.126	262.007	304.582
1499.36	457.478	121.063	108.998
1497.62	112.472	81.2316	-29.1566
1495.87	-7.89733	230.581	-58.7358
1494.13	-104.423	92.7426	-189.154
1492.39	126.277	-14.1474	349.243
1490.65	95.6572	-81.1831	350.105
1488.91	19.9072	170.223	190.65
1487.17	-39.509	99.7255	-203.572
1485.43	-127.613	21.6472	-282.518
1483.69	40.2296	256.764	79.2644
1481.95	69.7852	134.415	204.548
1480.21	16.2961	15.3036	-7.25645
1478.47	-56.2918	61.4652	-25.1767
1476.72	112.235	247.467	66.2273
1474.98	48.6393	96.0904	180.842
1473.24	28.1085	-6.49377	179.952
1471.5	-11.3669	57.6443	74.1625
1469.76	250.534	75.5521	135.722
1468.02	209.176	-190.966	-70.4031
1466.28	192.912	-161.757	94.0433
1464.54	-97.8053	231.172	-116.55
1462.8	118.26	-69.7523	11.5056
1461.06	18.5961	-35.9997	260.547
1459.31	239.369	-102.469	6.47966
1457.57	197.049	-78.6679	227.528
1455.83	215.059	159.285	13.7187
1454.09	303.24	318.796	186.395
1452.35	322.452	323.86	47.9387
1450.61	206.731	391.668	152.188
1448.87	26.4983	448.65	48.3706
1447.13	252.601	468.092	17.4291
1445.39	221.814	219.481	247.004
1443.65	-22.1083	206.776	159.739
1441.91	4.34523	208.896	112.417
1440.16	78.2723	105.985	265.916
1438.42	-10.065	202.25	151.422
1436.68	-64.1318	261.136	-82.841
1434.94	-16.7605	260.206	41.0979
1433.2	160.338	284.202	-185.172
1431.46	-19.7156	308.055	-40.7764
1429.72	-170.647	-97.0136	-23.3489
1427.98	156.121	-1.24771	53.3637
1426.24	-133.81	-150.716	-188.54
1424.5	95.9047	23.3104	-101.544
1422.75	-339.285	-110.337	10.4737
1421.01	-219.573	-89.8495	243.394
1419.27	137.895	252.31	125.226
1417.53	-103.143	-98.4391	-206.429
1415.79	149.82	-75.7216	97.0201
1414.05	26.0147	117.068	135.01
1412.31	58.7909	118.783	18.0895
1410.57	60.9604	138.984	40.4791
1408.83	71.381	144.717	115.218
1407.09	180.482	207.877	114.978
1405.35	251.065	219.117	180.406
1403.6	148.149	251.748	245.034
1401.86	219.876	267.478	19.9238
1400.12	33.6063	39.1406	74.3962
1398.38	176.546	154.641	120.845
1396.64	-46.6805	8.22855	225.8
1394.9	53.1391	170.082	127.54
1393.16	175.819	241.726	-193.85
1391.42	262.334	-15.8013	-113.334
1389.68	-102.21	-159.845	-203.347
1387.94	-32.1115	-36.2462	-86.4232
1386.19	171.93	76.7223	61.1995
1384.45	305.888	-51.3554	17.705
1382.71	-11.9948	135.64	77.9287
1380.97	91.5548	-22.929	276.105
1379.23	106.244	123.553	86.4631
1377.49	78.7845	71.0039	158.652
1375.75	352.138	-23.7085	46.4369
1374.01	484.63	-30.5065	136.094
1372.27	289.684	-76.0969	65.0779
1370.53	120.723	-100.594	-42.8779
1368.78	281.049	180.576	179.823
1367.04	118.548	93.393	118.373
1365.3	234.119	188.737	126.88
1363.56	89.3162	190.795	147.274
1361.82	-82.5606	102.278	247.788
1360.08	407.046	158.138	35.4646
1358.34	159.113	124.994	107.093
1356.6	-128.679	38.8389	149.241
1354.86	-69.2876	-218.492	-252.244
1353.12	-5.19655	-222.386	425.745
1351.38	127.604	158.472	-177.242
1349.63	96.3298	211.34	-70.3159
1347.89	-348.24	-60.9626	-11.925
1346.15	109.44	-158.137	272.219
1344.41	97.7104	-161.262	27.0961
1342.67	-226.377	-16.5901	-18.2992
1340.93	-124.601	139.044	-78.0234
1339.19	45.5123	-88.761	17.0737
1337.45	126.238	-351.729	46.6443
1335.71	28.1287	-78.1623	-118.63
1333.97	-72.6914	127.009	-96.1337
1332.22	-16.3414	116.525	-135.01
1330.48	-80.5485	-80.3292	-232.65
1328.74	-77.6097	-12.8737	-215.309
1327	-89.9224	70.5571	205.542
1325.26	22.6927	20.4155	139.381
1323.52	58.222	-56.4135	-8.68216
1321.78	-157.979	-203.416	173.001
1320.04	14.6284	-20.8867	195.979
1318.3	86.3958	-155.363	-117.289
1316.56	104.793	-5.65549	130.916
1314.82	165.845	-53.7583	47.0804
1313.07	142.267	87.0459	-84.9644
1311.33	-38.5787	-110.667	90.5476
1309.59	174.638	-23.2179	-173.623
1307.85	-210.426	75.4648	134.699
1306.11	-166.025	-85.0239	-162.599
1304.37	99.8427	86.5356	-299.632
1302.63	-131.975	-74.8734	-31.7182
1300.89	-259.662	-199.927	11.9253
1299.15	-71.0159	-14.0218	-281.565
1297.41	-19.1968	-64.4681	-117.081
1295.66	55.0172	-56.4806	-79.703
1293.92	78.7585	-21.9126	-124.788
1292.18	165.982	119.295	-182.33
1290.44	2.28761	128.927	-181.193
1288.7	-29.3748	253.335	-106.092
1286.96	216.052	-79.9068	-84.8631
1285.22	122.881	-25.2964	-130.318
1283.48	60.4079	47.4505	-140.794
1281.74	167.988	36.4244	-155.69
1280	74.0809	177.853	-238.338
1278.26	21.2388	171.672	-325.882
1276.51	-207.623	244.32	-133.217
1274.77	-174.587	213.82	-186.652
1273.03	-4.03513	144.873	-244.656
1271.29	-136.516	-0.86084	-199.47
1269.55	138.663	-38.7697	-248.384
1267.81	272.036	201.683	-145.113
1266.07	53.0573	210.292	-162.413
1264.33	145.4	68.5456	170.02
1262.59	269.656	120.063	-383.127
1260.85	352.252	73.7136	-1.57123
1259.1	71.832	-9.53154	-46.4447
1257.36	-32.052	281.908	-291.616
1255.62	-80.6642	-138.255	-512.734
1253.88	188.211	260.338	-400.198
1252.14	-191.71	97.1331	-212.771
1250.4	-144.956	73.0708	-211.619
1248.66	105.605	108.064	-181.663
1246.92	108.591	134.484	65.7593
1245.18	36.6348	-213.154	-146.346
1243.44	-48.7247	261.488	-196.438
1241.69	199.167	393.87	-97.8815
1239.95	185.63	680.513	-281.938
1238.21	-18.245	360.922	-144.086
1236.47	18.7441	282.729	-134.854
1234.73	-26.321	228.528	-193.831
1232.99	-12.8892	333.003	-64.3217
1231.25	204.66	471.495	70.8714
1229.51	201.639	763.464	179.68
1227.77	397.415	745.459	119.64
1226.03	525.588	966.403	85.3261
1224.29	475.806	943.24	107.92
1222.54	430.279	965.985	356.255
1220.8	499.247	901.173	623.528
1219.06	653.658	1188.86	573.769
1217.32	691.279	1404.35	529.307
1215.58	862.973	1432.54	404.793
1213.84	1057.45	1817.72	630.659
1212.1	1201.87	2061.97	814.206
1210.36	1531.35	2131.92	1096.88
1208.62	1395.92	2113.24	1310.16
1206.88	1319.48	2401.23	1440.02
1205.13	1785.81	2962.07	1779.35
1203.39	1832.07	2850.71	1824.02
1201.65	1911.11	3380.66	1931.59
1199.91	2021.06	3452.08	2365.7
1198.17	2304.16	3445.05	2280.81
1196.43	2418.27	3849.32	2560.04
1194.69	2553.73	4309.51	2640.73
1192.95	2831.67	4366.24	3216.17
1191.21	3252.83	4812.81	3572.15
1189.47	3337.95	4921.52	3307.46
1187.73	3553.07	5578.42	3663.89
1185.98	3948.73	5864.03	4046.9
1184.24	4050.58	5866.13	4290.95
1182.5	4415.01	6144.25	4564.15
1180.76	4447.25	6916.88	4775.43
1179.02	4784.89	7158.47	5056.4
1177.28	5129.06	7397.08	5652.54
1175.54	5377.36	7679.05	5759.24
1173.8	5235.59	8213.57	6311.46
1172.06	5698.62	8466.29	6478.92
1170.32	6040.82	8697.61	6848.19
1168.57	6355.01	9160.52	7140.53
1166.83	6578.42	9892.76	7559.34
1165.09	7084.78	10209.5	8107.73
1163.35	7478.66	10358	8456.08
1161.61	7801.97	10991.5	8571.56
1159.87	8008.05	11733.7	8974.25
1158.13	8499.32	12169.1	9283.47
1156.39	8651.19	12753.1	9962.24
1154.65	8816.5	13130.6	10207.1
1152.91	9166.38	13395.5	10520.9
1151.17	9950.44	14103.7	11175.5
1149.42	10102.2	14499	11829.9
1147.68	10618.7	15013.7	12230.1
1145.94	11060.7	15588	12514.4
1144.2	11261.4	16274.3	13033.4
1142.46	11726.2	16837.1	13665.9
1140.72	12172	17314.8	14319.3
1138.98	12477.5	17969.2	14660.8
1137.24	12649.8	18684.4	15100.6
1135.5	13544.4	19400.3	15856
1133.76	14216	20167	16428.3
1132.01	14617	20969.1	17079.3
1130.27	15129.4	21515.2	17602.5
1128.53	15924.8	22249	18192.5
1126.79	16426.5	23197.4	18843.8
1125.05	16837.9	24095.2	19767.5
1123.31	17249.2	24896.8	20564.6
1121.57	17494.1	25555.3	21149.7
1119.83	18337.1	26389.4	22061.5
1118.09	19220.5	27305.3	22811.8
1116.35	19607	28237.9	23425.4
1114.6	20188	29067.3	24201.4
1112.86	20947.3	29641.6	24775.9
1111.12	21407.5	30375.7	25284
1109.38	21886.1	31199.8	25967.5
1107.64	22371.1	31757.6	26668
1105.9	22717.6	32373.8	27055.3
1104.16	23149.8	32850.3	27525.4
1102.42	23426.2	33381.9	28015.4
1100.68	23675.6	33730.5	28325.1
1098.94	23897	33835	28645.5
1097.2	23993.1	34104.5	28719.3
1095.45	24041.3	34219.4	28926.2
1093.71	24025.2	34106.7	28618.7
1091.97	23934	33710.5	28434.4
1090.23	23897	33566.2	28396
1088.49	23972.9	33705.7	28026
1086.75	23660.9	33278.4	27729.8
1085.01	23179.4	32561.6	27489.9
1083.27	23141.1	32327.3	27210.4
1081.53	22799.5	31790.3	26813.6
1079.79	22194.5	31634.9	26009.2
1078.04	21629	31175.8	25447.5
1076.3	21548.5	30124.2	24934.6
1074.56	21043.6	29621.4	24408.9
1072.82	20435.9	28973.5	24113.2
1071.08	19946.5	28218.7	23183.5
1069.34	19264.1	27722.5	22422.3
1067.6	19030.3	27346.2	21792.9
1065.86	18637.4	26777	21151.7
1064.12	18096.6	26021.3	20647.2
1062.38	17636.5	25241	20157.2
1060.64	17333.1	24527	19613.4
1058.89	16624	23639.6	19274
1057.15	16506.1	23102.1	18453.4
1055.41	15862.8	22318.6	17635.1
1053.67	15344.7	21776	17286.5
1051.93	14948.4	21283.8	16488
1050.19	14499.9	20752.5	16191.4
1048.45	14235	19964.4	15967.4
1046.71	13843.8	19592	15579.6
1044.97	13513.5	19247.9	14908.5
1043.23	12812.1	18561.9	14671.3
1041.48	12794.4	18337.7	14395.6
1039.74	12265.9	17793.4	13809.2
1038	11968.5	17060.4	13207.7
1036.26	11503.5	16590.8	12686.7
1034.52	11232	16243.2	12353
1032.78	10969.2	15622.6	11932.6
1031.04	10750.7	15358.8	11866.5
1029.3	10485.8	15059.2	11345.7
1027.56	10033.8	14758	10981.5
1025.82	9742.06	14145.2	10723.1
1024.08	9710.34	13897.5	10304.9
1022.33	9240.75	13719.7	9875.99
1020.59	9181.05	13214.3	9732.58
1018.85	9157.28	12822.6	9405
1017.11	8873.98	12563.4	9210.32
1015.37	8425.93	12105.1	9045.2
1013.63	8377.43	12012.5	8627.02
1011.89	8048.34	11706.3	8572.96
1010.15	7932.83	11783.1	8414.16
1008.41	7907.28	11640.3	8370.39
1006.67	7673.03	11489	8515.3
1004.92	7551.72	11276.3	8341.45
1003.18	7786.88	11208.8	8300.83
1001.44	7834.15	11247.5	8432.77
999.702	7824.08	11291.4	8541.81
997.961	7790.01	11202	8306.06
996.22	7751.82	11304.2	8463.31
994.479	7655.67	11472.3	8629.64
992.738	7851.63	11704.1	8945.16
990.997	7955.11	11665.3	8795.85
989.256	7826.98	11557.7	8579.66
987.515	7908.85	11644	8486.35
985.774	7735.98	11301.3	8400.31
984.033	7508.15	11069.7	8348.52
982.292	7443.76	10802.5	8102.35
980.551	7125.52	10428.2	7687.35
978.81	6897.75	9947.54	7374.09
977.069	6699.12	9559.57	7094.23
975.328	6259.42	9335.07	6692.22
973.587	6136.49	9097.76	6295.23
971.846	6033.67	8867.06	6171.97
970.105	5778.07	8611.51	6266.78
968.364	5552.29	8543.09	6171.5
966.623	5588.05	8393.09	5822.86
964.882	5720.47	8287.4	5756.98
963.141	5588.23	8284.2	5793.02
961.401	5496.85	8268.51	5861
959.66	5522.11	8249.46	5978.19
957.919	5612.39	8115.44	6065.41
956.178	5678.49	8146.48	6148.99
954.437	5466.23	8271	6035.74
952.696	5495.85	8353.28	6031.47
950.955	5677.15	8300.38	6071.13
949.214	5473.89	8156.38	6038.86
947.473	5445.62	8142.8	6000.5
945.732	5536.46	7933.66	5656.73
943.991	5349.21	7764.64	5456.94
942.25	5082.9	7568.76	5454.77
940.509	4995.49	7209.62	5341.91
938.768	4984.87	7140.94	5292.75
937.027	4651.46	6807.32	5029.8
935.286	4375.91	6399.25	4698.66
933.545	4145.41	6317.43	4588.66
931.804	3956.12	6118.73	4391
930.063	3780.2	5849.18	3914.33
928.322	3368.98	5433.81	3793.17
926.581	3337.51	5135.62	3710.19
924.84	3333.88	5150.71	3548.98
923.099	2898.7	4575.23	3004.63
921.358	2758.66	4432.02	2873.69
919.618	2731.35	4175.23	2705.83
917.877	2484.65	3975.57	2255.91
916.136	2268.53	3778.88	2336.29
914.395	1895.04	3136.68	1962.52
912.654	2076.68	3007.38	1962.06
910.913	1829.73	2733.42	1807.91
909.172	1633.14	2350.86	1462.26
907.431	1433.62	2533.4	1366.85
905.69	1318.98	2491.63	987.095
903.949	1434	1873.49	929.469
902.208	1234.92	1758.84	1090.45
900.467	1111.67	1758.45	890.749
898.726	967.063	1703.05	822.496
896.985	989.342	1466.68	649.931
895.244	594.914	1322.06	801.284
893.503	700.177	1590.24	361.279
891.762	686.167	1199.9	471.083
890.021	810.711	1115.15	417.543
888.28	485.658	1256.82	396.338
886.539	491.538	1129.66	525.166
884.798	542.82	847.178	222.297
883.057	449.728	650.77	45.8619
881.316	404.151	647.744	194.663
879.575	196.207	342.353	162.793
877.835	100.546	655.208	46.9361
876.094	73.0362	633.479	110.928
874.353	361.496	610.042	107.807
872.612	224.101	421.214	-39.065
870.871	165.439	445.183	16.845
869.13	67.1111	684.457	183.574
867.389	51.8347	544.951	-143.521
865.648	95.3587	289.366	-95.724
863.907	87.4137	79.9215	-37.7059
862.166	86.9918	52.4357	-226.068
860.425	41.3071	316.517	-254.89
858.684	-98.7745	124.325	-175.148
856.943	-43.1835	-73.4492	-136.038
855.202	50.8753	38.0713	-219.648
853.461	-23.3716	-20.2347	-270.86
851.72	-92.5128	-48.3242	-263.143
849.979	-127.016	-62.6948	-244.29
848.238	-190.058	-196.842	-142.803
846.497	-244.255	-171.538	-204.431
844.756	-241.526	-30.5182	-283.837
843.015	-209.888	4.69965	-236.172
841.274	-23.4053	52.7102	-247.107
839.533	-139.983	97.6506	-217.628
837.792	21.1766	196.399	-87.0056
836.051	60.698	232.235	153.615
834.311	241.454	218.787	231.351
832.57	578.347	287.059	514.063
830.829	627.512	830.623	567.979
829.088	408.803	633.535	635.432
827.347	821.098	833.505	695.214
825.606	765.224	962.684	879.415
823.865	716.138	1023.22	1020.56
822.124	954.423	1474.74	1331.36
820.383	970.816	1462.79	1231.92
818.642	909.325	1549	1735.77
816.901	1233.14	1915.94	1704.94
815.16	1641.36	1886.25	1747.48
813.419	1464.66	1971.34	1841.87
811.678	1849.47	2326.86	1950.97
809.937	1940.52	2394.51	2252.24
808.196	1951.42	2593.13	2294.93
806.455	2193.28	2609.13	2526.56
804.714	1980.51	2727.95	2702.76
802.973	2029.11	2788.88	2613.6
801.232	2073.41	2828.98	2740.67
799.491	2173.92	2932.96	2734.04
797.75	2416.51	3126.6	2608.64
796.009	2431.18	3146.04	2657.75
794.268	2229.81	3066.54	2732.48
792.528	2232.83	3069.49	2770
790.787	2243.5	3216.1	2796.28
789.046	2164.06	3208.55	2790.3
787.305	2219.71	3115.61	2735.13
785.564	2211.63	3315.69	2627.65
783.823	2172.99	3366.31	2649.58
782.082	2306.22	3236.01	2730.34
780.341	2286.06	3162.57	2636.74
778.6	1950.62	2860.47	2607.67
776.859	2136.34	2982.78	2482.33
775.118	2371.41	2921.95	2527.6
773.377	2087.98	2612.4	2217.68
771.636	2124.53	2755.75	2137.9
769.895	1956.12	2318.11	1964.58
768.154	1760.01	2465.08	2231.39
766.413	1742.02	2278.72	1916.06
764.672	1733.94	2225.67	1662.85
762.931	1371.35	1928.58	1731.9
761.19	1519.3	1686.54	1682.32
759.449	1489.54	1805.16	1257.07
757.708	1222.96	1463.98	1104.36
755.967	866.969	1157.77	977.163
754.226	693.45	922.75	662.579
752.485	946.784	882.338	548.85
750.745	939.493	906.533	454.594
749.004	826.531	685.776	472.731
747.263	787.252	527.135	385.375
745.522	534.05	415.733	116.688
743.781	285.908	416.697	69.3153
742.04	171.504	452.384	-13.4201
740.299	140.691	252.917	-77.8139
738.558	162.512	161.049	-171.589
736.817	254.397	233.067	-349.966
735.076	184.935	114.838	-249.163
733.335	-84.9828	54.7966	-281.604
731.594	134.29	20.1788	-347.01
729.853	99.3755	49.837	-300.298
728.112	-123.129	-228.798	-479.728
726.371	-141.266	-40.2696	-683.179
724.63	-202.239	36.0971	-431.028
722.889	50.3747	-15.9414	-794.054
721.148	53.1882	-8.69005	-674.024
719.407	-37.531	-118.298	-545.269
717.666	41.6826	11.4499	-910.928
715.925	-78.9851	213.257	-525.287
714.184	106.398	121.432	-521.248
712.443	308.96	5.79897	-467.915
710.702	273.915	490.464	-372.358
708.962	64.898	530.979	-538.129
707.221	365.244	559.496	-160.405
705.48	139.553	555.757	-386.558
703.739	400.152	785.026	-426.381
701.998	625.92	964.126	-122.963
700.257	653.831	904.909	-17.7886
698.516	735.385	1041.12	70.1909
696.775	680.653	1328.01	186.487
695.034	634.152	1562.36	132.215
693.293	854.955	1615.28	128.135
691.552	1213.61	1480.86	309.458
689.811	1429.42	1773.03	447.66
688.07	1350.13	2061.15	477.946
686.329	1674.75	2107.85	753.21
684.588	1648.99	2423.44	1049.39
682.847	1860.05	2398.99	953.299
681.106	1941.14	2901.57	1056.81
679.365	2058.55	2937.68	1163.64
677.624	2400.16	3189.03	1196.84
675.883	2476.86	3309.48	1776.77
674.142	2500.3	3900.46	1805.15
672.401	2567.93	3497.68	1783.25
670.66	2578.44	3798.93	1833.75
668.919	3007.19	4089.73	2223.62
667.178	2862.6	4295.54	2340.37
665.438	2939.46	4331.7	2335.31
663.697	3188.3	4435.57	2421.2
661.956	3428.25	4853.8	2654.25
660.215	3619.92	5302.94	2925.51
658.474	3716.48	5460.1	3148.46
656.733	3743.17	5475.55	3262.14
654.992	3837.11	5669.45	3289.34
653.251	4029.77	5973.26	3383.22
651.51	4176.74	6103.62	3475.15
649.769	4446.15	6293.39	3504.86
648.028	4592.45	6619.06	3763.39
646.287	4866.44	6527.24	3882.47
644.546	4943.04	6926.91	4116.08
642.805	5004.94	7226.84	4450.59
641.064	5116.89	7852.09	4587.63
639.323	5280.07	7925.24	4497.33
637.582	5633.51	7986.2	5169.61
635.841	5631.04	8100.86	5142.92
634.1	5908.45	8633	5375.38
632.359	5967.16	8614.56	5554.82
630.618	6138.12	8946.07	5715.9
628.877	6305.33	9264.12	5874.08
627.136	6379.29	9327.44	5909.66
625.395	6428.52	9618.93	5967.76
623.655	6464.38	9803.56	6164.96
621.914	6628.62	9791.75	6426.9
620.173	6910.29	10163.5	6698.54
618.432	7093.22	10616.1	6899.63
616.691	7356.66	10838.2	6979.13
614.95	7678.25	11250.1	7198.08
613.209	7979.03	11625	7636.59
611.468	8551.7	12076.1	8030.23
609.727	7960.3	11995	8010.7
607.986	8423.87	12355.6	7995.25
606.245	8732.06	12793.8	8865.93
604.504	9109.51	12875.5	8955.45
602.763	9221.32	13538.1	9019.17
601.022	9281.27	13562.4	9365.07
599.281	9492.38	13824.9	9576.34
597.54	9637.71	14422.7	9832.47
595.799	9907.59	14844.9	10258.9
594.058	9884.15	14899.1	10215.5
592.317	9969.61	14837.2	10233.9
590.576	10276.5	14946.8	10374.5
588.835	10504.1	15293.7	10523.4
587.094	10613.3	15530.8	10890.3
585.353	10486.4	15589.9	10892.1
583.612	10890	16137.2	11317.4
581.872	10969.9	15951	11171.3
580.131	10958.2	15768.8	11150.7
578.39	11074.4	16403.4	11473.5
576.649	11364.2	16368.5	11851.7
574.908	11495.3	16817	11735.7
573.167	11671	16998.7	12234.5
571.426	11856.3	17152.5	12238
569.685	12067.8	16971.3	12273.6
567.944	11836.3	17317.3	12416.5
566.203	11669.9	17281.1	12075.6
564.462	11675.5	17289.9	12281.8
562.721	11653.1	17346.6	12297.6
560.98	11753.2	17327.7	11982.6
559.239	11818.7	17188.1	11884.5
557.498	11573.5	16893.2	11818.3
555.757	11387	16794.6	11838.6
554.016	11273.1	16546.5	11434.7
552.275	11062.4	16137.8	11052.6
550.534	10852.8	15534.5	10530
548.793	10284.4	14565.9	10465.2
547.052	9912.47	14489.5	9835.76
545.311	9444.49	13917.3	9157.59
543.57	9001.44	13233.7	8706.28
541.829	8828.89	12429.5	8502.83
540.088	8088.56	11620.2	7527.92
538.348	7301.72	11039.9	6641.67
536.607	6893.32	10453.1	6039.84
534.866	6590.3	9692.39	5397.13
533.125	6065.66	9011.73	4905.53
531.384	5448.64	8386.22	4426.75
529.643	4980.52	7596.52	3792.91
527.902	4541.07	6936	3467.99
526.161	4065.07	6614.22	3114.77
524.42	3952.1	6180.35	2366.12
522.679	3435.92	5697.76	1990.81
520.938	3053.02	5050.18	1682.55
519.197	2866.44	4685.16	1424.32
517.456	2546.7	4503.19	920.354
515.715	2667.51	4468.86	961.261
513.974	2558.4	4142.95	965.48
512.233	2549.66	3758.77	678.396
510.492	2429.51	3699.98	263.43
508.751	2131.82	3556.38	239.464
507.01	2008.36	3347.8	432.253
505.269	1934.79	3369.23	395.604
503.528	1713.83	3297.7	251.657
501.787	1584.88	3004.11	230.339
500.046	1580.8	3103.77	139.51
498.305	1702.41	3116.45	191.532
496.565	1732.45	2969.1	484.414
494.824	1694.88	2771.16	274.684
493.083	1472.5	3065.46	412.872
491.342	1535.13	2978.16	106.988
489.601	1633.26	2750.15	219.433
487.86	1627.03	2856.2	410.227
486.119	1563.16	2661.67	298.164
484.378	1486.25	2693.05	144.811
482.637	1508.18	2846.75	356.241
480.896	1593.9	2883.66	381.109
479.155	1626.09	2829.33	260.245
477.414	1521.52	2669.99	299.284
475.673	1452.81	2516.03	187.983
473.932	1668.81	2650.43	363.291
472.191	1476.93	2575.38	651.563
470.45	1292.42	2458.29	464.607
468.709	1234.98	2845.4	13.08
466.968	1403.98	2515.72	365.039
465.227	1422.94	2604.48	501.667
463.486	1411.55	2712.6	697.998
461.745	1424.99	2838.97	558.49
460.004	1486.64	2682.48	490.046
458.263	1451.66	2348.83	346.019
456.522	1327.46	2177.94	262.161
454.782	1171.92	2136.74	251.96
453.041	1044.94	2056.54	230.66
451.3	983.488	1979.06	350.525
449.559	869.248	1840.71	345.84
447.818	772.509	1664.48	-67.9701
446.077	871.95	1871.38	389.747
444.336	852.843	1665.21	397.174
442.595	946.961	1536.55	180.104
440.854	926.413	1538.61	113.811
439.113	959.152	1616.22	293.483
437.372	754.361	1472.6	223.641
435.631	559.001	1293.25	103.017
433.89	419.498	1093.67	35.1232
432.149	333.536	888.627	-102.679
430.408	298.187	758.224	-154.943
428.667	224.794	723.175	-76.3531
426.926	134.722	661.511	-222.808
425.185	168.981	376.648	-339.459
423.444	-28.8237	278.368	-366.004
421.703	-165.097	597.022	-424.585
419.962	71.2569	330.135	-505.805
418.221	-91.563	176.34	-296.407
416.48	-144.665	87.9182	-493.368
414.739	17.833	17.7711	-623.752
412.999	55.2606	0.373026	-649.77
411.258	-39.3776	-64.8329	-638.125
409.517	-7.1657	-115.802	-560.048
407.776	167.743	-135.027	-499.981
406.035	200.367	-72.3054	-549.869
404.294	-31.7152	109.11	-544.174
402.553	-213.12	-75.231	-399.418
400.812	-4.17506	-107.935	-493.267
399.071	-268.455	52.9078	-251.787
397.33	-47.2581	172.092	-437.732
395.589	26.3629	-193.626	-420.564
393.848	118.796	-47.0695	-199.573
392.107	263.367	-43.5299	-262.41
390.366	390.096	0.0825577	-302.359
388.625	290.978	61.8217	-292.047
386.884	88.5973	-27.001	-302.316
385.143	30.5416	-74.5394	-330.121
383.402	212.913	74.7381	-312.589
381.661	519.798	81.745	-213.629
379.92	341.301	105.834	-386.633
378.179	508.123	479.762	-286.02
376.438	571.267	32.0934	-719.991
374.697	370.074	85.0446	-177.521
372.956	460.607	581.073	-477.664
371.215	673.129	489.497	-450.14
369.475	761.56	466.116	-485.599
367.734	840.913	539.261	-408.11
365.993	953.033	660.047	-201.784
364.252	985.67	812.558	-92.9175
362.511	962.158	928.843	-167.67
360.77	1091.28	1117.5	-319.554
359.029	1353.93	1349.12	-221.593
357.288	1296.73	1160.97	-130.763
355.547	1370.63	1269.96	8.49782
353.806	1517.55	1243.26	-90.7932
352.065	1525.06	1602.93	25.7318
350.324	1732.58	1911.73	-90.643
348.583	1904.18	2031.82	-33.357
346.842	1906.94	1919.79	-45.7268
345.101	1910.16	1853.18	-63.2499
343.36	2161.78	1918.7	36.0636
341.619	2546.47	2082.14	112.669
339.878	2649.54	2529.02	202.966
338.137	2623.86	2732.55	231.049
336.396	2524.52	2777.04	20.0222
334.655	2906.53	2928.23	307.786
332.914	3133.89	3107.23	-305.214
331.173	3392.61	3150.98	-255.775
329.432	3407.2	3553.91	27.2996
327.692	3550.35	3795.52	125.08
325.951	3898.51	3944.75	130.318
324.21	4233.25	4174.33	96.7631
322.469	4394.81	4422.9	29.5763
320.728	4460.35	4605.2	33.1666
318.987	4663.95	4661.51	20.1759
317.246	5017.74	4996.02	29.6836
315.505	5340.01	5155.04	-98.7412
313.764	5455.9	5390.14	-23.6957
312.023	5797.29	5550.46	-135.304
310.282	5934.12	5941.39	-17.7549
308.541	6019.54	6345.09	123.567
306.8	6241.19	6868.2	72.6748
305.059	6534.72	7090.83	73.3521
303.318	6765.73	7120.76	134.693
301.577	6959.57	7524.97	86.6183
299.836	7221.8	7762.44	267.823
298.095	7500.67	7908.47	200.948
296.354	8023.12	8287.42	89.1752
294.613	8437.95	8785.79	-45.5775
292.872	8590.56	9113.38	-143.171
291.131	8631.32	9238.77	-180.97
289.39	9021.97	9568.62	4.99915
287.649	9555.97	9910.94	217.617
285.909	9947.55	10313.9	285.125
284.168	10319.7	10777.4	200.887
282.427	10641.1	11121	60.8358
280.686	10461.9	11550	39.8058
278.945	10934.9	11888.3	205.627
277.204	11603.1	12163	30.8009
275.463	11827.3	12549.9	148.395
273.722	12151.1	13025.5	251.986
271.981	12675.9	13190.2	248.991
270.24	13062.5	13614.4	265.809
268.499	13390	14077.2	305.305
266.758	13789.5	14528.9	292.837
265.017	14084.3	14999.9	222.926
263.276	14240	15319.7	145.653
261.535	14862.7	15822.8	90.7716
259.794	15508.5	16045.3	393.609
258.053	15655.2	16324.2	769.113
256.312	16097.1	16826.2	622.289
254.571	16548.2	17560	526.761
252.83	16843.3	17880.7	528.55
251.089	17223.7	18331.5	491.131
249.348	17753.9	19003.6	527.339
247.607	18215.1	19469	637.333
245.866	18517.7	19650.5	765.111
244.125	18900.8	20049.2	1035.82
242.385	19329.8	20752.1	1034.97
240.644	20090.5	21338.5	1326.61
238.903	20316.8	21901.6	1489.34
237.162	20898.2	22402	1474.42
235.421	21420	22794.7	1669.14
233.68	21859.2	23348.8	1774.99
231.939	22368.9	23785.4	1815.55
230.198	22907.7	24144.2	1936.44
228.457	23430.4	24766.5	2172.67
226.716	23981.1	25505.6	2499.14
224.975	24214	25863.4	2783.39
223.234	24833.8	26427.3	2527.61
221.493	25271	26938.5	2881.41
219.752	25734.8	27271.4	3273.82
218.011	26234.4	28289.9	3578.67
216.27	26873.2	28775.1	3872.66
214.529	27491.9	29171.2	4256.23
212.788	28023.5	29759.5	4648.19
211.047	28405.1	30257.6	4946.95
209.306	28705.9	30773	5194.53
207.565	29689.4	31345.6	5393.41
205.824	29914.1	31594.5	5801.56
204.083	30420.5	32392.6	5984.06
202.342	31109.2	32882	6556.12
200.602	31722.8	33297.4	7039.48
198.861	32117.8	33874.2	7540.29
197.12	32479.1	34508.6	8016.83
195.379	32855.7	35032.6	8481.78
193.638	33288	35428.5	8947.92
191.897	33992.3	35855.4	9393.34
190.156	34655.8	36567.9	10279.6
188.415	34885.7	36886.2	10890.2
186.674	35455.9	37637.3	11689.5
184.933	35829.8	38189.7	12222.5
183.192	36294.6	38568.7	12786.4
181.451	36740.9	38998.7	13356
179.71	37169.4	39240.5	14192.5
177.969	37608.4	39512.5	15176.6
176.228	37986.8	40208.6	15973.6
174.487	38245.8	40734.6	16878.1
172.746	38435.8	40886.4	17827
171.005	39137.9	41377.1	18974.3
169.264	39615.7	42075.9	20051.8
167.523	39705.7	42332.3	20968.4
165.782	39918.4	42642	21904.6
164.041	40136.1	42893.7	22945.4
162.3	40292.7	42990.4	24088.4
160.559	40453.3	43119.4	25365.8
158.819	40560.4	43394.5	26696.7
157.078	40616.3	43525.6	27621
155.337	41000	43896.5	29018.4
153.596	5792.66	6166.64	-149.611
151.855	-84.3182	-102.952	-3906.86
150.114	-119.018	-127.315	-2510.93
148.373	-53.9964	-47.5782	-936.31
146.632	-5.59065	10.4979	699.784
144.891	23.4096	42.4062	2393.7
143.15	35.3234	52.5004	4153.71
141.409	37.0998	32.1713	5987.53
139.668	-1.29679	-9.11575	7879.11

## Sheet: Figure S5b
Figure S5b
Raman shift	Intensity
1987.16	-5.36685
1985.63	-2.78731
1984.09	-14.8576
1982.55	41.3593
1981.01	16.2643
1979.48	49.687
1977.94	35.9713
1976.4	-2.10562
1974.86	29.6792
1973.32	41.9698
1971.78	49.3918
1970.24	-1.61306
1968.7	15.5735
1967.16	-9.41843
1965.62	20.7673
1964.08	33.1166
1962.53	34.1277
1960.99	22.1889
1959.45	-20.5191
1957.91	-17.8174
1956.36	46.4661
1954.82	10.324
1953.28	17.9433
1951.73	20.7262
1950.19	41.3377
1948.64	16.6535
1947.1	-1.52273
1945.55	9.45139
1944.01	7.50957
1942.46	16.9134
1940.91	-27.0061
1939.37	1.84946
1937.82	21.0246
1936.27	4.67748
1934.72	20.6677
1933.18	-56.9813
1931.63	-2.18345
1930.08	-7.10491
1928.53	-32.9769
1926.98	-5.56808
1925.43	54.1165
1923.88	-11.9924
1922.33	-5.4899
1920.78	-27.9823
1919.23	-34.3235
1917.68	9.31408
1916.12	-14.7058
1914.57	-16.1434
1913.02	-12.7267
1911.47	-2.84964
1909.91	66.6015
1908.36	21.7833
1906.8	-2.07883
1905.25	-22.6947
1903.7	-30.4165
1902.14	-13.9982
1900.59	45.8349
1899.03	18.8693
1897.48	49.7784
1895.92	-10.8827
1894.36	13.6251
1892.81	15.6542
1891.25	19.3009
1889.69	6.90737
1888.13	16.9975
1886.58	-9.80836
1885.02	19.5522
1883.46	21.6449
1881.9	10.9175
1880.34	16.2344
1878.78	11.9394
1877.22	10.8564
1875.66	-63.9159
1874.1	13.5145
1872.54	-13.1746
1870.98	38.6022
1869.41	18.3278
1867.85	1.26462
1866.29	1.81025
1864.73	-2.443
1863.16	25.2925
1861.6	43.422
1860.04	5.58751
1858.47	30.1029
1856.91	-31.687
1855.34	40.7491
1853.78	1.33869
1852.21	21.0276
1850.65	18.3506
1849.08	17.2651
1847.51	16.1733
1845.95	18.2661
1844.38	-3.57887
1842.81	33.5907
1841.25	-13.7789
1839.68	15.3878
1838.11	34.9687
1836.54	-18.7732
1834.97	27.8708
1833.4	-13.1252
1831.83	0.03106
1830.26	22.7239
1828.69	-10.3216
1827.12	37.8041
1825.55	19.0645
1823.98	-2.86183
1822.41	19.7418
1820.83	-6.97394
1819.26	23.5422
1817.69	-6.37065
1816.12	28.8702
1814.54	-20.1277
1812.97	26.1899
1811.39	24.8274
1809.82	-44.827
1808.24	41.1065
1806.67	-6.3344
1805.09	47.7856
1803.52	-29.8125
1801.94	6.8084
1800.37	29.1246
1798.79	35.5597
1797.21	8.68731
1795.63	15.0899
1794.06	-11.801
1792.48	-18.1039
1790.9	-14.9185
1789.32	27.8351
1787.74	13.5606
1786.16	-11.8043
1784.58	19.7927
1783	0.73146
1781.42	8.55165
1779.84	-16.8587
1778.26	-4.32856
1776.68	54.022
1775.1	30.1485
1773.51	33.1303
1771.93	23.4564
1770.35	5.87321
1768.77	29.3379
1767.18	10.1503
1765.6	43.0433
1764.01	25.4079
1762.43	44.0532
1760.84	4.31074
1759.26	18.1915
1757.67	2.09338
1756.09	3.32846
1754.5	-1.75542
1752.92	16.7854
1751.33	-2.50539
1749.74	16.0008
1748.15	-12.756
1746.57	-3.72738
1744.98	-13.6042
1743.39	-37.6523
1741.8	32.7032
1740.21	-11.8178
1738.62	-20.1577
1737.03	4.51611
1735.44	-49.4349
1733.85	-21.6424
1732.26	-6.44213
1730.67	-11.682
1729.08	19.1989
1727.48	20.2203
1725.89	5.53245
1724.3	-68.8073
1722.71	-12.8617
1721.11	44.6225
1719.52	-14.0119
1717.93	-5.18535
1716.33	-49.6831
1714.74	7.73613
1713.14	-5.40723
1711.55	6.52346
1709.95	56.0472
1708.36	25.6587
1706.76	20.3373
1705.16	11.8833
1703.56	37.87
1701.97	34.1075
1700.37	56.9447
1698.77	73.514
1697.17	107.281
1695.57	111.321
1693.98	80.9637
1692.38	91.2604
1690.78	131.246
1689.18	77.4701
1687.58	112.758
1685.98	151.157
1684.38	123.961
1682.77	140.491
1681.17	150.774
1679.57	134.529
1677.97	108.933
1676.36	145.744
1674.76	137.321
1673.16	128.905
1671.55	148.558
1669.95	121.453
1668.35	169.157
1666.74	78.202
1665.13	135.253
1663.53	87.9584
1661.92	140.328
1660.32	130.423
1658.71	117.419
1657.1	109.096
1655.5	114.785
1653.89	153.139
1652.28	124.629
1650.67	108.576
1649.06	90.9864
1647.46	85.8452
1645.85	90.0382
1644.24	114.431
1642.63	98.451
1641.02	110.435
1639.41	77.4108
1637.79	56.828
1636.18	64.1937
1634.57	97.9393
1632.96	74.3006
1631.35	33.6285
1629.74	75.1486
1628.12	32.97
1626.51	93.0938
1624.89	71.0961
1623.28	72.3551
1621.67	144.862
1620.05	136.843
1618.44	148.965
1616.82	167.286
1615.21	210.37
1613.59	159.087
1611.97	112.481
1610.36	103.019
1608.74	96.6689
1607.12	53.2411
1605.5	63.9318
1603.89	82.3577
1602.27	18.9256
1600.65	49.7379
1599.03	14.1615
1597.41	20.2936
1595.79	27.9819
1594.17	-5.9788
1592.55	15.6261
1590.93	20.2713
1589.31	18.7616
1587.69	-2.77407
1586.06	20.4138
1584.44	15.8682
1582.82	8.25839
1581.2	60.7408
1579.57	76.2549
1577.95	156.445
1576.32	125.78
1574.7	112.073
1573.08	78.3821
1571.45	97.0262
1569.82	61.8437
1568.2	32.8413
1566.57	33.0764
1564.95	51.7696
1563.32	25.903
1561.69	106.074
1560.06	98.6677
1558.44	183.423
1556.81	217.486
1555.18	326.768
1553.55	363.88
1551.92	384.11
1550.29	474.914
1548.66	505.872
1547.03	483.157
1545.4	409.869
1543.77	355.017
1542.14	323.188
1540.51	240.821
1538.88	138.586
1537.24	106.853
1535.61	87.3944
1533.98	48.052
1532.34	43.9387
1530.71	39.8352
1529.08	6.67513
1527.44	33.19
1525.81	4.64938
1524.17	-0.93799
1522.54	-14.1585
1520.9	1.67102
1519.26	-10.0021
1517.63	36.3845
1515.99	9.44854
1514.35	3.90677
1512.72	-3.15408
1511.08	-19.3638
1509.44	4.11284
1507.8	3.17344
1506.16	-6.91364
1504.52	-13.943
1502.88	-25.5394
1501.24	-43.2255
1499.6	-18.2299
1497.96	-5.43241
1496.32	21.0712
1494.68	4.91993
1493.04	-20.3589
1491.39	-10.6122
1489.75	9.78452
1488.11	-12.4359
1486.47	32.2932
1484.82	7.03402
1483.18	30.4466
1481.54	9.75607
1479.89	13.3933
1478.24	65.659
1476.6	-0.61729
1474.95	10.6063
1473.31	55.233
1471.66	102.874
1470.01	104.947
1468.37	91.8341
1466.72	125.763
1465.07	102.021
1463.42	122.27
1461.78	137.954
1460.13	226.4
1458.48	237.493
1456.83	247.056
1455.18	230.85
1453.53	205.552
1451.88	156.024
1450.23	217.044
1448.57	208.39
1446.92	240.596
1445.27	236.458
1443.62	206.593
1441.96	270.508
1440.31	292.041
1438.66	287.85
1437	279.113
1435.35	299.081
1433.7	299.385
1432.04	310.249
1430.38	265.214
1428.73	282.092
1427.07	297.439
1425.42	261.447
1423.76	266.198
1422.1	258.862
1420.45	231.904
1418.79	244.151
1417.13	143.298
1415.47	155.524
1413.81	117.996
1412.15	125.667
1410.49	121.267
1408.83	77.6923
1407.17	95.8534
1405.51	83.8796
1403.85	73.3974
1402.19	41.8334
1400.53	38.8481
1398.87	25.3156
1397.21	1.2425
1395.54	46.3191
1393.88	-15.3673
1392.21	-19.9405
1390.55	-0.49276
1388.89	45.9645
1387.22	-9.74461
1385.56	66.6821
1383.89	40.9734
1382.23	-14.7631
1380.56	-5.9742
1378.89	58.2966
1377.23	58.0222
1375.56	53.227
1373.89	63.4036
1372.22	15.0958
1370.56	91.1688
1368.89	101.262
1367.22	175.74
1365.55	170.789
1363.88	183.785
1362.21	255.133
1360.54	327.923
1358.87	358.763
1357.2	341.693
1355.53	311.147
1353.85	246.199
1352.18	226.105
1350.51	232.902
1348.84	166.448
1347.16	209.064
1345.49	235.208
1343.81	301.638
1342.14	266.488
1340.46	286.561
1338.79	279.74
1337.12	272.898
1335.44	267.528
1333.76	245.732
1332.09	195.591
1330.41	222.971
1328.73	181.754
1327.05	152.455
1325.38	176.779
1323.7	135.532
1322.02	91.3042
1320.34	120.026
1318.66	104.058
1316.98	123.792
1315.3	88.4465
1313.62	91.7698
1311.94	109.943
1310.26	77.5352
1308.58	55.5261
1306.89	79.5785
1305.21	118.461
1303.53	72.6277
1301.84	90.6613
1300.16	75.9997
1298.48	86.564
1296.79	82.2628
1295.11	92.7835
1293.42	82.5126
1291.74	54.4278
1290.05	53.0304
1288.37	57.5489
1286.68	93.178
1284.99	85.7959
1283.3	70.9931
1281.62	69.5135
1279.93	38.3992
1278.24	4.32115
1276.55	64.9895
1274.86	85.6546
1273.17	87.0608
1271.48	51.4684
1269.79	76.5197
1268.1	83.8046
1266.41	99.9434
1264.72	82.0678
1263.03	107.045
1261.34	143.818
1259.64	173.182
1257.95	139.019
1256.26	166.874
1254.56	188.804
1252.87	172.345
1251.18	173.59
1249.48	136.473
1247.79	153.937
1246.09	137.47
1244.39	122.48
1242.7	128.127
1241	179.445
1239.3	115.824
1237.61	84.6325
1235.91	112.355
1234.21	91.4781
1232.51	97.1018
1230.81	46.8011
1229.12	84.7984
1227.42	71.2955
1225.72	110.742
1224.02	60.4812
1222.31	10.2445
1220.61	4.12167
1218.91	9.75877
1217.21	-11.0453
1215.51	-11.2768
1213.81	13.46
1212.1	7.36052
1210.4	8.60773
1208.7	40.6736
1206.99	50.728
1205.29	73.9839
1203.58	67.9094
1201.88	53.0495
1200.17	44.0682
1198.46	35.0987
1196.76	40.7959
1195.05	23.0633
1193.35	5.3498
1191.64	-12.344
1189.93	-22.7
1188.22	-19.8673
1186.51	-6.7787
1184.8	-12.7
1183.09	25.2693
1181.38	23.7599
1179.67	32.4985
1177.96	52.9431
1176.25	-6.97167
1174.54	70.4781
1172.83	86.5699
1171.12	74.9276
1169.41	85.2093
1167.69	38.5814
1165.98	45.9854
1164.27	60.7026
1162.55	49.1797
1160.84	49.3487
1159.12	45.166
1157.41	67.2451
1155.69	63.1052
1153.98	104.158
1152.26	107.343
1150.54	84.3376
1148.83	107.96
1147.11	127.23
1145.39	107.222
1143.67	158.547
1141.96	106.592
1140.23	134.677
1138.52	136.605
1136.8	193.802
1135.08	203.04
1133.36	173.071
1131.63	250.647
1129.91	235.263
1128.19	286.713
1126.47	301.877
1124.75	306.905
1123.03	314.864
1121.3	335.908
1119.58	319.264
1117.85	354.864
1116.13	375.983
1114.4	366.687
1112.68	383.513
1110.95	393.121
1109.23	404.208
1107.5	429.806
1105.78	432.261
1104.05	498.442
1102.32	461.876
1100.59	493.366
1098.87	487.266
1097.14	510.13
1095.41	509.885
1093.68	528.469
1091.95	454.585
1090.22	506.48
1088.49	463.044
1086.76	519.32
1085.03	499.078
1083.29	451.453
1081.56	493.373
1079.83	503.565
1078.1	495.035
1076.36	551.452
1074.63	469.448
1072.89	476.903
1071.16	472.862
1069.43	432.835
1067.69	405.83
1065.95	459.536
1064.22	426.851
1062.48	353.907
1060.74	327.096
1059.01	337.749
1057.27	323.976
1055.53	275.725
1053.79	306.628
1052.05	295.859
1050.31	247.759
1048.58	241.393
1046.84	268.114
1045.1	223.035
1043.36	231.151
1041.61	234.992
1039.87	195.803
1038.13	254.257
1036.39	154.89
1034.64	187.577
1032.9	177.258
1031.16	179.885
1029.41	204.048
1027.67	212.468
1025.93	195.125
1024.18	174.96
1022.44	172.022
1020.69	190.599
1018.94	193.451
1017.2	194.904
1015.45	295.121
1013.7	366.712
1011.95	512.676
1010.21	568.516
1008.46	611.493
1006.71	464.382
1004.96	347.375
1003.21	251.879
1001.46	152.169
999.707	165.344
997.955	128.573
996.205	116.106
994.453	115.089
992.699	96.9791
990.947	104.573
989.195	149.265
987.441	82.7541
985.688	80.4388
983.934	102.372
982.178	117.195
980.424	112.086
978.668	78.5198
976.912	93.3957
975.154	84.0865
973.398	66.2573
971.641	89.7167
969.885	103.221
968.127	84.0272
966.367	69.1244
964.609	75.5618
962.85	118.962
961.09	128.254
959.33	77.8904
957.57	135.495
955.809	66.7174
954.049	131.414
952.287	103.843
950.525	89.0605
948.762	115.432
947	141.795
945.236	105.764
943.473	139.215
941.709	132.97
939.945	135.231
938.18	155.91
936.414	122.761
934.648	113.698
932.883	96.143
931.117	105.485
929.35	79.4459
927.582	85.952
925.814	88.2065
924.047	103.18
922.279	43.2132
920.51	63.8303
918.74	74.5375
916.971	32.9592
915.201	63.4206
913.432	-13.4607
911.66	25.4454
909.889	10.686
908.117	2.97402
906.346	31.9295
904.572	-12.4852
902.799	-21.6444
901.025	-5.4419
899.252	-30.1408
897.479	-18.2113
895.703	-7.71526
893.928	25.2893
892.152	25.8676
890.377	-4.55084
888.602	28.3573
886.824	62.6336
885.047	61.6955
883.27	50.8843
881.492	107.547
879.715	140.254
877.936	258.656
876.156	236.448
874.377	176.286
872.598	144.21
870.816	130.372
869.035	91.235
867.256	77.3427
865.473	77.4566
863.691	62.0986
861.908	77.5687
860.127	66.347
858.344	64.9059
856.559	88.6558
854.775	75.9171
852.99	133.193
851.207	183.395
849.42	136.908
847.635	174.398
845.85	102.648
844.062	106.453
842.275	100.417
840.488	94.3349
838.701	92.403
836.912	89.0262
835.123	75.817
833.334	110.076
831.545	85.5905
829.756	118.332
827.965	132.854
826.174	109.621
824.383	98.9081
822.592	86.7508
820.801	96.8675
819.008	72.0548
817.215	63.9324
815.422	61.3348
813.629	80.9838
811.834	60.1555
810.039	111.726
808.244	90.786
806.449	83.7236
804.654	144.825
802.857	97.2722
801.061	77.5143
799.264	74.4016
797.467	107.395
795.668	87.4707
793.871	106.424
792.072	89.17
790.273	116.332
788.473	80.902
786.674	145.435
784.873	144.61
783.072	114.571
781.271	167.765
779.471	169.53
777.668	133.774
775.865	149.294
774.062	138.4
772.26	137.155
770.455	180.202
768.652	198.227
766.848	259.13
765.041	339.334
763.236	391.747
761.43	462.072
759.625	519.85
757.818	556.784
756.01	577.039
754.203	377.312
752.395	296.539
750.586	153.536
748.777	134.936
746.969	99.7061
745.16	29.8993
743.35	31.8881
741.539	20.0125
739.729	14.9904
737.916	43.0388
736.105	42.0457
734.293	3.75012
732.48	5.41768
730.666	-12.2741
728.854	12.7297
727.039	8.72584
725.225	22.5874
723.41	-9.06683
721.596	4.69602
719.779	3.25607
717.963	23.7966
716.146	-6.64094
714.33	-23.3488
712.514	-13.9548
710.695	-56.8733
708.877	-0.8131
707.059	0.19303
705.238	-5.71584
703.42	-14.4054
701.6	22.2007
699.779	-20.9029
697.959	6.00435
696.137	-1.45694
694.316	-14.434
692.494	-13.7194
690.672	6.16877
688.848	13.6716
687.025	-14.5026
685.201	-8.42448
683.377	-13.3387
681.553	13.2381
679.727	-9.53776
677.902	-13.1482
676.076	-1.72032
674.25	16.5272
672.424	-10.4129
670.596	7.79006
668.768	15.0263
666.939	49.5965
665.111	6.20633
663.283	25.7032
661.453	16.4797
659.623	14.0839
657.793	47.1969
655.963	25.6651
654.131	58.7473
652.299	57.688
650.467	52.5348
648.635	58.2995
646.803	36.7843
644.969	75.2806
643.135	119.218
641.301	88.1749
639.467	118.477
637.631	87.4639
635.797	86.4462
633.961	77.2681
632.123	87.1649
630.287	60.3279
628.449	102.916
626.611	70.6798
624.773	61.6013
622.936	111.02
621.096	92.4625
619.258	141.899
617.418	98.937
615.576	96.7743
613.736	174.778
611.895	111.556
610.053	156.999
608.211	123.736
606.369	148.871
604.525	153.679
602.684	142.251
600.838	171.539
598.994	164.257
597.15	188.191
595.305	157.957
593.459	211.769
591.613	200.595
589.768	223.322
587.92	198.708
586.072	183.628
584.225	192.96
582.377	238.862
580.527	245.574
578.68	230.708
576.83	215.902
574.98	247.105
573.129	237.818
571.279	208.334
569.428	269.399
567.576	271.09
565.723	206.701
563.871	243.615
562.018	230.654
560.164	239.344
558.311	173.926
556.455	239.374
554.602	252.291
552.746	187.111
550.891	231.15
549.033	225.4
547.178	221.066
545.32	192.569
543.463	220.681
541.605	177.531
539.746	196.352
537.887	137.224
536.029	144.081
534.168	140.247
532.309	70.6288
530.447	95.1676
528.588	53.9401
526.725	49.0607
524.863	34.8532
523.002	87.839
521.139	40.2121
519.275	18.168
517.412	5.59078
515.547	60.14
513.682	-23.3707
511.818	-27.69
509.951	-1.12016
508.086	2.72372
506.221	11.9864
504.354	-1.4592
502.486	-22.8704
500.617	29.4077
498.75	-22.6602
496.881	-15.7781
495.012	21.9215
493.143	34.2511
491.273	29.2492
489.402	-21.1408
487.531	48.8102
485.66	13.2373
483.789	41.8412
481.916	-22.9926
480.043	-10.3194
478.17	17.0734
476.297	-39.5687
474.422	-14.7653
472.549	10.0644
470.674	53.5884
468.799	45.1372
466.922	23.3976
465.045	5.69765
463.17	9.34882
461.291	-4.28445
459.414	71.3227
457.537	41.7561
455.658	53.4829
453.779	-13.2764
451.898	10.4691
450.02	-5.67879
448.139	43.3446
446.258	-2.02016
444.377	37.6973
442.496	42.8593
440.613	21.4597
438.73	47.88
436.848	46.408
434.965	30.3349
433.08	55.4049
431.195	14.1228
429.311	49.7827
427.426	97.3505
425.541	54.7341
423.654	24.055
421.768	41.0788
419.881	40.8553
417.992	48.5612
416.105	82.7243
414.217	95.6691
412.326	94.0266
410.438	12.9674
408.549	78.759
406.658	1.65715
404.768	55.4644
402.875	10.0735
400.984	32.074
399.092	17.0377
397.199	20.47
395.307	11.9823
393.412	23.2717
391.52	41.1219
389.625	-12.3317
387.73	-14.3366
385.834	-12.4146
383.939	-17.1195
382.043	11.1089
380.146	22.1592
378.248	-56.4325
376.352	15.1784
374.453	44.5826
372.555	6.79216
370.656	16.3954
368.756	3.6029
366.855	7.91005
364.955	1.68111
363.055	8.60228
361.154	-33.1336
359.252	-2.54114
357.35	51.7029
355.447	32.3521
353.545	19.5995
351.641	-4.9394
349.736	-30.7454
347.832	-13.1775
345.928	-2.13039
344.021	-19.8954
342.117	16.1975
340.211	36.6137
338.303	0.72976
336.396	-6.20106
334.488	9.26172
332.58	47.1133
330.672	1.25014
328.764	6.63168
326.854	-0.91588
324.943	-23.9874
323.033	-8.90199
321.123	-1.46114
319.211	32.3691
317.299	6.27955
315.387	36.6881
313.475	-13.6654
311.561	34.3252
309.646	31.6765
307.732	7.18291
305.818	6.58744
303.904	41.6478
301.988	-11.6188
300.072	30.8571
