# Supplementary material for: Biomolecular condensates formed by designer minimalistic peptides
Source: Nat Commun. 2023 Jan 26;14:421. doi: 10.1038/s41467-023-36060-8 (PMC9879991; doi:10.1038/s41467-023-36060-8)
Supplement: Supplementary file 6 — Source data [file 41467_2023_36060_MOESM6_ESM.zip › Source Data/Figure S8.xlsx]

## Sheet: for NMR experiment
	Turbidity as asorbance at 500 nm								standard deviation Turbidity as asorbance at 500 nm
pH	6	7	8	9	10	11			6	7	8	9	10	11
WGR-1	0.0085	0.019	0.0186667	0.0356667	1.25267	1.988			0.0162635	0.0191572	0.0266333	0.00635085	0.069515	0.0155563
WGR-2	0.028	0.108667	0.0136667	0.01	0.107667	0.132667			0.0244336	0.0863732	0.00472582	0.0217332	0.00450925	0.0251064
WGR-10	0.007	0.00766667	0.011	0.006	1.16233	1.091			0.00141421	0.0100167	0.00866025	0.005	0.0894949	0.150429
WGK	0.018	0.027	0.0576667	0.0766667	0.041	0.144			0	0.0134536	0.0179536	0.0241937	0.00264575	0.0731847
