# Supplementary material for: Biomolecular condensates formed by designer minimalistic peptides
Source: Nat Commun. 2023 Jan 26;14:421. doi: 10.1038/s41467-023-36060-8 (PMC9879991; doi:10.1038/s41467-023-36060-8)
Supplement: Supplementary file 6 — Source data [file 41467_2023_36060_MOESM6_ESM.zip › Source Data/Table_S1.xlsx]

## Sheet: Table_S1
	Table 1. Apparent diffusion coefficients in the condensed and dilute phase
		WGR-1	WGR-3	WGR-4	WGR-5
	D condensed phase (FRAP) m^2/sec	4.52e-14	5.52e-14	2.36e-14	1.72e-14
	S.D.	5.82e-15	2.84e-15	7.85e-15	8.19e-15
	D dilute phase (NMR) m^2/sec	1.91e-10	2.18e-10	2.23e-10	2.44e-10
	S.D.	1.1e-12	1.2e-12	1.2e-12	1.3e-12
