# Supplementary material for: Biomolecular condensates formed by designer minimalistic peptides
Source: Nat Commun. 2023 Jan 26;14:421. doi: 10.1038/s41467-023-36060-8 (PMC9879991; doi:10.1038/s41467-023-36060-8)
Supplement: Supplementary file 6 — Source data [file 41467_2023_36060_MOESM6_ESM.zip › Source Data/Table_S2.xlsx]

## Sheet: Table_S2
		pKa values of the N-terminal amino group
		of LLPS-promoting peptides
		Peptide		pKa	S.D.
		WGR-1		7.5	0.01
		WGR-3		7.49	0.01
		WGR-4		7.37	0.01
		WGR-5		7.51	0.01
