# Supplementary material for: Biomolecular condensates formed by designer minimalistic peptides
Source: Nat Commun. 2023 Jan 26;14:421. doi: 10.1038/s41467-023-36060-8 (PMC9879991; doi:10.1038/s41467-023-36060-8)
Supplement: Supplementary file 6 — Source data [file 41467_2023_36060_MOESM6_ESM.zip › Source Data/Table_S3.xlsx]

## Sheet: Table_S3
		Analysis of denaturating effects induced by 8 M urea
		(difference in ppm between 0 and 8 M urea)
		Peptide	Trp1-Cα	Trp9-Cα	Pro10-Cα	Val12-Cα (maj.)	Val12-Cα (min.)	Tyr/Phe14- Cα
		WGR-1	0.12	0.15	0.05	0.02	0.08	0.37
		WGR-2	0.13	0.2	ND	0.09	0.15	NA
		WGR-3	0.12	0.56	0.06	0.03	0.06	0.33
		WGR-5	0.13	0.07	0.04	0.02	0.07	0.36
