# Supplementary material for: Biomolecular condensates formed by designer minimalistic peptides
Source: Nat Commun. 2023 Jan 26;14:421. doi: 10.1038/s41467-023-36060-8 (PMC9879991; doi:10.1038/s41467-023-36060-8)
Supplement: Supplementary file 6 — Source data [file 41467_2023_36060_MOESM6_ESM.zip › Source Data/Table_S4.xlsx]

## Sheet: Table_S4
		1H chemical shifts for WGR-1, 20 mM at pH 6, 285 K, 700 MHz
		Residue	13Cα [ppm]	13Cβ [ppm]	13Cγ [ppm]	13Cδ1 [ppm]	13Cδ2 [ppm]	13Cε2 [ppm]	13Cε3 [ppm]	13Cζ2 [ppm]	13Cζ3 [ppm]	13Cη2 [ppm]
		W1	56.85	30.88	110.08	128.81	130.07	139.77	121.53	115.49	122.93	125.55
		W9	55.73 (56.74)	29.81 (31.17)	112.08 (111.48)	128.05 (128.21)	130.23 (130.10)	139.51 (139.64)	121.55 (121.47)	115.43	122.93	125.46 (125.60)
		P10	64.29 (63.78)	32.62 (33.74)	-24.89	51.50 (50.62)	-	-	-	-	-	-
		V12	63.18 (62.96)	33.54 (33.61)	21.12, 21.82 (20.78, 21.79)	-	-	-	-	-	-	-
		Y14	59.91	40.13	132.58	134.03	-	118.73	-	157.69 (157.72)	-	-
		in parentheses - chemical shifts of protons in the minor (P10-cis) form
		Glycine and argining residues were not assigned due to overlap
