# Supplementary material for: Biomolecular condensates formed by designer minimalistic peptides
Source: Nat Commun. 2023 Jan 26;14:421. doi: 10.1038/s41467-023-36060-8 (PMC9879991; doi:10.1038/s41467-023-36060-8)
Supplement: Supplementary file 6 — Source data [file 41467_2023_36060_MOESM6_ESM.zip › Source Data/Table_S5.xlsx]

## Sheet: Sheet1
		13C chemical shifts for WGR-1, 20 mM at pH 6, 285 K, 700 MHz
		Residue	1HN [ppm]	1Hα [ppm]	1Hβ [ppm]	1Hγ [ppm]	1Hδ [ppm]	1Hε [ppm]	1Hζ2 [ppm]	1Hζ3 [ppm]	1Hη2 [ppm]
		W1	-	4.27	3.35, 3.41	-	7.30 (7.31)	7.59 10.25 (10.26)	7.5	7.16	7.23
		R3/R5	8.27/8.31	4.23	1.72	1.44	2.93/3.08	-	-	-	-
		R7	8.25	4.26	1.67	1.38	2.8	-	-	-	-
		W9	-	4.85 (4.53)	3.09, 3.26 (3.18)	-	7.18 (7.20)	7.61 (7.46), 10.15 (10.24)	7.46	7.12	7.21
		P10	-	4.35	2.15	-1.34	3.72, 3.39 (3.35, 3.07)	-	-	-	-
		V12	7.94 (8.04)	4.13 (4.11)	2.05 (2.01)	0.89, 0.88 (0.86, 0.83)	-	-	-	-	-
		Y14	7.58	4.38	2.86, 3.04	7.02 (7.03)	6.77	-	-	-	-
